# Supplementary material for: Multifactorial Comparative Proteomic Study of Cytochrome P450 2E1 Function in Chronic Alcohol Administration
Source: PLoS One. 2014 Mar 21;9(3):e92504. doi: 10.1371/journal.pone.0092504 (PMC3962406; doi:10.1371/journal.pone.0092504)
Supplement: Table S1 — Protein report of 878 identified proteins generated from ProteinPilot with detailed identification and quantification information using 114 and 113 as denominators. (XLSX) [file pone.0092504.s001.xlsx]

## Sheet: Sheet1
Table S1. Protein report of 878 identified proteins generated from ProteinPilot with detailed identification and quantification information using 114 and 113 as denominators
N	Unused	Total	%Cov	%Cov (50)	%Cov (95)		Accession Number	Name	Gene Symbol	Species	Peptides (95%)	Wild-type Female vs Wild-type Male with Dextrose Diet						WT Female fed with alcohol vs WT Male with Dextrose Diet						WT Male fed with Alcohl vs WT Male fed with Dextrose Diet						CYP2E1 KO Female fed with Dextrose diet vs WT Male fed with Dextrose Diet						CYP2E1 KO Male fed with Dextrose diet vs WT Male fed with Dextrose Diet						CYP2E1 KO Femal fed with Alcohol vs WT Male fed with Dextrose Diet						CYP2E1 KO Male fed with Alcohol vs WT Male fed with Dextrose Diet
												113:114	PVal 113:114	log2 (113:114)	EF 113:114	LowerCI 113:114	UpperCI 113:114	115:114	PVal 115:114	log2 (115:114)	EF 115:114	LowerCI 115:114	UpperCI 115:114	116:114	PVal 116:114	log2 (116:114)	EF 116:114	LowerCI 116:114	UpperCI 116:114	117:114	PVal 117:114	log2 (117:114)	EF 117:114	LowerCI 117:114	UpperCI 117:114	118:114	PVal 118:114	log2 (118:114)	EF 118:114	LowerCI 118:114	UpperCI 118:114	119:114	PVal 119:114	log2 (119:114)	EF 119:114	LowerCI 119:114	UpperCI 119:114	121:114	PVal 121:114
1	192.76	192.76	69.2	64.67	61.53	sp	Q8C196	Carbamoyl-phosphate synthase [ammonia], mitochondrial OS=Mus musculus GN=Cps1 PE=1 SV=2	Cps1	MOUSE	131	9.28966	4.74e-06	3.21563	2.22844	4.16869	34.3558	11.5878	0.00187956	3.53453	2.14783	5.39511	35.6451	8.62979	0.00754613	3.10932	2.14783	4.01791	27.0396	2.31206	0.0983917	1.20918	1.43219	1.61436	5.91562	3.69828	0.0654373	1.88686	1.8197	2.03236	12.1339	3.49945	0.0749041	1.80713	1.7378	2.01372	9.81748	3.19154	0.0916875
2	99.46	99.46	71.25	70.16	67.81	sp	Q03265	ATP synthase subunit alpha, mitochondrial OS=Mus musculus GN=Atp5a1 PE=1 SV=1	Atp5a1	MOUSE	72	0.586138	0.0498754	-0.770687	1.43219	0.390841	0.83946	0.0519996	6.87e-07	-4.26536	2.29087	0.0366438	0.119124	1.14815	0.617679	0.199316	1.13763	1.00925	1.30617	0.436516	1.07e-05	-1.19589	1.5417	0.265461	0.672977	0.613762	0.000124674	-0.704249	1.27057	0.474242	0.77983	0.937562	0.553998	-0.093014	1.1272	0.824138	1.05682	0.887156	0.970835
3	96.54	96.54	78.62	73.52	68.91	tr	Q546G4	Albumin 1 OS=Mus musculus GN=Alb PE=2 SV=1	Krt8	MOUSE	76	2.1677	0.782766	1.11617	1.40605	1.5417	11.695	10	0	3.32193	1.90546	5.24808	42.8549	3.10456	1.19e-09	1.63439	1.61436	1.92309	16.293	3.83707	9.09e-12	1.94001	1.67494	2.29087	22.08	2.0893	1.98e-06	1.06302	1.40605	1.48594	8.95365	0.591562	0.197398	-0.7574	1.77011	0.47863	1.04713	2.12814	0.286929
4	90.79	90.79	81.68	75.92	74	sp	P63038	60 kDa heat shock protein, mitochondrial OS=Mus musculus GN=Hspd1 PE=1 SV=1	Hspd1	MOUSE	63	1.11686	0.191111	0.159452	1.2942	0.862979	1.92309	0.862979	0.879384	-0.212603	1.7378	0.679204	1.49969	2.208	1.04e-05	1.14274	1.52757	1.44544	8.47227	1.41906	0.0550089	0.504933	1.28233	1.10662	2.88403	2.12814	3.09e-08	1.08959	1.45881	1.45881	8.24138	3.22107	1.1e-10	1.68754	1.7378	1.85353	12.2462	2.37684	0.00015838
5	86.2	86.2	77.71	71.91	65.65	tr	Q3U9G2	Putative uncharacterized protein OS=Mus musculus GN=Hspa5 PE=2 SV=1	Hspa5	MOUSE	58	0.346737	4.41e-12	-1.52809	1.38038	0.195884	0.47863	0.111686	0	-3.16248	2.46604	0.0310456	0.275423	0.60256	3.68e-05	-0.730824	1.21339	0.501187	0.731139	0.387258	1.64e-11	-1.36863	1.28233	0.229087	0.496592	0.660694	1.81e-05	-0.597947	1.10662	0.570164	0.731139	0.436516	8.37e-11	-1.19589	1.23595	0.296483	0.539511	0.758578	0.0146489
6	81.93	81.93	83.69	78.98	72.5	tr	Q922C8	Prolyl 4-hydroxylase, beta polypeptide OS=Mus musculus GN=P4hb PE=2 SV=1	P4hb	MOUSE	55	0.394457	2.51e-05	-1.34206	1.61436	0.251189	0.636796	1.01859	0.426923	0.0265749	1.15878	0.879022	1.1695	1.39316	0.00452391	0.478358	1.15878	1.20226	1.64437	0.501187	6.19e-06	-0.996579	1.35519	0.359749	0.679204	0.903649	0.295619	-0.146165	1.13763	0.787046	1.02802	0.591562	0.00224415	-0.7574	1.2942	0.444631	0.765597	1.38038	0.000226019
7	77.22	77.22	85.44	82.42	82.42	sp	P56480	ATP synthase subunit beta, mitochondrial OS=Mus musculus GN=Atp5b PE=1 SV=2	Atp5b	MOUSE	76	0.666807	0.253154	-0.584659	1.23595	0.390841	0.824138	0.0642688	3.19e-05	-3.95974	4.32514	0.0285759	0.277971	1.03753	0.945722	0.0531503	1.1272	0.92045	1.15878	0.816582	0.0332725	-0.29233	1.14815	0.654636	0.937562	1.03753	0.599006	0.0531503	1.10662	0.937562	1.18032	1.15878	0.0911466	0.212603	1.11686	1.03753	1.34276	1.1695	0.346562
8	75.74	75.82	93.2	91.94	89.67	tr	Q3TIT9	Acetyl-Coenzyme A acyltransferase 2 (Mitochondrial 3-oxoacyl-Coenzyme A thiolase), isoform CRA_k OS=Mus musculus GN=Acaa2 PE=2 SV=1	Acaa2	MOUSE	56	1.1695	0.108109	0.225891	1.24738	0.937562	1.49969	1.27057	0.46674	0.34548	1.2942	0.981748	1.64437	2.58226	0.000843093	1.36863	1.72187	1.49969	5.86138	3.01995	0.000136104	1.59453	1.8197	1.65959	6.13762	5.05825	2.28e-11	2.33864	2.1677	2.33346	12.2462	3.53183	8.92e-06	1.82042	1.94089	1.8197	7.7983	3.87258	0.000245798
9	71.74	71.74	75.51	61.63	60.41	sp	P11679	Keratin, type II cytoskeletal 8 OS=Mus musculus GN=Krt8 PE=1 SV=4	Krt8	MOUSE	47	0.147231	7.33e-15	-2.76384	2.55859	0.0313329	0.376704	0.092045	3.53e-10	-3.44152	3.34195	0.0270396	0.30761	0.895365	0.0746997	-0.159452	1.15878	0.765597	1.03753	0.334195	1.75e-06	-1.58124	1.52757	0.201372	0.510505	0.469894	7.56e-08	-1.08959	1.33045	0.277971	0.625173	0.60256	3.74e-05	-0.730824	1.25892	0.457088	0.758578	1.44544	0.00628305
10	68.95	73.52	66.1	61.3	54.8	tr	Q3TZJ3	Putative uncharacterized protein OS=Mus musculus GN=Hspa8 PE=2 SV=1	Hspa8	MOUSE	53	0.679204	0.0840663	-0.558084	1.36773	0.363078	0.928966	0.316228	7.27e-07	-1.66096	1.90546	0.0937562	0.60256	0.855067	0.341875	-0.225891	1.20226	0.654636	1.02802	0.487529	3.09e-05	-1.03644	1.44544	0.16293	0.704693	1.20226	0.0503207	0.265754	1.1272	1.0666	1.41906	0.801678	0.0989764	-0.318905	1.20226	0.586138	0.963829	0.524808	0.00259414
11	68.27	68.34	68.1	61.65	60.22	sp	P26443	Glutamate dehydrogenase 1, mitochondrial OS=Mus musculus GN=Glud1 PE=1 SV=1	Glud1	MOUSE	47	1.65959	0.00127498	0.730824	1.31826	1.25892	2.22844	1.27057	0.287946	0.34548	1.24738	1.01859	1.58489	1.41906	0.255138	0.504933	1.30617	1.08643	1.94089	0.636796	0.021404	-0.651098	1.39316	0.288403	0.887156	0.288403	2.95e-05	-1.79384	2.24905	0.0990832	0.648634	1.61436	0.00974808	0.690961	1.30617	1.23595	2.10863	1	0.728748
12	67.18	67.44	54.62	40.97	34.86	tr	Q3TCQ3	Putative uncharacterized protein OS=Mus musculus GN=Pcx PE=2 SV=1	Pcx	MOUSE	41	1.41906	0.0998971	0.504933	1.33045	1.0666	2.60615	2.65461	2.04e-06	1.4085	1.67494	1.58489	5.29664	2.96483	3e-08	1.56795	1.57036	1.88799	6.72977	0.331131	0.000967455	-1.59453	2.14783	0.165959	0.711214	0.554626	0.0513267	-0.850414	1.55597	0.343558	0.862979	1.69044	0.00876476	0.7574	1.43219	1.18032	3.04789	1.85353	0.00118372
13	66.37	66.37	77.23	72.49	70.4	tr	Q542K4	Catalase OS=Mus musculus GN=Cat PE=2 SV=1	Cat	MOUSE	47	1.23595	0.0351668	0.305617	1.22462	1.00925	1.49969	0.636796	0.00392076	-0.651098	1.2942	0.496592	0.824138	0.580764	0.000840116	-0.783975	1.38038	0.401791	0.801678	0.765597	0.0600164	-0.385344	1.21339	0.60256	0.928966	1.94089	2.41e-07	0.956715	1.23595	1.57036	2.48886	1.0666	0.520186	0.0930139	1.18032	0.903649	1.2942	0.16293	1.28e-08
14	64.76	64.76	80.22	75.27	70.05	tr	Q3UER1	Fructose-bisphosphate aldolase OS=Mus musculus GN=Aldob PE=2 SV=1	Aldob	MOUSE	45	3.69828	2.86e-07	1.88686	2.05116	1.80302	6.19441	2.12814	0.00383723	1.08959	1.59956	1.33045	2.85759	4.2462	2.44e-06	2.08617	2.24905	1.88799	9.81748	2.208	0.0167576	1.14274	1.78649	1.23595	3.10456	4.16869	1.65e-06	2.0596	2.26987	1.83654	9.28966	1.31826	0.335456	0.398632	1.31826	1	1.65959	1.69044	0.302681
15	63.57	63.57	66.54	59.45	53.74	sp	P54869	Hydroxymethylglutaryl-CoA synthase, mitochondrial OS=Mus musculus GN=Hmgcs2 PE=1 SV=2	Hmgcs2	MOUSE	37	0.990832	0.682205	-0.0132877	1.21339	0.809096	1.20226	1.5417	0.00735984	0.624522	1.23595	1.24738	1.90546	1.64437	0.000446949	0.717537	1.23595	1.33045	2.01372	0.092045	1.49e-07	-3.44152	4.13048	0.0319154	0.380189	0.0737904	9.24e-07	-3.76042	4.44631	0.0272898	0.328095	1.05682	0.819067	0.079727	1.19124	0.887156	1.25892	0.60256	0.00149149
16	61.96	61.96	72.57	62.62	53.88	tr	Q3UJ34	Argininosuccinate synthase OS=Mus musculus GN=Ass1 PE=2 SV=1	Ass1	MOUSE	41	7.17794	1.8e-11	2.84357	2.01372	3.56451	26.7917	7.51623	1.56e-12	2.91001	2.05116	3.66438	26.0615	3.87258	0.000242061	1.95329	1.85353	2.0893	13.5519	2.07014	0.0129732	1.04973	1.47231	1.40605	3.25087	0.691831	0.494011	-0.531508	1.6293	0.515229	1.1272	5.44503	1.14e-07	2.44494	1.90546	2.85759	20.5116	1.85353	0.0291018
17	60.74	60.74	91.15	85.01	76.9	sp	O35490	Betaine--homocysteine S-methyltransferase 1 OS=Mus musculus GN=Bhmt PE=2 SV=1	Bhmt	MOUSE	43	1.94089	0.00172572	0.956715	1.33045	1.45881	2.93765	0.30479	0.0328889	-1.71411	2.22844	0.157036	0.679204	1.87068	0.00214856	0.903564	1.49969	1.24738	3.49945	0.157036	0.00288389	-2.67083	2.60615	0.0937562	0.409261	2.91072	1.96e-05	1.54137	1.6293	1.78649	7.31139	1.55597	0.096645	0.637811	1.36773	1.13763	2.18776	3.56451	5.95e-05
18	60.43	60.43	60.03	50.07	49.02	sp	Q8BMS1	Trifunctional enzyme subunit alpha, mitochondrial OS=Mus musculus GN=Hadha PE=1 SV=1	Hadha	MOUSE	36	0.654636	0.219	-0.611235	1.41906	0.409261	0.928966	0.981748	0.295149	-0.0265755	1.20226	0.816582	1.18032	1.49969	0.000283611	0.58466	1.19124	1.25892	1.92309	0.529663	0.032846	-0.916852	1.49969	0.265461	0.794328	0.586138	0.00411577	-0.770687	1.39316	0.376704	0.816582	0.758578	0.82733	-0.398631	1.27057	0.586138	0.963829	0.928966	0.0402979
19	58.65	58.93	67.3	56.26	50.96	tr	Q7TSZ0	Heat shock protein 9 OS=Mus musculus GN=Hspa9 PE=2 SV=1	Hspa9	MOUSE	32	2.53513	0.000181353	1.34206	1.72187	1.47231	3.7325	2.72898	0.0291237	1.44836	1.97697	1.38038	4.28548	4.01791	0.000232691	2.00644	2.208	1.8197	7.51623	2.35505	0.0199599	1.23576	1.8197	1.2942	3.28095	4.28548	1.82e-06	2.09946	2.07014	2.07014	8.47227	2.12814	0.025887	1.08959	1.70608	1.24738	3.25087	1.97697	0.0179867
20	55.07	55.07	89.44	86.62	86.62	tr	Q9CY06	Putative uncharacterized protein OS=Mus musculus GN=Hba-a1 PE=2 SV=1	Hba-a1	MOUSE	69	0.349945	0.25403	-1.5148	2.65461	0.133045	0.928966	0.809096	0.917691	-0.305617	2.12814	0.37325	1.72187	0.666807	0.555005	-0.584659	1.6293	0.37325	1.08643	0.544503	0.448391	-0.876989	1.36773	0.356451	0.744732	0.125893	0.20845	-2.98974	3.59749	0.017378	0.452898	0.251189	0.229236	-1.99316	2.18776	0.0380189	0.549541	0.483059	0.451862
21	53.08	53.87	75.38	73.86	68.56	tr	Q8BPD5	Putative uncharacterized protein OS=Mus musculus GN=Apoa1 PE=2 SV=1	Apoa1	MOUSE	33
22	52.92	52.92	77.12	75.21	68.86	sp	P17563	Selenium-binding protein 1 OS=Mus musculus GN=Selenbp1 PE=1 SV=2	Selenbp1	MOUSE	34	3.40408	2.67e-05	1.76727	1.8197	1.87068	10.3753	0.903649	0.0915791	-0.146165	1.2942	0.496592	1.1695	1.15878	0.0881502	0.212603	1.51356	0.765597	1.58489	6.79204	8.34e-11	2.76384	1.99526	3.40408	20.5116	5.64937	3.02e-09	2.49809	1.97697	2.85759	17.5388	5.39511	1.06e-08	2.43165	1.94089	2.77971	16.7494	2.24905	0.00343499
23	52.84	53.44	66.93	54.46	50.5	sp	P27773	Protein disulfide-isomerase A3 OS=Mus musculus GN=Pdia3 PE=1 SV=2	Pdia3	MOUSE	37	0.224906	1.4e-07	-2.15261	2.29087	0.0420727	0.515229	0.630957	0.00886833	-0.664385	1.22462	0.405508	0.772681	1.03753	0.685422	0.0531503	1.21339	0.855067	1.21339	0.461318	2.11e-05	-1.11617	1.36773	0.158489	0.630957	0.879022	0.356984	-0.186028	1.1272	0.737904	0.990832	0.409261	5.11e-06	-1.28891	1.47231	0.119124	0.60256	0.954993	0.872035
24	52.38	52.45	70.43	69.47	60.1	tr	Q3TVD2	Putative uncharacterized protein OS=Mus musculus GN=Calr PE=2 SV=1	Calr	MOUSE	35	0.248886	5.72e-07	-2.00644	1.85353	0.0787046	0.461318	0.218776	3.81e-09	-2.19247	1.85353	0.0413047	0.405508	0.758578	0.0899376	-0.398631	1.27057	0.591562	0.963829	0.30479	9.78e-08	-1.71411	1.6293	0.104713	0.496592	0.285759	3.51e-08	-1.80713	1.67494	0.105682	0.47863	0.428549	1.72e-06	-1.22247	1.34276	0.224906	0.57544	0.586138	0.00701095
25	51.94	53.33	81.11	78.34	68.66	tr	Q5FW97	Enolase OS=Mus musculus GN=Eno1 PE=2 SV=1	Eno1	MOUSE	41	0.608135	0.0589823	-0.717537	1.47231	0.436516	0.895365	0.244343	2.69e-06	-2.03302	2.03236	0.0343558	0.496592	0.280543	1.63e-06	-1.8337	2.12814	0.0816582	0.597035	2.51189	1.33e-08	1.32877	1.36773	1.83654	4.2462	2.35505	5.01e-07	1.23576	1.2942	1.8197	4.13048	2.07014	1.73e-06	1.04973	1.31826	1.57036	3.59749	0.887156	0.0557941
26	51.61	51.81	54.48	44.79	38.94	sp	P32020	Non-specific lipid-transfer protein OS=Mus musculus GN=Scp2 PE=1 SV=3	Scp2	MOUSE	39	0.316228	0.0991186	-1.66096	1.5417	0.197697	0.487529	0.169044	1.57e-05	-2.56453	2.31206	0.0539511	0.390841	0.255859	9.19e-06	-1.96658	2.01372	0.123595	0.515229	0.483059	0.0177811	-1.04973	1.57036	0.212814	0.758578	3.22107	2.34e-08	1.68754	1.35519	2.37684	5.10505	1.08643	0.666416	0.11959	1.23595	0.879022	1.34276	0.218776	0.000582133
27	50.38	50.43	77.07	72.34	67.38	sp	P05784	Keratin, type I cytoskeletal 18 OS=Mus musculus GN=Krt18 PE=1 SV=5	Krt18	MOUSE	36	0.316228	1.45e-08	-1.66096	1.61436	0.175388	0.510505	0.092045	1.83e-12	-3.44152	3.34195	0.0255859	0.30761	0.954993	0.60094	-0.0664386	1.1695	0.794328	1.11686	0.37325	1.22e-06	-1.42179	1.48594	0.231207	0.554626	0.549541	0.000118011	-0.863701	1.22462	0.413047	0.672977	0.580764	0.00139081	-0.783975	1.22462	0.436516	0.711214	1.40605	0.000510016
28	49.29	49.4	79.59	71.01	67.16	sp	P08249	Malate dehydrogenase, mitochondrial OS=Mus musculus GN=Mdh2 PE=1 SV=3	Mdh2	MOUSE	29	0.787046	0.0691361	-0.345481	1.49969	0.619441	1.18032	1.87068	0.000129514	0.903564	1.39316	1.34276	2.72898	2.0893	0.0235322	1.06302	1.52757	1.36773	4.32514	2.51189	2.82e-05	1.32877	1.65959	1.51356	4.32514	1.94089	0.0072117	0.956715	1.43219	1.35519	3.59749	1.49969	0.0282979	0.58466	1.30617	1.14815	1.88799	0.903649	0.570669
29	47.94	47.94	71.3	71.3	71.3	sp	Q9QXD6	Fructose-1,6-bisphosphatase 1 OS=Mus musculus GN=Fbp1 PE=2 SV=3	Fbp1	MOUSE	31	1.22462	0.240022	0.292329	1.2942	0.946237	1.58489	0.809096	0.0433873	-0.305617	1.25892	0.608135	1.01859	0.937562	0.344168	-0.093014	1.19124	0.787046	1.11686	0.319154	1.25e-08	-1.64768	1.70608	0.0937562	0.544503	0.0990832	0.001062	-3.33522	4.20727	0.0420727	0.416869	0.544503	0.0439989	-0.876989	1.40605	0.387258	0.765597	0.195884	0.00225596
30	47.52	47.52	94.5	90.83	76.61	sp	P10649	Glutathione S-transferase Mu 1 OS=Mus musculus GN=Gstm1 PE=1 SV=2	Gstm1	MOUSE	40	2.26987	0.0944672	1.18261	1.83654	1.23595	4.13048	5.44503	9.08e-05	2.44494	2.44343	2.22844	11.5878	7.58578	9.23e-07	2.9233	2.29087	3.31131	16.1436	2.12814	0.0621316	1.08959	1.90546	1.11686	3.90841	2.26987	0.0290023	1.18261	1.92309	1.18032	4.7863	2.99226	0.00209341	1.58124	2.07014	1.44544	7.11213	0.809096	0.967489
31	47.16	47.16	99.32	99.32	99.32	tr	A8DUK0	Beta-globin OS=Mus musculus GN=Hbb-b1 PE=3 SV=1	Hbb-b1	MOUSE	75	0.258226	0.0013336	-1.95329	1.6293	0.11695	0.420727	0.597035	0.0153414	-0.744112	1.23595	0.461318	0.737904	0.666807	0.0129713	-0.584659	1.18032	0.544503	0.787046	0.409261	0.000990975	-1.28891	1.31826	0.275423	0.539511	0.180302	7.99e-05	-2.47151	1.77011	0.0630957	0.319154	0.21677	8.48e-05	-2.20576	1.64437	0.0903649	0.356451	0.380189	0.018332
32	46.56	46.89	54.24	33.92	24.94	tr	Q91V38	Heat shock protein 90, beta (Grp94), member 1 OS=Mus musculus GN=Hsp90b1 PE=2 SV=1	Hsp90b1	MOUSE	24	0.47863	0.00660406	-1.06302	1.44544	0.21677	0.691831	0.239883	9.75e-08	-2.0596	1.85353	0.0630957	0.444631	0.83946	0.158044	-0.252466	1.1695	0.698232	0.981748	0.226986	1.26e-09	-2.13932	1.8197	0.0436516	0.413047	0.185353	3.51e-10	-2.43165	2.0893	0.0401791	0.387258	0.380189	5.13e-07	-1.39521	1.43219	0.148594	0.544503	0.474242	2.35e-05
33	46.23	46.36	67.45	62.97	59.91	sp	Q8QZT1	Acetyl-CoA acetyltransferase, mitochondrial OS=Mus musculus GN=Acat1 PE=1 SV=1	Acat1	MOUSE	29	1.99526	1.43e-06	0.996578	1.40605	1.41906	6.08135	1.23595	0.0330283	0.305617	1.24738	0.990832	2.18776	1.51356	0.0116222	0.597947	1.27057	1.19124	4.2462	1.27057	0.00542021	0.34548	1.27057	1	2.63027	1.25892	0.0288477	0.332192	1.19124	1.05682	2.65461	1.6293	0.00118053	0.704249	1.34276	1.21339	4.36516	1.43219	0.0231616
34	45.46	45.46	75	71.13	64.44	tr	Q545Y3	Putative uncharacterized protein OS=Mus musculus GN=Tpm1 PE=2 SV=1	Tpm1	MOUSE	25	0.564937	0.924464	-0.823838	2.0893	0.253513	1.18032	4.65586	1e-05	2.21905	2.208	2.10863	29.3765	0.554626	0.231087	-0.850414	1.69044	0.316228	0.937562	22.9087	1.1e-10	4.51782	2.42103	9.46237	70.4693	12.2462	8.19e-08	3.61426	2.58226	4.74242	49.2039	1.75388	0.848932	0.810551	1.94089	0.903649	7.17794	0.744732	0.274879
35	45.26	46.49	47.47	33.13	31.97	tr	A2AVJ7	Ribosome binding protein 1 OS=Mus musculus GN=Rrbp1 PE=4 SV=1	Rrbp1	MOUSE	25	0.691831	0.023353	-0.531508	1.25892	0.353183	0.870964	0.47863	4.77e-05	-1.06302	1.40605	0.0954993	0.672977	0.642688	0.0267884	-0.63781	1.40605	0.394457	0.903649	0.731139	0.0344582	-0.451782	1.19124	0.47863	0.870964	1.01859	0.810751	0.0265749	1.19124	0.855067	1.21339	0.83946	0.222316	-0.252466	1.18032	0.648634	0.990832	1.09648	0.199432
36	44.98	44.98	72.76	69.35	69.35	sp	Q61176	Arginase-1 OS=Mus musculus GN=Arg1 PE=1 SV=1	Arg1	MOUSE	38	0.679204	0.831064	-0.558084	1.57036	0.461318	1.0666	0.666807	0.560388	-0.584659	1.2942	0.47863	0.862979	1.25892	0.668139	0.332192	1.30617	0.963829	1.94089	2.1677	0.000474905	1.11617	1.61436	1.34276	3.49945	1.64437	0.0322641	0.717537	1.47231	1.11686	3.43558	1.70608	0.00464433	0.770687	1.49969	1.13763	2.48886	1.43219	0.00121002
37	44.81	44.81	93.7	93.7	93.7	tr	Q3V2F7	Fatty acid binding protein 1, liver OS=Mus musculus GN=Fabp1 PE=2 SV=1	Fabp1	MOUSE	61	1.72187	0.00151314	0.783975	1.28233	1.34276	2.29087	0.505825	9.28e-05	-0.983291	1.47231	0.188799	0.744732	0.597035	0.000128479	-0.744112	1.34276	0.229087	0.801678	1.1695	0.305465	0.225891	1.22462	0.954993	1.43219	2.42103	1.15e-05	1.27562	1.38038	1.75388	3.63078	0.660694	0.0232435	-0.597947	1.28233	0.383707	0.847227	0.283139	6.68e-05
38	42.47	42.99	91.07	87.5	81.7	tr	Q53ZU7	Peroxiredoxin 6 OS=Mus musculus GN=Prdx6 PE=2 SV=1	Krt8	MOUSE	34	1.51356	0.174015	0.597947	1.33045	1.13763	2.1677	0.288403	0.00227426	-1.79384	2.33346	0.111686	0.672977	0.630957	0.00622295	-0.664385	1.47231	0.242103	0.928966	2.12814	1.01e-05	1.08959	1.40605	1.51356	4.32514	2.53513	2.43e-06	1.34206	1.47231	1.72187	5.15229	1.52757	0.105806	0.611235	1.31826	1.15878	2.70396	0.483059	0.294976
39	41.9	42.01	55.49	46.05	44.12	tr	Q544B1	Aldehyde dehydrogenase 2, mitochondrial, isoform CRA_b OS=Mus musculus GN=Aldh2 PE=2 SV=1	Aldh2	MOUSE	27	1.6293	0.0717125	0.704249	1.38038	1.18032	3.63078	2.99226	0.000377032	1.58124	1.7378	1.72187	6.85488	3.46737	7.34e-06	1.79384	1.77011	1.95885	10	1.87068	0.0347749	0.903564	1.52757	1.22462	4.61318	2.14783	0.00430777	1.10288	1.58489	1.35519	5.39511	1.87068	0.0279807	0.903564	1.52757	1.22462	3.94457	1.61436	0.0638681
40	41.81	41.81	56.42	54.11	51.16	sp	Q99JY0	Trifunctional enzyme subunit beta, mitochondrial OS=Mus musculus GN=Hadhb PE=1 SV=1	Hadhb	MOUSE	25	0.862979	0.640049	-0.212603	1.28233	0.642688	1.10662	0.267917	0.00150532	-1.90014	2.1677	0.0887156	0.580764	0.912011	0.704352	-0.132877	1.27057	0.704693	1.15878	0.394457	0.00130527	-1.34206	1.65959	0.164437	0.654636	0.672977	0.0353871	-0.571372	1.34276	0.413047	0.903649	1.07647	0.33596	0.106301	1.24738	0.862979	1.35519	0.887156	0.841153
41	40.85	40.95	74.59	65.35	63.37	tr	Q543J0	Uricase OS=Mus musculus GN=Uox PE=2 SV=1	Uox	MOUSE	33	0.731139	0.620501	-0.451782	1.52757	0.519996	1.11686	1.15878	0.683183	0.212603	1.27057	0.912011	1.52757	0.794328	0.224115	-0.332193	1.35519	0.608135	1.07647	0.564937	0.0875778	-0.823838	1.57036	0.325087	0.887156	0.903649	0.827692	-0.146165	1.25892	0.704693	1.13763	1.67494	0.00361783	0.744112	1.27057	1.31826	2.51189	0.376704	0.00670436
42	40.78	40.89	40.74	33.14	30.26	tr	Q5EBH4	Dimethylglycine dehydrogenase OS=Mus musculus GN=Dmgdh PE=2 SV=1	Dmgdh	MOUSE	20	1.69044	0.0114415	0.7574	1.30617	1.2942	2.46604	0.383707	0.0044801	-1.38192	1.87068	0.251189	0.717794	1.0666	0.62456	0.0930139	1.25892	0.847227	1.41906	0.401791	0.0339339	-1.31548	1.97697	0.237684	0.794328	0.831764	0.219901	-0.265754	1.28233	0.648634	1.0666	1.35519	0.243353	0.438494	1.2942	1.04713	1.85353	1.64437	0.00756553
43	40.58	40.67	46.9	40.32	36.72	sp	Q01853	Transitional endoplasmic reticulum ATPase OS=Mus musculus GN=Vcp PE=1 SV=4	Vcp	MOUSE	22	0.879022	0.870368	-0.186028	1.40605	0.608135	1.23595	0.990832	0.989428	-0.0132877	1.39316	0.704693	1.38038	1.75388	0.00617641	0.810551	1.40605	1.24738	2.91072	0.831764	0.531957	-0.265754	1.39316	0.452898	1.15878	1.15878	0.433311	0.212603	1.36773	0.847227	1.59956	0.559758	0.0627479	-0.837126	1.61436	0.207014	0.903649	0.981748	0.907324
44	40.43	40.43	80.54	71.95	63.35	sp	P30115	Glutathione S-transferase A3 OS=Mus musculus GN=Gsta3 PE=1 SV=2	Gsta3	MOUSE	32	2.88403	0.000371367	1.52809	1.58489	1.8197	4.40555	1.61436	0.166815	0.690961	1.36773	1.18032	2.208	0.870964	0.890635	-0.199316	1.45881	0.625173	1.27057	0.613762	0.652659	-0.704249	1.52757	0.390841	0.937562	0.954993	0.684585	-0.0664386	1.24738	0.737904	1.19124	1.36773	0.0592073	0.451782	1.27057	1.07647	1.78649	0.0937562	0.0806184
45	40.21	40.95	61.26	56.71	56.71	tr	Q58E64	Elongation factor 1-alpha OS=Mus musculus GN=Eef1a1 PE=2 SV=1	habp4	MOUSE	31	0.981748	0.841852	-0.0265755	1.33045	0.717794	1.30617	0.586138	0.193563	-0.770687	1.57036	0.260615	0.92045	1.07647	0.809827	0.106301	1.31826	0.816582	1.40605	0.564937	0.0889096	-0.823838	1.59956	0.260615	0.903649	0.554626	0.0738861	-0.850414	1.58489	0.296483	0.879022	0.809096	0.339601	-0.305617	1.30617	0.496592	1.05682	0.912011	0.847792
46	37.87	38.09	70.7	62.1	57.64	sp	Q61425	Hydroxyacyl-coenzyme A dehydrogenase, mitochondrial OS=Mus musculus GN=Hadh PE=1 SV=2	Hadh	MOUSE	31	1.7378	0.0980019	0.797263	1.40605	1.23595	2.99226	0.737904	0.917625	-0.438494	1.48594	0.515229	1.09648	2.12814	0.0530247	1.08959	1.59956	1.33045	4.20727	2.10863	0.00480212	1.0763	1.61436	1.30617	3.98107	1.58489	0.308376	0.664385	1.47231	1.07647	3.59749	3.16228	0.000383833	1.66096	1.75388	1.80302	6.79204	1.22462	0.015051
47	37.37	37.61	84.68	79.88	74.47	tr	B1B1B4	Electron transferring flavoprotein, alpha polypeptide OS=Mus musculus GN=Etfa PE=4 SV=1	Etfa	MOUSE	33	1.14815	0.264821	0.199316	1.34276	0.855067	1.8197	1.1695	0.81253	0.225891	1.34276	0.870964	1.95885	1.35519	0.408379	0.438494	1.35519	1	3.19154	2.10863	0.00154314	1.0763	1.5417	1.36773	6.66807	1.92309	0.00225813	0.943428	1.51356	1.27057	5.05825	2.05116	0.0238735	1.03644	1.5417	1.33045	5.97035	2.0893	0.0171197
48	36.49	36.55	54.58	49.53	38.5	sp	Q9EQ20	Methylmalonate-semialdehyde dehydrogenase [acylating], mitochondrial OS=Mus musculus GN=Aldh6a1 PE=1 SV=1	Aldh6a1	MOUSE	18	2.10863	0.0137729	1.0763	1.67494	1.25892	3.98107	1.49969	0.0731198	0.58466	1.40605	1.0666	2.05116	1.97697	0.0181428	0.983291	1.61436	1.22462	3.16228	1.80302	0.0313876	0.850414	1.57036	1.14815	2.96483	1.78649	0.01673	0.837126	1.58489	1.1272	2.72898	0.981748	0.581522	-0.0265755	1.2942	0.758578	1.27057	1.0666	0.503413
49	36.3	36.36	85	71.54	68.85	sp	P16015	Carbonic anhydrase 3 OS=Mus musculus GN=Ca3 PE=1 SV=3	Ca3	MOUSE	32	1.36773	0.318841	0.451782	1.28233	1.0666	1.75388	0.0376704	0.000402072	-4.73043	3.34195	0.0124738	0.125893	0.226986	2.41e-07	-2.13932	1.77011	0.0366438	0.401791	1.40605	0.00268215	0.491646	1.19124	1.18032	1.85353	4.32514	1.98e-09	2.11275	1.1695	3.69828	6.48634	0.698232	0.113088	-0.518221	1.22462	0.436516	0.855067	0.0928966	9.11e-06
50	36.01	36.01	63.29	57.49	53.86	sp	O88844	Isocitrate dehydrogenase [NADP] cytoplasmic OS=Mus musculus GN=Idh1 PE=1 SV=1	Idh1	MOUSE	24	1.38038	0.159913	0.46507	1.39316	0.990832	2.0893	0.436516	0.0218255	-1.19589	1.77011	0.125893	0.772681	1.1695	0.443741	0.225891	1.2942	0.903649	2.0893	1.39316	0.110593	0.478358	1.38038	1.00925	2.35505	1.97697	0.00132671	0.983291	1.35519	1.45881	4.32514	0.963829	0.733043	-0.0531509	1.35519	0.711214	1.30617	0.608135	0.068377
51	35.4	35.41	63.2	61.07	58.93	tr	Q3UA89	Putative uncharacterized protein OS=Mus musculus GN=Actb PE=2 SV=1	Actb	MOUSE	31	1.40605	0.21415	0.491646	1.75388	0.801678	2.58226	1.5417	0.275925	0.624522	1.23595	1.24738	2.07014	1.48594	0.253015	0.571372	1.69044	0.879022	2.70396	0.440555	0.166575	-1.18261	1.75388	0.15417	0.772681	0.597035	0.442473	-0.744112	1.87068	0.296483	1.11686	0.564937	0.405905	-0.823838	1.80302	0.277971	1.01859	0.672977	0.429297
52	35.08	35.14	80.4	79.4	75.38	tr	B1AXW7	MCG19655 OS=Mus musculus GN=Prdx1 PE=4 SV=1	Prdx1	MOUSE	22	1.08643	0.550524	0.11959	1.30617	0.831764	1.36773	1.5417	0.00592237	0.624522	1.36773	1.1272	2.75423	1.44544	0.0402459	0.531509	1.2942	1.11686	2.58226	1.58489	0.00876193	0.664385	1.36773	1.15878	2.83139	1.08643	0.792461	0.11959	1.22462	0.887156	1.52757	1.25892	0.412694	0.332192	1.31826	0.954993	2.10863	1.08643	0.69853
53	34.37	34.37	62.16	57.96	57.96	tr	D2KHZ9	Glyceraldehyde-3-phosphate dehydrogenase OS=Mus musculus GN=Gapdh PE=2 SV=1	Gapdh	MOUSE	29	1.03753	0.707407	0.0531503	1.5417	0.672977	1.38038	0.448745	0.00276853	-1.15603	1.57036	0.103753	0.704693	0.954993	0.845264	-0.0664386	1.19124	0.744732	1.13763	0.816582	0.42199	-0.29233	1.20226	0.591562	0.981748	0.824138	0.562122	-0.279042	1.25892	0.501187	1.03753	0.744732	0.947913	-0.425207	1.36773	0.487529	1.01859	0.765597	0.100532
54	33.65	33.77	67.67	61.16	57.91	sp	P05202	Aspartate aminotransferase, mitochondrial OS=Mus musculus GN=Got2 PE=1 SV=1	Got2	MOUSE	22	0.586138	0.288326	-0.770687	1.45881	0.253513	0.855067	0.544503	0.0166376	-0.876989	1.40605	0.210863	0.765597	1.28233	0.254023	0.358769	1.23595	1.03753	1.77011	0.787046	0.263315	-0.345481	1.20226	0.570164	0.946237	0.809096	0.113551	-0.305617	1.20226	0.625173	0.972747	0.963829	0.702113	-0.0531509	1.23595	0.772681	1.19124	1.09648	0.468451
55	33.54	33.54	57.72	51.07	48.69	sp	P45952	Medium-chain specific acyl-CoA dehydrogenase, mitochondrial OS=Mus musculus GN=Acadm PE=1 SV=1	Acadm	MOUSE	21	1.36773	0.0270502	0.451782	1.35519	1.00925	1.94089	0.928966	0.684263	-0.106302	1.2942	0.698232	1.20226	1.22462	0.129784	0.292329	1.25892	0.972747	1.80302	0.758578	0.153212	-0.398631	1.20226	0.405508	0.912011	0.255859	0.00512928	-1.96658	2.35505	0.0267917	0.60256	0.816582	0.494564	-0.29233	1.36773	0.483059	1.11686	1.09648	0.186083
56	33.07	33.07	36.99	34.16	31.68	sp	Q8VCT4	Carboxylesterase 3 OS=Mus musculus GN=Ces3 PE=1 SV=1	Ces3	MOUSE	17	3.87258	0.000831896	1.95329	2.01372	1.92309	11.3763	2.53513	0.0387162	1.34206	1.99526	1.27057	5.7544	1.97697	0.0794087	0.983291	1.80302	1.09648	4.7863	2.12814	0.100873	1.08959	1.92309	1.10662	5.01187	2.03236	0.090588	1.02315	1.83654	1.10662	5.10505	1.43219	0.606187	0.518221	1.72187	0.831764	2.65461	1.2942	0.609298
57	32.94	33.09	70.5	51.56	49.4	sp	P09411	Phosphoglycerate kinase 1 OS=Mus musculus GN=Pgk1 PE=1 SV=4	Pgk1	MOUSE	22	0.937562	0.158127	-0.093014	1.43219	0.648634	1.34276	1.11686	0.420484	0.159452	1.31826	0.847227	1.47231	1.28233	0.447708	0.358769	1.28233	1	1.77011	2.01372	0.0184154	1.00987	1.52757	1.31826	4.28548	2.31206	0.00658883	1.20918	1.59956	1.44544	5.7544	1.08643	0.408239	0.11959	1.31826	0.824138	1.41906	1.99526	0.000411599
58	32.69	33.05	67.71	60.34	57.51	sp	O88569	Heterogeneous nuclear ribonucleoproteins A2/B1 OS=Mus musculus GN=Hnrnpa2b1 PE=1 SV=2	Hnrnpa2b1	MOUSE	26	0.751623	0.304607	-0.411919	1.34276	0.353183	1.00925	0.625173	0.0160163	-0.677673	1.36773	0.242103	0.855067	0.77983	0.212576	-0.358768	1.21339	0.539511	0.946237	0.954993	0.711935	-0.0664386	1.24738	0.737904	1.19124	1.02802	0.791276	0.0398627	1.2942	0.794328	1.34276	0.816582	0.565933	-0.29233	1.20226	0.510505	0.981748	0.809096	0.361849
59	32.22	32.27	56.6	54.72	46.46	tr	Q3UKM0	MCG21883, isoform CRA_e OS=Mus musculus GN=Acaa1b PE=2 SV=1	Acaa1b	MOUSE	18	6.19441	0.00638356	2.63097	2.58226	2.39883	29.3765	7.51623	0.0204257	2.91001	2.72898	2.75423	30.761	2.39883	0.114306	1.26233	2.26987	1.05682	7.72681	3.10456	0.259721	1.63439	2.48886	1.24738	11.3763	2.14783	0.246073	1.10288	1.92309	1.11686	5.59758	3.25087	0.143795	1.70083	2.46604	1.31826	15.9956	0.524808	0.450662
60	32.03	32.03	93.1	81.61	81.61	tr	Q548W7	Diazepam binding inhibitor OS=Mus musculus GN=Dbi PE=2 SV=1	Dbi	MOUSE	29	0.642688	0.820677	-0.63781	1.49969	0.207014	0.963829	1.13763	0.421411	0.186028	1.20226	0.946237	1.48594	0.698232	0.0494825	-0.518221	1.2942	0.394457	0.903649	2.80543	0.000187984	1.48822	1.34276	2.0893	4.74242	2.03236	0.00204652	1.02315	1.28233	1.58489	3.28095	1.36773	0.479353	0.451782	1.19124	1.14815	1.94089	0.42462	0.127578
61	31.98	31.99	77.61	77.61	77.11	sp	P11352	Glutathione peroxidase 1 OS=Mus musculus GN=Gpx1 PE=1 SV=2	Gpx1	MOUSE	26	0.954993	0.22194	-0.0664386	1.27057	0.744732	1.21339	0.401791	0.00394216	-1.31548	1.78649	0.0737904	0.717794	0.519996	0.00338955	-0.943428	1.5417	0.114815	0.801678	2.63027	0.0053339	1.39521	1.40605	1.87068	5.34564	2.26987	0.00285312	1.18261	1.34276	1.69044	4.48745	2.58226	0.0128597	1.36863	1.40605	1.83654	5.10505	0.794328	0.291173
62	31.87	31.92	72.16	65.88	63.53	sp	Q9DCW4	Electron transfer flavoprotein subunit beta OS=Mus musculus GN=Etfb PE=1 SV=3	Etfb	MOUSE	20	1.43219	0.00517004	0.518221	1.33045	1.07647	2.10863	1.34276	0.011508	0.425207	1.28233	1.04713	1.95885	1.64437	0.00414587	0.717537	1.2942	1.27057	2.80543	1.8197	0.00137437	0.863701	1.31826	1.38038	3.37287	1.75388	0.0017502	0.810551	1.2942	1.35519	2.93765	2.05116	4.08e-05	1.03644	1.39316	1.47231	3.59749	1.77011	0.00138004
63	31.38	31.49	38.16	28.26	26.97	sp	Q921I1	Serotransferrin OS=Mus musculus GN=Tf PE=1 SV=1	Tf	MOUSE	17	1.08643	0.851126	0.11959	1.43219	0.758578	1.97697	3.94457	2.09e-07	1.97987	1.52757	2.58226	10.3753	2.58226	2.08e-05	1.36863	1.41906	1.8197	6.66807	0.432514	0.0144299	-1.20918	1.80302	0.183654	0.77983	0.270396	0.00318511	-1.88686	2.42103	0.0340408	0.654636	0.510505	0.0650914	-0.970003	1.58489	0.222843	0.809096	1.77011	0.00390109
64	31.33	31.54	35.7	27.05	25.28	sp	Q8R0Y6	10-formyltetrahydrofolate dehydrogenase OS=Mus musculus GN=Aldh1l1 PE=2 SV=1	Aldh1l1	MOUSE	18	10.7647	8.11e-07	3.42823	3.69828	2.91072	36.9828	8.62979	2.12e-05	3.10932	3.40408	2.53513	29.9226	5.86138	0.000746397	2.55124	3.19154	1.83654	22.6987	2.93765	0.180583	1.55466	2.58226	1.13763	10.2802	2.85759	0.267393	1.5148	2.44343	1.1695	9.37562	1.0666	0.657574	0.0930139	1.72187	0.619441	4.44631	1.04713	0.528607
65	31.16	31.22	90.24	77.44	74.39	tr	Q5SVY2	Peptidyl-prolyl cis-trans isomerase OS=Mus musculus GN=Ppia PE=2 SV=1	Ppia	MOUSE	22	1.1695	0.908496	0.225891	1.23595	0.946237	1.7378	1.03753	0.890426	0.0531503	1.20226	0.862979	1.49969	0.92045	0.977831	-0.119589	1.21339	0.724436	1.11686	1.34276	0.107876	0.425207	1.24738	1.07647	2.208	1.78649	0.0350319	0.837126	1.2942	1.38038	3.49945	0.847227	0.879261	-0.239179	1.22462	0.630957	1.03753	0.724436	0.607754
66	30.93	31.13	61.3	52.54	50.56	tr	Q543H3	Ornithine transcarbamylase OS=Mus musculus GN=Otc PE=2 SV=1	Otc	MOUSE	18	1.80302	5.89e-05	0.850414	1.27057	1.41906	2.91072	1.2942	0.0288107	0.372056	1.25892	1.02802	1.70608	1.27057	0.250847	0.34548	1.20226	1.05682	1.65959	0.529663	0.0165415	-0.916852	1.45881	0.0887156	0.772681	0.37325	0.000250229	-1.42179	1.80302	0.030761	0.672977	1.51356	0.00647826	0.597947	1.23595	1.22462	2.26987	0.717794	0.114237
67	30.55	30.55	76.92	71.91	61.54	sp	Q64374	Regucalcin OS=Mus musculus GN=Rgn PE=1 SV=1	Rgn	MOUSE	23	1.7378	0.0182401	0.797263	1.40605	1.23595	3.04789	0.887156	0.549649	-0.17274	1.31826	0.642688	1.1695	0.912011	0.805112	-0.132877	1.31826	0.666807	1.20226	1.52757	0.037215	0.611235	1.36773	1.11686	2.55859	1.43219	0.0988695	0.518221	1.2942	1.10662	2.70396	0.654636	0.207759	-0.611235	1.45881	0.340408	0.954993	0.444631	0.0260553
68	29.75	29.8	73.37	68.11	63.16	tr	Q3UEM0	MCG9091, isoform CRA_d OS=Mus musculus GN=Akr1c6 PE=2 SV=1	Akr1c6	MOUSE	17	0.672977	0.0532395	-0.571372	1.44544	0.387258	0.972747	0.544503	0.00321398	-0.876989	1.35519	0.325087	0.737904	0.972747	0.223375	-0.0398632	1.30617	0.731139	1.27057	0.457088	0.00168827	-1.12946	1.39316	0.197697	0.636796	0.648634	0.0117456	-0.624523	1.25892	0.457088	0.816582	0.666807	0.012505	-0.584659	1.23595	0.487529	0.824138	0.331131	0.00107978
69	29.48	29.64	56.59	49.4	45.81	sp	P14152	Malate dehydrogenase, cytoplasmic OS=Mus musculus GN=Mdh1 PE=1 SV=3	Mdh1	MOUSE	17	1.04713	0.125135	0.0664392	1.45881	0.717794	1.44544	0.42462	0.003624	-1.23576	1.90546	0.165959	0.809096	0.895365	0.282304	-0.159452	1.28233	0.660694	1.14815	1.15878	0.164163	0.212603	1.28233	0.903649	1.57036	1.1272	0.323489	0.172741	1.28233	0.879022	1.52757	0.586138	0.0186399	-0.770687	1.49969	0.366438	0.879022	0.642688	0.0327052
70	29.33	29.39	41.16	34.45	32.62	tr	B1AR27	Acyl-Coenzyme A dehydrogenase, very long chain OS=Mus musculus GN=Acadvl PE=3 SV=1	Acadvl	MOUSE	15	0.83946	0.376347	-0.252466	1.34276	0.580764	1.1272	1.05682	0.699694	0.079727	1.23595	0.855067	1.33045	0.928966	0.724277	-0.106302	1.31826	0.698232	1.22462	0.469894	0.00135563	-1.08959	1.38038	0.197697	0.648634	0.125893	1.12e-05	-2.98974	3.59749	0.0226987	0.452898	0.398107	0.000842127	-1.32877	1.72187	0.170608	0.685488	0.469894	0.00509873
71	29.08	29.84	56.68	46.98	40.95	tr	Q5FWJ5	Hnrpk protein OS=Mus musculus GN=Hnrnpk PE=2 SV=1	actg1-b	MOUSE	18	0.220801	0.000175372	-2.17918	3.13329	0.0698232	0.691831	0.77983	0.0970337	-0.358768	1.40605	0.401791	1.09648	0.937562	0.478987	-0.093014	1.39316	0.648634	1.30617	1.38038	0.215437	0.46507	1.38038	1	2.12814	0.751623	0.103479	-0.411919	1.41906	0.409261	1.0666	0.824138	0.262504	-0.279042	1.38038	0.474242	1.13763	1.39316	0.193878
72	28.2	28.4	53.35	43.65	41.8	sp	Q9Z2I8	Succinyl-CoA ligase [GDP-forming] subunit beta, mitochondrial OS=Mus musculus GN=Suclg2 PE=2 SV=3	Suclg2	MOUSE	18	1.52757	0.0695253	0.611235	1.39316	1.09648	2.99226	1.07647	0.542765	0.106301	1.31826	0.816582	1.43219	1.34276	0.229994	0.425207	1.35519	0.990832	2.208	1.19124	0.402381	0.252467	1.30617	0.912011	1.90546	0.717794	0.550802	-0.478358	1.39316	0.387258	1	1.58489	0.128087	0.664385	1.31826	1.20226	3.59749	1.38038	0.30359
73	28.12	28.12	26.26	17.98	13.41	tr	Q3V1M8	Putative uncharacterized protein OS=Mus musculus GN=Hdlbp PE=2 SV=1	Krt8	MOUSE	14	0.539511	0.00207868	-0.890277	1.40605	0.157036	0.758578	0.432514	0.000323675	-1.20918	1.6293	0.0679204	0.704693	0.946237	0.800902	-0.0797264	1.25892	0.724436	1.19124	0.554626	0.00677668	-0.850414	1.49969	0.299226	0.831764	0.744732	0.239936	-0.425207	1.40605	0.457088	1.04713	0.570164	0.00513528	-0.81055	1.40605	0.319154	0.801678	1.44544	0.0125692
74	28.05	28.1	67.34	66.83	66.83	tr	Q3UWS9	Putative uncharacterized protein (Fragment) OS=Mus musculus GN=Prdx5 PE=2 SV=1	Prdx5	MOUSE	16	0.731139	0.682185	-0.451782	1.52757	0.369828	1.11686	0.77983	0.715052	-0.358768	1.48594	0.47863	1.15878	1.1272	0.861311	0.172741	1.44544	0.77983	2.53513	1.31826	0.335938	0.398632	1.44544	0.912011	2.22844	2.1677	0.0176592	1.11617	1.69044	1.28233	5.59758	1.39316	0.284188	0.478358	1.47231	0.946237	2.33346	1.08643	0.960213
75	27.9	27.93	51.31	46.94	38.19	sp	Q80XN0	D-beta-hydroxybutyrate dehydrogenase, mitochondrial OS=Mus musculus GN=Bdh1 PE=1 SV=1	Bdh1	MOUSE	13	1.55597	0.0119933	0.637811	1.25892	1.23595	2.53513	1.35519	0.105068	0.438494	1.31826	1.02802	1.90546	1.13763	0.516691	0.186028	1.27057	0.895365	1.52757	0.83946	0.337077	-0.252466	1.22462	0.570164	1.02802	0.440555	0.00437759	-1.18261	1.70608	0.0529663	0.751623	1.87068	0.000502719	0.903564	1.30617	1.43219	3.19154	0.496592	0.00488596
76	27.83	27.83	56.56	53.22	48.93	tr	Q3TY87	Putative uncharacterized protein OS=Mus musculus GN=Fah PE=2 SV=1	Fah	MOUSE	24	1.24738	0.0529259	0.318905	1.31826	0.946237	1.70608	0.37325	0.0153187	-1.42179	1.97697	0.141906	0.737904	0.461318	0.0773309	-1.11617	1.8197	0.222843	0.83946	1.21339	0.0996165	0.279042	1.22462	0.990832	1.58489	0.972747	0.648912	-0.0398632	1.31826	0.737904	1.28233	0.758578	0.202847	-0.398631	1.30617	0.544503	0.990832	0.630957	0.131135
77	27.79	27.97	42.75	28.1	19.79	tr	Q3U111	Putative uncharacterized protein (Fragment) OS=Mus musculus GN=Rdx PE=2 SV=1	Rdx	MOUSE	13	0.92045	0.713938	-0.119589	1.34276	0.660694	1.23595	0.524808	0.00359312	-0.93014	1.48594	0.218776	0.77983	0.744732	0.0880999	-0.425207	1.22462	0.544503	0.912011	0.83946	0.283685	-0.252466	1.19124	0.636796	1	0.666807	0.110584	-0.584659	1.48594	0.387258	0.990832	0.765597	0.111527	-0.385344	1.20226	0.570164	0.92045	1.00925	0.605003
78	27.51	27.61	39.15	30.19	26.1	tr	Q99L36	Poly A binding protein, cytoplasmic 1 OS=Mus musculus GN=Pabpc1 PE=2 SV=1	Pabpc1	MOUSE	15	0.313329	0.00281264	-1.67425	2.05116	0.0809096	0.642688	0.187068	0.000493786	-2.41836	2.99226	0.0428548	0.559758	0.685488	0.119581	-0.544796	1.40605	0.380189	0.963829	0.847227	0.586188	-0.239179	1.33045	0.608135	1.1272	1.24738	0.224859	0.318905	1.22462	1.01859	1.64437	0.648634	0.0643467	-0.624523	1.35519	0.37325	0.879022	1.27057	0.133526
79	27.48	27.57	34.1	22.37	21.71	tr	Q3ULT2	Actinin alpha 4 OS=Mus musculus GN=Actn4 PE=2 SV=1	Actn4	MOUSE	15	1.05682	0.701896	0.079727	1.41906	0.744732	1.52757	1.1695	0.408339	0.225891	1.43219	0.816582	1.75388	1.1695	0.408375	0.225891	1.35519	0.862979	1.72187	0.731139	0.169667	-0.451782	1.38038	0.416869	1.00925	0.831764	0.424508	-0.265754	1.30617	0.539511	1.08643	0.648634	0.0748351	-0.624523	1.33045	0.280543	0.862979	1	0.969372
80	27.29	27.36	49.51	39.64	37.08	tr	Q3UIA9	Fumarate hydratase 1 OS=Mus musculus GN=Fh1 PE=2 SV=1	Fh1	MOUSE	17	0.47863	0.00345438	-1.06302	1.55597	0.21677	0.744732	0.0751623	3.72e-06	-3.73385	4.69894	0.0283139	0.353183	0.903649	0.67387	-0.146165	1.28233	0.691831	1.15878	0.847227	0.643888	-0.239179	1.2942	0.60256	1.09648	1.2942	0.0261175	0.372056	1.27057	1.01859	1.72187	0.619441	0.298396	-0.690961	1.49969	0.440555	0.928966	1.19124	0.120165
81	27.24	27.24	61.04	60.24	57.83	sp	P17751	Triosephosphate isomerase OS=Mus musculus GN=Tpi1 PE=1 SV=3	Tpi1	MOUSE	20	1.57036	0.0917192	0.651098	1.48594	1.05682	3.80189	2.80543	0.015173	1.48822	1.99526	1.40605	7.37904	1.94089	0.175215	0.956715	1.61436	1.20226	4.48745	2.12814	0.00273316	1.08959	1.64437	1.2942	6.98232	4.57088	4.01e-06	2.19247	2.39883	1.90546	14.7231	1.78649	0.196008	0.837126	1.57036	1.13763	4.09261	1.58489	0.0973453
82	27.14	27.14	84.49	82.89	82.35	tr	Q5EBQ2	MCG7941, isoform CRA_f OS=Mus musculus GN=Pebp1 PE=2 SV=1	Pebp1	MOUSE	20	0.564937	0.416261	-0.823838	1.70608	0.322107	0.963829	0.554626	0.350502	-0.850414	1.70608	0.331131	0.946237	0.937562	0.538761	-0.093014	1.40605	0.685488	1.31826	0.691831	0.0640059	-0.531508	1.41906	0.340408	0.981748	2.22844	0.000657286	1.15603	1.40605	1.58489	5.19996	1.38038	0.171209	0.46507	1.39316	0.990832	2.72898	0.654636	0.268012
83	26.52	26.52	53.26	41.57	41.57	sp	P68372	Tubulin beta-2C chain OS=Mus musculus GN=Tubb2c PE=1 SV=1	Tubb2c	MOUSE	19	0.801678	0.642611	-0.318905	1.64437	0.487529	1.31826	1.02802	0.970929	0.0398627	1.64437	0.625173	1.70608	1.09648	0.812604	0.132877	1.38038	0.794328	1.51356	1.02802	0.96275	0.0398627	3.49945	0.293765	3.59749	0.92045	0.878092	-0.119589	1.69044	0.539511	1.55597	0.824138	0.536919	-0.279042	2.75423	0.301995	2.26987	1.0666	0.942597
84	26.43	28.81	42.54	31.35	25.28	tr	Q71LX8	Heat shock protein 84b OS=Mus musculus GN=Hsp90ab1 PE=2 SV=1	Hsp90ab1	MOUSE	16	1.80302	0.0420426	0.850414	1.51356	1.19124	3.28095	1.07647	0.565848	0.106301	1.6293	0.660694	1.7378	0.731139	0.6939	-0.451782	1.72187	0.428549	1.25892	0.724436	0.285524	-0.46507	1.51356	0.359749	1.09648	0.444631	0.0683958	-1.16932	1.88799	0.138038	0.83946	1.2942	0.283305	0.372056	1.48594	0.870964	2.12814	0.331131	0.446253
85	26.42	26.61	66.92	52.93	49.36	sp	P49429	4-hydroxyphenylpyruvate dioxygenase OS=Mus musculus GN=Hpd PE=1 SV=3	Hpd	MOUSE	18	3.40408	1.93e-05	1.76727	1.83654	1.85353	6.48634	1.11686	0.266283	0.159452	1.48594	0.751623	1.90546	0.879022	0.488381	-0.186028	1.59956	0.524808	1.40605	0.972747	0.0881313	-0.0398632	1.6293	0.654636	1.58489	0.199526	0.0793866	-2.32535	3.76704	0.11695	0.751623	1.11686	0.345135	0.159452	1.49969	0.744732	1.87068	0.260615	0.20403
86	26.31	26.31	47.72	32.71	32.71	sp	P15105	Glutamine synthetase OS=Mus musculus GN=Glul PE=1 SV=6	Glul	MOUSE	14	1.65959	0.0051331	0.730824	1.35519	1.22462	2.55859	2.44343	0.000166173	1.28891	1.47231	1.65959	4.69894	2.01372	0.0010034	1.00987	1.35519	1.48594	3.83707	0.751623	0.308316	-0.411919	1.38038	0.534564	1.03753	0.519996	0.0080472	-0.943428	1.47231	0.100925	0.765597	1.18032	0.294891	0.239179	1.24738	0.946237	1.77011	0.731139	0.0452907
87	26.27	26.27	70.22	57.3	56.74	tr	Q8C7C4	Putative uncharacterized protein (Fragment) OS=Mus musculus GN=Hmgb1 PE=2 SV=1	Hmgb1	MOUSE	16	1.48594	0.00124749	0.571372	1.24738	1.19124	1.97697	1.09648	0.14256	0.132877	1.20226	0.912011	1.36773	0.642688	0.0084633	-0.63781	1.30617	0.390841	0.83946	1.80302	6.06e-05	0.850414	1.24738	1.44544	2.46604	1.36773	0.00349333	0.451782	1.20226	1.13763	1.77011	1.58489	0.000495563	0.664385	1.19124	1.33045	2.05116	1	0.919951
88	26.21	26.23	81.52	72.83	66.3	tr	A5GZX3	Glyoxalase 1 OS=Mus musculus GN=Glo1 PE=2 SV=1	Glo1	MOUSE	18	0.963829	0.674107	-0.0531509	1.14815	0.824138	1.10662	0.895365	0.124506	-0.159452	1.15878	0.765597	1.03753	1.05682	0.379056	0.079727	1.13763	0.928966	1.21339	0.325087	8.03e-05	-1.6211	1.49969	0.152757	0.487529	1.11686	0.201533	0.159452	1.08643	1.02802	1.24738	0.285759	0.000171201	-1.80713	1.6293	0.0912011	0.465586	0.613762	0.0023737
89	26.02	26.06	96.83	73.02	65.87	sp	P10853	Histone H2B type 1-F/J/L OS=Mus musculus GN=Hist1h2bf PE=1 SV=2	Hist1h2bf	MOUSE	32	0.666807	0.145558	-0.584659	1.21339	0.501187	0.809096	0.0570164	9.65e-05	-4.13248	4.09261	0.0220801	0.233346	0.253513	0.0273715	-1.97987	1.92309	0.115878	0.487529	0.809096	0.17048	-0.305617	1.19124	0.648634	0.963829	0.474242	0.0046954	-1.0763	1.30617	0.270396	0.619441	0.666807	0.231002	-0.584659	1.36773	0.474242	0.912011	0.275423	0.000685635
90	25.36	25.36	55.44	44.3	37.22	tr	Q91XF8	Apolipoprotein A-IV OS=Mus musculus GN=Apoa4 PE=2 SV=1	Apoa4	MOUSE	15	0.353183	0.000380499	-1.50151	1.70608	0.0887156	0.60256	0.972747	0.719001	-0.0398632	1.22462	0.801678	1.19124	0.954993	0.490352	-0.0664386	1.31826	0.704693	1.25892	0.239883	2.86e-05	-2.0596	2.10863	0.0457088	0.505825	0.322107	0.000524309	-1.63439	1.8197	0.104713	0.586138	1.09648	0.74796	0.132877	1.21339	0.903649	1.34276	1.33045	0.205963
91	25.04	25.04	60.96	51.13	40.55	tr	Q80X81	Acetyl-Coenzyme A acetyltransferase 3 OS=Mus musculus GN=Acat3 PE=2 SV=1	Acat3	MOUSE	19	1.55597	0.171177	0.637811	1.47231	1.05682	2.33346	1.09648	0.642306	0.132877	1.44544	0.758578	1.70608	1.04713	0.425606	0.0664392	1.44544	0.724436	1.5417	1.31826	0.299224	0.398632	1.44544	0.912011	2.42103	1.20226	0.498547	0.265754	1.43219	0.83946	1.77011	0.77983	0.495573	-0.358768	1.43219	0.534564	1.11686	0.772681	0.531463
92	24.96	25	48.84	41.2	34.95	tr	Q3U4D1	Adenosylhomocysteinase OS=Mus musculus GN=Ahcy PE=2 SV=1	Ahcy	MOUSE	15	1.35519	0.814909	0.438494	1.31826	1.02802	1.92309	1.72187	0.0311231	0.783975	1.2942	1.33045	2.85759	1.41906	0.384833	0.504933	1.25892	1.1272	2.05116	0.946237	0.844968	-0.0797264	1.22462	0.737904	1.15878	0.903649	0.468849	-0.146165	1.30617	0.672977	1.18032	0.346737	0.00249872	-1.52809	1.95885	0.11272	0.679204	0.685488	0.612531
93	24.85	24.85	57.93	50	46.9	sp	Q8BH95	Enoyl-CoA hydratase, mitochondrial OS=Mus musculus GN=Echs1 PE=1 SV=1	Echs1	MOUSE	13	1.24738	0.157103	0.318905	1.28233	0.972747	1.67494	1.27057	0.219653	0.34548	1.2942	0.981748	1.72187	1.2942	0.124884	0.372056	1.27057	1.01859	1.75388	1.14815	0.858142	0.199316	1.28233	0.895365	1.52757	0.928966	0.680454	-0.106302	1.33045	0.672977	1.23595	0.0586138	1.81e-05	-4.09262	5.54626	0.0201372	0.325087	1.14815	0.660586
94	24.76	24.85	52.87	39.37	32.35	sp	Q91XD4	Formimidoyltransferase-cyclodeaminase OS=Mus musculus GN=Ftcd PE=1 SV=1	Ftcd	MOUSE	12	4.05509	0.000344041	2.01973	2.18776	1.85353	12.1339	1.24738	0.167422	0.318905	1.41906	0.879022	2.10863	2.72898	0.00493237	1.44836	1.83654	1.48594	6.0256	1.78649	0.277815	0.837126	1.59956	1.11686	3.53183	1.75388	0.190409	0.810551	1.61436	1.08643	3.40408	1.39316	0.501774	0.478358	1.43219	0.972747	2.22844	1	0.731573
95	24.42	24.52	45.23	31.16	27.99	tr	Q8BYC3	Acyl-Coenzyme A oxidase 1, palmitoyl OS=Mus musculus GN=Acox1 PE=2 SV=1	Acox1	MOUSE	15	1.05682	0.787036	0.079727	1.43219	0.737904	1.52757	0.794328	0.1716	-0.332193	1.43219	0.554626	1.13763	0.564937	0.0263617	-0.823838	1.49969	0.291072	0.847227	0.496592	0.0172626	-1.00987	1.5417	0.248886	0.765597	0.672977	0.0924058	-0.571372	1.45881	0.390841	0.981748	0.912011	0.258395	-0.132877	1.44544	0.642688	1.31826	0.376704	0.00206206
96	24.32	28.28	56.65	40.34	38.2	tr	Q3U6S1	Putative uncharacterized protein OS=Mus musculus GN=Vim PE=2 SV=1	Vim	MOUSE	14	0.325087	4.23e-05	-1.6211	1.70608	0.151356	0.554626	0.121339	2.32e-07	-3.04289	2.51189	0.0242103	0.30479	0.340408	4.12e-05	-1.55466	1.49969	0.125893	0.510505	0.619441	0.00492779	-0.690961	1.23595	0.457088	0.765597	0.380189	0.000139005	-1.39521	1.57036	0.235505	0.597035	0.188799	1.82e-05	-2.40508	1.69044	0.0737904	0.319154	0.519996	0.00104228
97	24.07	24.33	52.24	41.95	35.36	tr	Q3UZG3	Putative uncharacterized protein OS=Mus musculus GN=Hnrnpa3 PE=2 SV=1	Hnrnpa3	MOUSE	15	1.27057	0.637755	0.34548	2.0893	0.608135	2.65461	1.25892	0.655767	0.332192	2.10863	0.597035	2.63027	2.03236	0.316215	1.02315	2.0893	0.972747	4.28548	1.13763	0.779909	0.186028	2.0893	0.544503	2.37684	1.6293	0.424535	0.704249	2.0893	0.77983	3.40408	1.51356	0.471621	0.597947	2.0893	0.724436	3.19154	1.72187	0.39067
98	23.84	23.84	72.43	63.6	61.76	sp	P67778	Prohibitin OS=Mus musculus GN=Phb PE=1 SV=1	Phb	MOUSE	15	0.457088	0.0367917	-1.12946	1.80302	0.207014	0.824138	0.0529663	0.0154857	-4.23878	6.13762	0.0123595	0.325087	0.895365	0.37413	-0.159452	1.27057	0.691831	1.13763	0.946237	0.484818	-0.0797264	1.30617	0.711214	1.23595	1.00925	0.900166	0.0132879	1.48594	0.679204	1.47231	1.18032	0.758273	0.239179	1.47231	0.801678	1.7378	0.744732	0.40649
99	23.48	23.49	58.26	43.14	36.13	sp	Q64442	Sorbitol dehydrogenase OS=Mus musculus GN=Sord PE=1 SV=3	Sord	MOUSE	16	1.2942	0.319219	0.372056	1.34276	0.963829	1.8197	0.937562	0.301419	-0.093014	1.34276	0.704693	1.25892	1.1695	0.877908	0.225891	1.27057	0.92045	1.61436	1.40605	0.0712128	0.491646	1.21339	1.15878	2.03236	1.58489	0.0429302	0.664385	1.28233	1.23595	2.44343	1.00925	0.598988	0.0132879	1.25892	0.801678	1.31826	0.963829	0.906137
100	23.46	23.46	57.58	55.68	55.68	tr	Q9D1S3	Putative uncharacterized protein OS=Mus musculus GN=Rps3a PE=2 SV=1	Rps3a	MOUSE	15	0.586138	0.0280983	-0.770687	1.39316	0.233346	0.816582	0.394457	0.00141042	-1.34206	1.5417	0.0685488	0.608135	0.654636	0.0579647	-0.611235	1.30617	0.363078	0.855067	0.359749	0.00137119	-1.47494	1.75388	0.0642688	0.630957	0.570164	0.0186474	-0.81055	1.36773	0.226986	0.77983	0.824138	0.402843	-0.279042	1.43219	0.534564	1.18032	0.570164	0.0279177
101	23.22	25.14	68.52	65.74	53.7	tr	Q9DCY1	Peptidyl-prolyl cis-trans isomerase OS=Mus musculus GN=Ppib PE=2 SV=1	Ppib	MOUSE	12	0.483059	0.000129498	-1.04973	1.33045	0.199526	0.642688	0.244343	1.61e-06	-2.03302	1.95885	0.0432514	0.47863	0.912011	0.223321	-0.132877	1.20226	0.737904	1.09648	0.409261	0.000540793	-1.28891	1.47231	0.113763	0.60256	0.564937	0.000950729	-0.823838	1.24738	0.337287	0.704693	0.586138	0.00139467	-0.770687	1.23595	0.353183	0.724436	0.77983	0.441002
102	23.11	23.2	51.51	40.96	39.16	tr	Q564E2	L-lactate dehydrogenase OS=Mus musculus GN=Ldha PE=2 SV=1	Ldha	MOUSE	12	0.586138	0.0830358	-0.770687	1.55597	0.272898	0.912011	0.524808	0.00988487	-0.93014	1.36773	0.239883	0.717794	0.691831	0.0424981	-0.531508	1.38038	0.440555	0.954993	0.398107	0.00122623	-1.32877	1.44544	0.102802	0.57544	0.210863	0.00135641	-2.24562	2.208	0.0711213	0.465586	0.452898	0.0023087	-1.14274	1.33045	0.207014	0.60256	0.343558	0.00133669
103	23.06	23.16	48.42	28.72	27.37	tr	B3RH23	Lamin A OS=Mus musculus GN=Lmna PE=2 SV=1	Lmna	MOUSE	14	0.313329	0.00339336	-1.67425	2.01372	0.0751623	0.630957	0.586138	0.147251	-0.770687	1.49969	0.285759	0.879022	0.737904	0.34929	-0.438494	1.28233	0.47863	0.946237	0.83946	0.854581	-0.252466	1.35519	0.554626	1.13763	0.401791	0.0191675	-1.31548	1.80302	0.15417	0.724436	0.92045	0.823564	-0.119589	1.22462	0.698232	1.1272	1.27057	0.10559
104	23.05	23.06	44.31	43.38	43.08	tr	Q8QZS6	3-hydroxy-3-methylglutaryl-Coenzyme A lyase OS=Mus musculus GN=Hmgcl PE=2 SV=1	Hmgcl	MOUSE	12	0.737904	0.837449	-0.438494	1.6293	0.469894	1.20226	1.51356	0.111646	0.597947	1.51356	1	2.67917	1.69044	0.00843791	0.7574	1.38038	1.22462	3.53183	0.928966	0.702896	-0.106302	1.43219	0.636796	1.33045	0.895365	0.563118	-0.159452	1.48594	0.597035	1.33045	1.38038	0.242951	0.46507	1.34276	1.02802	2.72898	0.401791	0.257223
105	22.99	43.04	79.03	70.16	60.48	tr	Q58E70	Putative uncharacterized protein OS=Mus musculus GN=Tpm3 PE=2 SV=1	Krt8	MOUSE	23	0.310456	0.000838879	-1.68754	2.18776	0.0390841	0.679204	0.954993	0.875615	-0.0664386	1.35519	0.679204	1.2942	0.549541	0.0458368	-0.863701	1.57036	0.192309	0.862979	1.55597	0.0250327	0.637811	1.41906	1.09648	2.70396	1.23595	0.333229	0.305617	1.40605	0.879022	1.80302	1.21339	0.242537	0.279042	1.41906	0.855067	1.92309	1.31826	0.0951992
106	22.84	22.84	83.01	81.55	76.21	tr	Q3U6G1	Biliverdin reductase B (Flavin reductase (NADPH)) OS=Mus musculus GN=Blvrb PE=2 SV=1	Blvrb	MOUSE	15	0.49204	0.185211	-1.02315	1.80302	0.267917	0.887156	1.02802	0.62786	0.0398627	1.34276	0.765597	1.48594	1.6293	0.134143	0.704249	1.44544	1.1272	3.04789	1.65959	0.229028	0.730824	1.45881	1.13763	3.28095	0.870964	0.773951	-0.199316	1.40605	0.591562	1.22462	1.31826	0.476015	0.398632	1.35519	0.972747	2.05116	1.28233	0.956042
107	22.53	22.53	73.33	73.33	71.43	tr	Q56A15	Cytochrome c, somatic OS=Mus musculus GN=Cycs PE=2 SV=1	Cycs	MOUSE	16	0.524808	0.0827343	-0.93014	1.43219	0.233346	0.751623	0.0648634	2.04e-06	-3.94645	5.49541	0.0124738	0.356451	0.928966	0.466131	-0.106302	1.23595	0.744732	1.14815	1.48594	0.0354893	0.571372	1.14815	1.2942	1.92309	1.5417	0.022741	0.624522	1.1695	1.31826	2.05116	1.92309	0.00274727	0.943428	1.19124	1.61436	2.65461	1.07647	0.766028
108	22.51	22.61	38.93	33.22	29.07	sp	Q8VC30	Bifunctional ATP-dependent dihydroxyacetone kinase/FAD-AMP lyase (cyclizing) OS=Mus musculus GN=Dak PE=2 SV=1	Dak	MOUSE	10	1.23595	0.536632	0.305617	1.40605	0.879022	1.77011	0.758578	0.231652	-0.398631	1.30617	0.444631	0.990832	1.11686	0.229598	0.159452	1.45881	0.765597	1.61436	0.222843	0.00041609	-2.1659	2.31206	0.0387258	0.515229	0.613762	0.0476921	-0.704249	1.51356	0.328095	0.928966	0.809096	0.292058	-0.305617	1.43219	0.544503	1.15878	0.185353	0.00470083
109	22.2	22.24	95.56	92.59	92.59	sp	P52760	Ribonuclease UK114 OS=Mus musculus GN=Hrsp12 PE=1 SV=3	Hrsp12	MOUSE	19	1.92309	0.00416054	0.943428	1.39316	1.38038	6.60694	2.18776	0.00136983	1.12946	1.41906	1.5417	10.3753	1.88799	0.0318295	0.916852	1.36773	1.38038	8.16582	2.63027	0.000254513	1.39521	1.49969	1.75388	13.1826	2.53513	0.00058774	1.34206	1.48594	1.70608	12.1339	2.77971	0.00025315	1.47494	1.52757	1.8197	13.5519	1.85353	0.012579
110	22.01	22.01	38.58	26.72	24.78	tr	Q3UUH0	Putative uncharacterized protein OS=Mus musculus GN=Asl PE=2 SV=1	Asl	MOUSE	12	1.65959	0.085577	0.730824	1.48594	1.11686	2.63027	1.03753	0.969227	0.0531503	1.39316	0.744732	1.44544	1.05682	0.942351	0.079727	1.34276	0.787046	1.44544	0.887156	0.505908	-0.17274	1.36773	0.586138	1.21339	0.794328	0.264921	-0.332193	1.35519	0.501187	1.07647	0.758578	0.21973	-0.398631	1.39316	0.380189	1.05682	0.765597	0.257876
111	21.98	22.21	30.93	18.82	17.92	sp	Q9JKR6	Hypoxia up-regulated protein 1 OS=Mus musculus GN=Hyou1 PE=1 SV=1	Hyou1	MOUSE	12	0.432514	0.000678885	-1.20918	1.47231	0.172187	0.636796	0.226986	1.07e-05	-2.13932	1.87068	0.0285759	0.42462	0.559758	0.0274451	-0.837126	1.55597	0.359749	0.870964	0.416869	0.000350952	-1.26233	1.36773	0.187068	0.570164	0.625173	0.0147031	-0.677673	1.21339	0.457088	0.758578	0.401791	0.000279598	-1.31548	1.40605	0.164437	0.564937	0.787046	0.17686
112	21.91	22.02	86.34	78.26	64.6	sp	Q9DCX2	ATP synthase subunit d, mitochondrial OS=Mus musculus GN=Atp5h PE=1 SV=3	Atp5h	MOUSE	15	1.21339	0.302148	0.279042	1.30617	0.928966	1.85353	1.39316	0.0623856	0.478358	1.39316	1	2.67917	1.01859	0.957842	0.0265749	1.38038	0.737904	1.61436	1.57036	0.00251987	0.651098	1.43219	1.09648	3.22107	1.83654	0.0242515	0.876989	1.51356	1.21339	3.87258	1.80302	0.0278292	0.850414	1.49969	1.20226	3.7325	1.77011	0.0505514
113	21.64	22.28	47.78	34.87	28.52	sp	Q9CPY7	Cytosol aminopeptidase OS=Mus musculus GN=Lap3 PE=1 SV=3	Lap3	MOUSE	13	0.580764	0.0205289	-0.783975	1.40605	0.416869	0.816582	0.343558	0.00645135	-1.54137	1.6293	0.195884	0.559758	0.83946	0.254856	-0.252466	1.31826	0.636796	1.10662	0.824138	0.333313	-0.279042	1.2942	0.630957	1.0666	1.1272	0.596707	0.172741	1.2942	0.870964	1.47231	0.366438	0.00119127	-1.44836	1.6293	0.158489	0.597035	0.199526	1.82e-05
114	21.6	21.6	65.74	65.74	63.89	sp	P97450	ATP synthase-coupling factor 6, mitochondrial OS=Mus musculus GN=Atp5j PE=1 SV=1	Atp5j	MOUSE	17	0.654636	0.760185	-0.611235	1.69044	0.255859	1.10662	2.55859	0.00176428	1.35535	1.64437	1.55597	7.72681	1.51356	0.187538	0.597947	1.40605	1.07647	3.43558	2.53513	0.000298488	1.34206	1.59956	1.58489	7.58578	1.7378	0.0469306	0.797263	1.49969	1.15878	3.49945	2.29087	0.0108433	1.19589	1.59956	1.43219	6.13762	1.90546	0.00448598
115	21.56	21.56	72.6	72.6	65.75	sp	P12787	Cytochrome c oxidase subunit 5A, mitochondrial OS=Mus musculus GN=Cox5a PE=1 SV=2	Cox5a	MOUSE	16	1.92309	0.00483621	0.943428	1.49969	1.28233	3.49945	3.28095	0.00118938	1.71411	1.87068	1.75388	6.85488	1.19124	0.547042	0.252467	1.27057	0.937562	1.59956	2.58226	0.000333908	1.36863	1.70608	1.51356	5.15229	2.18776	0.00182008	1.12946	1.59956	1.36773	4.13048	1.83654	0.0193344	0.876989	1.48594	1.23595	3.22107	1.33045	0.708735
116	21.51	21.51	95.76	95.76	95.76	tr	Q3UNI8	D-dopachrome tautomerase OS=Mus musculus GN=Ddt PE=2 SV=1	Ddt	MOUSE	18	1.55597	0.0887654	0.637811	1.39316	1.11686	2.39883	1.02802	0.587151	0.0398627	1.39316	0.737904	1.44544	0.505825	0.218865	-0.983291	1.67494	0.244343	0.847227	1.15878	0.407791	0.212603	1.36773	0.847227	1.7378	1.72187	0.00863239	0.783975	1.47231	1.1695	2.83139	0.679204	0.676995	-0.558084	1.44544	0.359749	0.981748	0.387258	0.0232375
117	21.37	21.37	59.16	44.81	36.2	sp	Q9DB77	Cytochrome b-c1 complex subunit 2, mitochondrial OS=Mus musculus GN=Uqcrc2 PE=1 SV=1	Uqcrc2	MOUSE	15	0.870964	0.421019	-0.199316	1.38038	0.591562	1.20226	0.524808	0.00506423	-0.93014	1.45881	0.231207	0.765597	0.744732	0.10965	-0.425207	1.27057	0.519996	0.946237	0.630957	0.0490081	-0.664385	1.40605	0.340408	0.887156	0.554626	0.00774096	-0.850414	1.2942	0.359749	0.717794	0.654636	0.0225196	-0.611235	1.38038	0.390841	0.903649	0.666807	0.0430894
118	21.29	21.29	40.87	35	30.43	tr	Q3UKP2	Hemopexin, isoform CRA_f OS=Mus musculus GN=Hpx PE=2 SV=1	Hpx	MOUSE	11	0.139316	4.18e-07	-2.84357	2.22844	0.017378	0.310456	0.409261	9.91e-05	-1.28891	1.36773	0.220801	0.559758	1.05682	0.719694	0.079727	1.14815	0.92045	1.21339	0.30479	1.61e-05	-1.71411	1.6293	0.123595	0.496592	0.0672977	8.5e-08	-3.8933	3.66438	0.0118032	0.246604	0.275423	9.02e-06	-1.86028	1.64437	0.0937562	0.452898	0.847227	0.858761
119	21.25	21.4	33.73	27.35	24.55	sp	P24549	Retinal dehydrogenase 1 OS=Mus musculus GN=Aldh1a1 PE=1 SV=5	Aldh1a1	MOUSE	13	0.288403	0.0806296	-1.79384	1.52757	0.114815	0.440555	0.220801	0.0699885	-2.17918	2.05116	0.0265461	0.452898	0.990832	0.847294	-0.0132877	1.67494	0.591562	1.65959	0.226986	0.0572799	-2.13932	2.48886	0.042462	0.564937	0.77983	0.551061	-0.358768	1.65959	0.457088	1.2942	0.169044	0.0592313	-2.56453	2.55859	0.0220801	0.432514	0.413047	0.136812
120	21.17	21.76	29.56	22.35	19.38	tr	Q8CD23	Putative uncharacterized protein OS=Mus musculus GN=Ncl PE=2 SV=1	Ncl	MOUSE	12	0.77983	0.318303	-0.358768	1.40605	0.47863	1.09648	0.496592	0.0101498	-1.00987	1.6293	0.123595	0.809096	0.704693	0.111748	-0.504933	1.41906	0.353183	1	0.946237	0.697085	-0.0797264	1.36773	0.672977	1.2942	0.765597	0.1674	-0.385344	1.39316	0.432514	1.0666	0.963829	0.745397	-0.0531509	1.19124	0.831764	1.14815	0.972747	0.850261
121	21.1	21.1	61.04	61.04	56.49	sp	P08228	Superoxide dismutase [Cu-Zn] OS=Mus musculus GN=Sod1 PE=1 SV=2	Sod1	MOUSE	13	1.48594	0.162554	0.571372	1.28233	1.15878	2.14783	1.38038	0.536073	0.46507	1.27057	1.08643	1.95885	1.36773	0.937896	0.451782	1.30617	1.04713	1.88799	2.05116	0.00131948	1.03644	1.30617	1.57036	3.22107	1.55597	0.0806308	0.637811	1.24738	1.24738	2.33346	1.77011	0.0072029	0.823838	1.27057	1.39316	2.70396	0.30479	0.000689641
122	21.04	21.04	65.68	62.72	58.58	tr	Q545G1	Putative uncharacterized protein OS=Mus musculus GN=Mylpf PE=2 SV=1	Mylpf	MOUSE	11	1.21339	0.934693	0.279042	1.95885	0.619441	3.13329	10.1859	0.0580937	3.3485	3.16228	3.22107	25.8226	2.80543	0.171988	1.48822	2.33346	1.20226	6.08135	50.5825	0.0179766	5.66057	2.33346	21.677	86.2979	25.8226	0.0306793	4.69056	2.70396	9.54993	55.4626	5.19996	0.066278	2.3785	3.31131	1.57036	11.0662	1.69044	0.336785
123	20.93	20.93	59.87	50.84	46.82	tr	Q3TDN8	Putative uncharacterized protein OS=Mus musculus GN=Bphl PE=2 SV=1	Bphl	MOUSE	13	2.0893	0.0141434	1.06302	1.58489	1.31826	3.94457	0.77983	0.427959	-0.358768	1.5417	0.30761	1.20226	0.990832	0.424092	-0.0132877	1.52757	0.630957	1.51356	0.751623	0.723096	-0.411919	1.5417	0.42462	1.15878	1.87068	0.0350295	0.903564	1.59956	1.1695	3.40408	2.63027	0.00169812	1.39521	1.64437	1.59956	5.15229	1.20226	0.316555
124	20.68	20.68	75.49	75.49	67.65	tr	Q4KL76	Heat shock protein 1 (Chaperonin 10) OS=Mus musculus GN=Hspe1 PE=2 SV=1	Hspe1	MOUSE	14	1.07647	0.278006	0.106301	1.27057	0.847227	1.41906	2.88403	0.00272377	1.52809	1.70608	1.69044	6.25173	1.99526	0.100588	0.996578	1.49969	1.33045	3.98107	2.83139	0.00292233	1.50151	1.67494	1.69044	6.42688	1.80302	0.0795575	0.850414	1.41906	1.27057	3.56451	3.83707	0.000166658	1.94001	1.8197	2.10863	8.95365	2.31206	0.04251
125	20.65	21	34.52	28.83	21.71	tr	B1AXW8	Aldehyde dehydrogenase 4 family, member A1 OS=Mus musculus GN=Aldh4a1 PE=3 SV=1	Aldh4a1	MOUSE	11	1.40605	0.532392	0.491646	2.0893	0.672977	2.96483	0.937562	0.90895	-0.093014	2.0893	0.448745	1.95885	1.08643	0.849648	0.11959	2.0893	0.519996	2.26987	0.608135	0.432785	-0.717537	2.10863	0.291072	1.28233	1.11686	0.807792	0.159452	2.0893	0.534564	2.33346	0.648634	0.472395	-0.624523	2.0893	0.30761	1.35519	0.787046	0.661709
126	20.63	20.63	53.85	51.4	43.36	sp	Q78JT3	3-hydroxyanthranilate 3,4-dioxygenase OS=Mus musculus GN=Haao PE=1 SV=1	Haao	MOUSE	14	1.14815	0.377638	0.199316	1.39316	0.824138	1.61436	0.937562	0.573225	-0.093014	1.48594	0.337287	1.39316	1.1272	0.715082	0.172741	1.48594	0.758578	1.6293	2.83139	0.000342043	1.50151	2.03236	1.39316	4.57088	4.40555	3.24e-05	2.13932	2.24905	1.95885	10.1859	2.35505	0.0134641	1.23576	1.87068	1.25892	4.69894	1.03753	0.625962
127	20.45	20.45	43.47	35.47	35.47	tr	Q3UKA4	Alcohol dehydrogenase 1 (Class I), isoform CRA_c OS=Mus musculus GN=Adh1 PE=2 SV=1	Adh1	MOUSE	13	1.69044	0.323035	0.7574	1.45881	1.15878	3.04789	1.27057	0.981615	0.34548	1.38038	0.92045	1.94089	2.01372	0.248783	1.00987	1.51356	1.33045	4.61318	1.30617	0.890766	0.385344	1.38038	0.946237	1.87068	0.724436	0.0907864	-0.46507	1.41906	0.405508	1.02802	0.824138	0.244069	-0.279042	1.38038	0.524808	1.13763	0.724436	0.0850986
128	20.36	20.39	57.62	53.81	50.95	sp	P19157	Glutathione S-transferase P 1 OS=Mus musculus GN=Gstp1 PE=1 SV=2	Gstp1	MOUSE	24	0.258226	8.61e-05	-1.95329	1.75388	0.0794328	0.452898	0.608135	0.0227393	-0.717537	1.27057	0.409261	0.772681	1.87068	0.0111487	0.903564	1.33045	1.40605	2.60615	0.277971	0.00199614	-1.84699	1.72187	0.0619441	0.47863	1.39316	0.0394045	0.478358	1.11686	1.24738	1.58489	0.277971	8.47e-05	-1.84699	1.59956	0.0648634	0.444631	0.380189	0.000276403
129	20.32	20.37	77.09	66.08	57.27	sp	Q9WTP7	GTP:AMP phosphotransferase, mitochondrial OS=Mus musculus GN=Ak3 PE=1 SV=3	Ak3	MOUSE	11	0.501187	0.119916	-0.996579	1.80302	0.340408	0.903649	0.648634	0.0946772	-0.624523	1.43219	0.461318	0.928966	1.38038	0.532967	0.46507	1.49969	0.92045	2.44343	1.18032	0.152501	0.239179	1.49969	0.787046	2.72898	1.34276	0.183009	0.425207	1.39316	0.963829	2.05116	1.88799	0.0579152	0.916852	1.52757	1.23595	2.83139	2.60615	0.0136433
130	20.29	20.34	77.48	71.17	71.17	tr	Q9CQB4	MCG67985 OS=Mus musculus GN=Uqcrb PE=4 SV=1	Uqcrb	MOUSE	17	1.67494	0.02312	0.744112	1.48594	1.1272	4.7863	4.05509	0.000203707	2.01973	1.92309	2.10863	13.6773	0.912011	0.90808	-0.132877	1.40605	0.660694	1.28233	2.63027	0.00085521	1.39521	1.70608	1.5417	8.70964	2.93765	0.00219153	1.55466	1.69044	1.7378	11.3763	2.60615	0.0149222	1.38192	1.70608	1.52757	6.54636	1.11686	0.499725
131	20.17	20.21	57.34	47.44	47.44	tr	A9C489	Glycine N-methyltransferase OS=Mus musculus GN=Gnmt PE=3 SV=1	Gnmt	MOUSE	18	2.05116	0.00274526	1.03644	1.5417	1.33045	3.66438	1.99526	0.00347569	0.996578	1.52757	1.30617	3.76704	1.59956	0.271543	0.677673	1.38038	1.15878	2.91072	1.19124	0.185749	0.252467	1.33045	0.895365	1.59956	1.67494	0.052494	0.744112	1.45881	1.14815	2.80543	1.57036	0.0264216	0.651098	1.43219	1.09648	2.39883	0.608135	0.893004
132	19.95	20.3	73.53	73.53	68.63	tr	Q6LD55	APOAII OS=Mus musculus GN=Apoa2 PE=2 SV=1	Apoa2	MOUSE	12	0.862979	0.42618	-0.212603	1.2942	0.642688	1.11686	1.22462	0.233073	0.292329	1.31826	0.928966	1.65959	1.11686	0.548479	0.159452	1.22462	0.912011	1.39316	1.27057	0.0550516	0.34548	1.14815	1.10662	1.51356	1.35519	0.0299693	0.438494	1.18032	1.14815	1.67494	1.25892	0.221008	0.332192	1.39316	0.903649	1.78649	1.07647	0.768787
133	19.95	19.99	54.46	45.54	36.31	tr	Q540D7	Aldehyde reductase OS=Mus musculus GN=Akr1a4 PE=2 SV=1	Akr1a4	MOUSE	12	0.809096	0.585242	-0.305617	1.40605	0.461318	1.13763	0.597035	0.0585607	-0.744112	1.47231	0.255859	0.879022	1.18032	0.434306	0.239179	1.27057	0.928966	1.61436	0.711214	0.146562	-0.491645	1.36773	0.394457	0.972747	0.816582	0.576889	-0.29233	1.35519	0.483059	1.10662	0.737904	0.288212	-0.438494	1.40605	0.440555	1.03753	0.539511	0.0324981
134	19.61	19.72	29.23	20.26	17.56	sp	Q99KI0	Aconitate hydratase, mitochondrial OS=Mus musculus GN=Aco2 PE=1 SV=1	Aco2	MOUSE	12	1.83654	0.0524817	0.876989	1.6293	1.1272	6.98232	1.99526	0.0313354	0.996578	1.70608	1.1695	6.98232	1.85353	0.0399219	0.890277	1.41906	1.30617	8.79023	2.37684	0.00688481	1.24904	1.69044	1.40605	10.1859	2.37684	0.00575703	1.24904	1.57036	1.51356	11.695	1.01859	0.733883	0.0265749	1.65959	0.613762	1.61436	1.61436	0.144407
135	19.58	19.58	77.39	77.39	77.39	sp	P99027	60S acidic ribosomal protein P2 OS=Mus musculus GN=Rplp2 PE=1 SV=3	Rplp2	MOUSE	12	0.141906	0.000477757	-2.81699	3.83707	0.0248886	0.544503	0.549541	0.102238	-0.863701	1.65959	0.183654	0.912011	0.60256	0.0966732	-0.730824	1.58489	0.277971	0.954993	0.928966	0.832074	-0.106302	1.57036	0.57544	1.45881	0.809096	0.546081	-0.305617	1.61436	0.394457	1.30617	1.08643	0.625084	0.11959	1.48594	0.731139	1.69044	1.27057	0.431228
136	19.48	20.24	44.88	40.16	28.87	tr	A2RTA0	Creatine kinase, muscle OS=Mus musculus GN=Ckm PE=2 SV=1	Ckm	MOUSE	11	2.1677	0.994175	1.11617	2.01372	1.07647	4.65586	14.4544	0.0554784	3.85344	1.88799	7.65597	37.6704	3.59749	0.158158	1.84699	2.03236	1.77011	9.37562	47.863	0.0157062	5.58084	1.87068	25.5859	83.946	33.7287	0.0234984	5.07591	1.90546	17.7011	69.1831	1.99526	0.154819	0.996578	1.78649	1.11686	4.2462	1.35519	0.276764
137	19.41	19.41	45.67	37.91	35.22	tr	Q4FJK0	2,4-dienoyl CoA reductase 1, mitochondrial OS=Mus musculus GN=Decr1 PE=2 SV=1	Decr1	MOUSE	11	1.27057	0.521101	0.34548	1.49969	0.847227	2.03236	0.937562	0.861692	-0.093014	1.49969	0.619441	1.40605	0.831764	0.937904	-0.265754	1.5417	0.549541	1.28233	0.591562	0.212689	-0.7574	1.64437	0.340408	0.972747	0.501187	0.102148	-0.996579	1.77011	0.131826	0.887156	1.00925	0.748225	0.0132879	1.55597	0.648634	1.52757	0.564937	0.085428
138	19.38	19.38	38.51	30.26	24.95	sp	O08749	Dihydrolipoyl dehydrogenase, mitochondrial OS=Mus musculus GN=Dld PE=1 SV=2	Dld	MOUSE	11	1.28233	0.333812	0.358769	1.44544	0.887156	2.05116	0.816582	0.812475	-0.29233	1.5417	0.529663	1.25892	1.70608	0.0719625	0.770687	1.61436	1.05682	3.53183	1.59956	0.248767	0.677673	1.65959	0.963829	2.80543	1.78649	0.0898074	0.837126	1.65959	1.07647	3.16228	1.00925	0.964947	0.0132879	1.45881	0.691831	1.47231	1.34276	0.385997
139	19.28	19.82	41.41	38.38	34.09	sp	Q91X83	S-adenosylmethionine synthase isoform type-1 OS=Mus musculus GN=Mat1a PE=2 SV=1	Mat1a	MOUSE	12	1.55597	0.553497	0.637811	1.36773	1.13763	2.14783	1.88799	0.0550492	0.916852	1.44544	1.30617	2.99226	1.57036	0.189534	0.651098	1.40605	1.11686	2.31206	0.554626	0.106886	-0.850414	1.48594	0.185353	0.824138	0.787046	0.338527	-0.345481	1.33045	0.554626	1.04713	0.737904	0.57031	-0.438494	1.34276	0.452898	0.990832	1.38038	0.453791
140	19.12	19.14	46.62	40.54	40.54	sp	Q5FW57	Glycine N-acyltransferase-like protein OS=Mus musculus GN=Gm4952 PE=1 SV=2	Gm4952	MOUSE	12	1.10662	0.637819	0.146165	1.23595	0.895365	1.41906	0.619441	0.230332	-0.690961	1.5417	0.231207	0.954993	0.847227	0.298524	-0.239179	1.48594	0.376704	1.25892	1.01859	0.875204	0.0265749	1.44544	0.704693	1.49969	0.937562	0.606284	-0.093014	1.5417	0.586138	1.44544	1.39316	0.295103	0.478358	1.45881	0.954993	2.35505	0.263027	0.0499879
141	19.08	19.44	49.49	46.78	45.08	tr	D3YTT7	MCG2650 OS=Mus musculus GN=Rpsa-ps10 PE=3 SV=1	Rpsa-ps10	MOUSE	11	0.758578	0.467998	-0.398631	1.47231	0.49204	1.11686	0.630957	0.0995055	-0.664385	1.49969	0.359749	0.946237	0.654636	0.0351309	-0.611235	1.30617	0.369828	0.855067	0.387258	0.00228098	-1.36863	1.75388	0.135519	0.679204	0.47863	0.147416	-1.06302	1.85353	0.239883	0.887156	0.554626	0.0099741	-0.850414	1.41906	0.285759	0.787046	0.580764	0.0756734
142	19.03	19.49	32.93	18.91	14.69	tr	Q3UHW2	Putative uncharacterized protein OS=Mus musculus GN=Hsd17b4 PE=2 SV=1	Hsd17b4	MOUSE	9	1.2942	0.271367	0.372056	1.24738	1.03753	1.77011	1.1272	0.485343	0.172741	1.30617	0.862979	1.49969	1.11686	0.622501	0.159452	1.31826	0.847227	1.48594	0.672977	0.0279368	-0.571372	1.2942	0.444631	0.870964	0.83946	0.299955	-0.252466	1.24738	0.619441	1.04713	1.02802	0.96617	0.0398627	1.2942	0.794328	1.33045	0.625173	0.0154924
143	18.84	18.87	39.58	34.03	31.6	sp	Q9DCG6	Phenazine biosynthesis-like domain-containing protein 1 OS=Mus musculus GN=Pbld1 PE=2 SV=2	Pbld1	MOUSE	10	1.27057	0.409926	0.34548	1.83654	0.691831	2.33346	0.731139	0.319196	-0.451782	1.85353	0.394457	1.35519	0.855067	0.596445	-0.225891	1.38038	0.619441	1.18032	1.14815	0.592772	0.199316	1.7378	0.660694	1.99526	1.00925	0.942667	0.0132879	1.38038	0.731139	1.39316	0.990832	0.998489	-0.0132877	1.83654	0.539511	1.8197	0.912011	0.740094
144	18.72	18.77	57.06	42.64	38.96	tr	E0CXN5	Uncharacterized protein OS=Mus musculus GN=Gpd1 PE=3 SV=1	Gpd1	MOUSE	9	0.816582	0.976953	-0.29233	1.70608	0.457088	1.39316	1.99526	0.00825113	0.996578	1.39316	1.43219	3.43558	1.33045	0.166001	0.411919	1.31826	1.00925	1.99526	0.660694	0.138656	-0.597947	1.28233	0.210863	0.847227	1.47231	0.136677	0.558083	1.38038	1.0666	2.37684	1.51356	0.114523	0.597947	1.28233	1.18032	2.26987	0.660694	0.223143
145	18.65	18.68	65.69	59.85	54.74	tr	Q64426	Histone H2A (Fragment) OS=Mus musculus domesticus GN=Hist2h2aa1 PE=2 SV=1	Hist2h2aa1	MOUSE	13	1.33045	0.590767	0.411919	2.0893	0.636796	2.77971	0.570164	0.390627	-0.81055	2.0893	0.270396	1.19124	0.772681	0.642842	-0.372056	2.10863	0.369828	1.6293	0.887156	0.821218	-0.17274	2.0893	0.42462	1.85353	0.711214	0.551647	-0.491645	2.0893	0.340408	1.48594	1.24738	0.659285	0.318905	2.0893	0.597035	2.60615	0.331131	0.219013
146	18.65	18.65	38.11	33.25	33.25	tr	Q91W85	Acyl-Coenzyme A dehydrogenase, short chain OS=Mus musculus GN=Acads PE=2 SV=1	Acads	MOUSE	10	1.01859	0.859956	0.0265749	1.34276	0.758578	1.36773	0.903649	0.563471	-0.146165	1.49969	0.60256	1.35519	1.00925	0.91992	0.0132879	1.35519	0.744732	1.36773	1	0.928972	0	1.34276	0.744732	1.34276	0.946237	0.728605	-0.0797264	1.25892	0.751623	1.19124	1.07647	0.43044	0.106301	1.24738	0.862979	1.34276	1.05682	0.654783
147	18.16	18.2	27.36	26.39	21.07	sp	P07758	Alpha-1-antitrypsin 1-1 OS=Mus musculus GN=Serpina1a PE=1 SV=4	Serpina1a	MOUSE	14	0.413047	0.401976	-1.27562	2.44343	0.0946237	1.00925	0.483059	0.387561	-1.04973	1.39316	0.187068	0.672977	0.887156	0.876913	-0.17274	1.24738	0.711214	1.10662	0.224906	0.271455	-2.15261	2.72898	0.0205116	0.613762	0.751623	0.984382	-0.411919	2.51189	0.291072	1.88799	0.591562	0.637776	-0.7574	2.208	0.235505	1.30617	0.972747	0.758404
148	17.97	18.04	40.09	31.44	31.44	tr	Q3UKT3	Putative uncharacterized protein OS=Mus musculus GN=Oat PE=2 SV=1	Oat	MOUSE	9	1.20226	0.700185	0.265754	1.58489	0.758578	1.8197	2.24905	0.189444	1.16932	1.88799	1.19124	4.13048	3.66438	0.000760716	1.87357	2.10863	1.7378	9.37562	1.57036	0.248161	0.651098	1.61436	0.972747	2.77971	2.99226	0.00467906	1.58124	2.03236	1.47231	7.7983	4.09261	0.000573757	2.03302	2.1677	1.88799	10.5682	1.52757	0.736697
149	17.9	17.9	33.82	30.35	30.35	sp	Q9WUM5	Succinyl-CoA ligase [GDP-forming] subunit alpha, mitochondrial OS=Mus musculus GN=Suclg1 PE=1 SV=4	Suclg1	MOUSE	12	1.78649	0.00319006	0.837126	1.35519	1.31826	4.48745	1.75388	0.00241006	0.810551	1.35519	1.2942	5.39511	0.847227	0.464648	-0.239179	1.58489	0.483059	1.34276	1.14815	0.111682	0.199316	1.36773	0.83946	1.77011	1.07647	0.499685	0.106301	1.30617	0.824138	1.5417	1.88799	0.000936716	0.916852	1.49969	1.25892	4.2462	1.01859	0.298392
150	17.76	17.76	57.87	52.79	42.64	tr	Q3UKW2	Putative uncharacterized protein OS=Mus musculus GN=Calm1 PE=2 SV=1	Calm1	MOUSE	12	1.38038	0.341596	0.46507	1.97697	0.698232	8.31764	2.51189	0.13929	1.32877	2.01372	1.24738	9.90832	2.22844	0.139702	1.15603	2.01372	1.10662	11.9124	1.22462	0.629647	0.292329	1.83654	0.666807	3.31131	2.29087	0.0127574	1.19589	1.47231	1.55597	23.3346	2.88403	0.0212842	1.52809	2.0893	1.38038	18.0302	0.625173	0.392044
151	17.67	17.7	59.39	55.94	51.72	tr	Q99N15	17beta-hydroxysteroid dehydrogenase type 10/short chain L-3-hydroxyacyl-CoA dehydrogenase OS=Mus musculus GN=Hsd17b10 PE=2 SV=1	Hsd17b10	MOUSE	9	0.963829	0.371484	-0.0531509	1.52757	0.630957	1.47231	0.954993	0.998169	-0.0664386	1.49969	0.666807	1.43219	1.48594	0.0373266	0.571372	1.43219	1.03753	3.56451	1.15878	0.534109	0.212603	1.52757	0.758578	1.99526	1.23595	0.278409	0.305617	1.45881	0.847227	1.99526	1.35519	0.244583	0.438494	1.51356	0.895365	3.04789	1.61436	0.183647
152	17.55	17.61	36.18	29.66	23.37	tr	Q3THH1	Putative uncharacterized protein OS=Mus musculus GN=Pdia6 PE=2 SV=1	Pdia6	MOUSE	9	0.316228	0.00995441	-1.66096	1.77011	0.134276	0.559758	0.515229	0.155378	-0.956715	1.44544	0.30761	0.744732	1.00925	0.803627	0.0132879	1.21339	0.831764	1.22462	0.242103	0.00453209	-2.04631	1.94089	0.0539511	0.469894	0.192309	0.00450863	-2.3785	2.24905	0.0539511	0.432514	0.161436	0.00326408	-2.63097	2.63027	0.0559758	0.42462	0.387258	0.0288035
153	17.37	17.37	48.34	46.22	39.27	tr	Q80XR3	Crystallin, zeta OS=Mus musculus GN=Cryz PE=2 SV=1	Cryz	MOUSE	9	1.10662	0.311489	0.146165	1.27057	0.870964	1.40605	0.862979	0.101075	-0.212603	1.18032	0.731139	1.01859	0.855067	0.168661	-0.225891	1.25892	0.679204	1.07647	1.05682	0.591072	0.079727	1.30617	0.809096	1.38038	1.25892	0.0530106	0.332192	1.24738	1.00925	1.57036	1.13763	0.177995	0.186028	1.22462	0.928966	1.40605	0.963829	0.814042
154	17.19	17.3	27.81	17.35	15.68	tr	Q8VDC3	Cytoplasmic aconitase OS=Mus musculus GN=Aco1 PE=2 SV=1	Aco1	MOUSE	9	1.45881	0.0610752	0.544796	1.41906	1.02802	2.67917	0.855067	0.700945	-0.225891	1.49969	0.534564	1.28233	0.436516	0.117285	-1.19589	1.97697	0.195884	0.862979	0.855067	0.438296	-0.225891	1.38038	0.597035	1.18032	0.591562	0.047733	-0.7574	1.48594	0.220801	0.879022	0.744732	0.253779	-0.425207	1.48594	0.465586	1.10662	0.787046	0.247313
155	17.1	17.7	33.26	25.58	24.42	sp	P51174	Long-chain specific acyl-CoA dehydrogenase, mitochondrial OS=Mus musculus GN=Acadl PE=2 SV=2	Acadl	MOUSE	10	0.654636	0.635325	-0.611235	1.75388	0.349945	1.14815	1.33045	0.425499	0.411919	1.57036	0.847227	2.29087	0.847227	0.307588	-0.239179	1.55597	0.57544	1.31826	0.636796	0.0702599	-0.651098	1.43219	0.376704	0.912011	0.272898	0.00705715	-1.87357	2.35505	0.0831764	0.642688	0.619441	0.280199	-0.690961	1.67494	0.369828	1.03753	0.57544	0.0705526
156	17.1	17.13	62.18	50	50	tr	Q5M9M5	MCG10806 OS=Mus musculus GN=Rpl23a PE=2 SV=1	Rpl23a	MOUSE	9	0.887156	0.384731	-0.17274	1.41906	0.60256	1.25892	0.145881	0.000400325	-2.77713	4.01791	0.0432514	0.586138	1.03753	0.988007	0.0531503	1.27057	0.816582	1.35519	0.870964	0.412428	-0.199316	1.41906	0.586138	1.23595	1.11686	0.543627	0.159452	1.2942	0.862979	1.48594	1.38038	0.150095	0.46507	1.30617	1.05682	1.94089	1.05682	0.873986
157	17.08	17.12	78.31	69.31	62.43	sp	Q99LX0	Protein DJ-1 OS=Mus musculus GN=Park7 PE=1 SV=1	Park7	MOUSE	9	1.36773	0.173093	0.451782	1.33045	1.02802	2.05116	1.1695	0.434916	0.225891	1.48594	0.787046	1.83654	1.13763	0.539477	0.186028	1.22462	0.928966	1.51356	1.44544	0.112286	0.531509	1.18032	1.22462	1.95885	1.87068	0.0167609	0.903564	1.24738	1.49969	2.77971	1.35519	0.186121	0.438494	1.25892	1.07647	1.92309	1.05682	0.77212
158	16.86	16.86	40	37.5	33.13	tr	Q3TV75	Putative uncharacterized protein OS=Mus musculus GN=Uqcrc1 PE=2 SV=1	Uqcrc1	MOUSE	10	1.39316	0.291465	0.478358	1.5417	0.903649	2.208	1.18032	0.338789	0.239179	1.47231	0.801678	1.83654	1.27057	0.323034	0.34548	1.34276	0.946237	2.208	0.619441	0.155868	-0.690961	1.47231	0.244343	0.912011	1.28233	0.255421	0.358769	1.43219	0.895365	2.33346	0.316228	0.0850789	-1.66096	2.35505	0.107647	0.744732	0.369828	0.0308368
159	16.46	16.61	59.44	45.38	42.57	tr	Q5HZK3	Proteasome (Prosome, macropain) 28 subunit, alpha OS=Mus musculus GN=Psme1 PE=2 SV=1	krt5.6	MOUSE	10	0.895365	0.574673	-0.159452	1.33045	0.591562	1.19124	0.879022	0.403227	-0.186028	1.27057	0.642688	1.11686	0.972747	0.872944	-0.0398632	1.36773	0.679204	1.33045	0.946237	0.838815	-0.0797264	1.24738	0.737904	1.18032	0.60256	0.0626982	-0.730824	1.48594	0.205116	0.895365	0.613762	0.0694874	-0.704249	1.44544	0.212814	0.887156	0.564937	0.0677721
160	16.39	16.42	32.75	19.59	16.87	tr	Q3TWI2	Putative uncharacterized protein OS=Mus musculus GN=Sardh PE=2 SV=1	Sardh	MOUSE	10	3.40408	0.11502	1.76727	2.35505	1.44544	18.3654	5.80764	0.164549	2.53795	2.44343	2.37684	28.3139	3.34195	0.242726	1.74069	2.31206	1.44544	17.7011	1.85353	0.349453	0.890277	1.83654	1.00925	3.69828	1.28233	0.411376	0.358769	1.8197	0.704693	2.60615	2.37684	0.31446	1.24904	2.03236	1.1695	6.0256	2.22844	0.329636
161	16.3	16.41	39.48	30.84	30.84	tr	Q3UBS3	Haptoglobin OS=Mus musculus GN=Hp PE=2 SV=1	Hp	MOUSE	12	0.0428548	0.0805293	-4.5444	3.22107	0.012942	0.138038	0.110662	0.000135026	-3.17576	2.22844	0.0280543	0.246604	1.43219	0.0753775	0.518221	1.20226	1.19124	1.7378	0.0887156	0.00834416	-3.49467	2.26987	0.0390841	0.201372	0.0366438	0.000109126	-4.77029	3.0761	0.0121339	0.11272	0.187068	0.000333894	-2.41836	1.94089	0.0990832	0.363078	1.75388	0.00872109
162	16.15	16.15	30.75	29.64	25.48	sp	P55264	Adenosine kinase OS=Mus musculus GN=Adk PE=1 SV=2	Adk	MOUSE	10	1.45881	0.0572464	0.544796	1.34276	1.08643	2.29087	1.55597	0.0172916	0.637811	1.33045	1.1695	2.55859	0.912011	0.830968	-0.132877	1.38038	0.580764	1.25892	0.772681	0.698693	-0.372056	1.47231	0.416869	1.13763	0.855067	0.436786	-0.225891	1.30617	0.465586	1.11686	0.691831	0.105514	-0.531508	1.33045	0.280543	0.92045	0.515229	0.105494
163	16.07	16.49	37.91	26.8	25.71	sp	Q02819	Nucleobindin-1 OS=Mus musculus GN=Nucb1 PE=1 SV=2	Nucb1	MOUSE	9	0.233346	0.0118344	-2.09946	2.80543	0.0515229	0.654636	1.1695	0.742165	0.225891	1.58489	0.737904	2.0893	1.41906	0.180217	0.504933	1.55597	0.912011	2.91072	1.47231	0.127159	0.558083	1.5417	0.954993	3.04789	1.14815	0.808551	0.199316	1.55597	0.737904	2.14783	1.11686	0.870161	0.159452	1.57036	0.711214	1.88799	1.83654	0.0438498
164	16	44.18	100	100	100	tr	Q54AH9	Beta-2-globin (Fragment) OS=Mus musculus GN=Hbb PE=2 SV=1	Hbb	MOUSE	59	0.310456	0.000204828	-1.68754	1.35519	0.214783	0.420727	0.660694	0.104054	-0.597947	1.1695	0.559758	0.772681	0.630957	0.027817	-0.664385	1.14815	0.539511	0.724436	0.452898	0.00175304	-1.14274	1.24738	0.346737	0.564937	0.316228	0.000621729	-1.66096	1.38038	0.21677	0.436516	0.291072	0.000289557	-1.78055	1.39316	0.195884	0.405508	0.363078	0.0751852
165	15.94	15.98	34.96	22.98	17.69	tr	Q91W49	Enoyl-Coenzyme A, hydratase/3-hydroxyacyl Coenzyme A dehydrogenase OS=Mus musculus GN=Ehhadh PE=2 SV=1	Ehhadh	MOUSE	8	1.33045	0.0607081	0.411919	1.2942	1.02802	1.80302	1.19124	0.293922	0.252467	1.25892	0.946237	1.57036	0.809096	0.0909782	-0.305617	1.28233	0.591562	1.03753	0.501187	0.00144903	-0.996579	1.40605	0.195884	0.704693	0.319154	0.000682167	-1.64768	1.78649	0.0758578	0.570164	0.887156	0.28926	-0.17274	1.27057	0.666807	1.1272	0.205116	0.000149323
166	15.8	15.83	49.78	33.92	31.28	sp	Q9CRB9	Coiled-coil-helix-coiled-coil-helix domain-containing protein 3, mitochondrial OS=Mus musculus GN=Chchd3 PE=1 SV=1	Chchd3	MOUSE	8	0.981748	0.919805	-0.0265755	1.55597	0.630957	1.52757	1.13763	0.553518	0.186028	1.49969	0.758578	1.83654	1.1272	0.476722	0.172741	1.36773	0.824138	1.90546	1.23595	0.218958	0.305617	1.38038	0.895365	2.18776	1.34276	0.09061	0.425207	1.39316	0.963829	2.48886	1.23595	0.351459	0.305617	1.49969	0.824138	2.1677	1.34276	0.113817
167	15.66	15.73	75	75	71.71	tr	Q5NC82	Nucleoside diphosphate kinase OS=Mus musculus GN=Nme2 PE=2 SV=1	Nme2	MOUSE	12	0.855067	0.395573	-0.225891	1.27057	0.672977	1.08643	0.903649	0.457833	-0.146165	1.36773	0.660694	1.23595	0.847227	0.377512	-0.239179	1.35519	0.625173	1.14815	0.990832	0.975563	-0.0132877	1.18032	0.83946	1.1695	0.990832	0.873121	-0.0132877	1.18032	0.83946	1.1695	1.04713	0.747747	0.0664392	1.21339	0.862979	1.27057	0.963829	0.759526
168	15.53	15.57	63.25	60.24	56.63	tr	Q544Y7	Cofilin 1, non-muscle OS=Mus musculus GN=Cfl1 PE=2 SV=1	Cfl1	MOUSE	9	0.642688	0.587915	-0.63781	1.90546	0.201372	1.22462	1.75388	0.0906333	0.810551	1.49969	1.1695	5.05825	1.38038	0.258662	0.46507	1.39316	0.990832	3.34195	1.1272	0.508134	0.172741	1.45881	0.772681	2.1677	1.19124	0.398499	0.252467	1.5417	0.772681	2.10863	1.10662	0.8536	0.146165	1.31826	0.83946	1.88799	1.65959	0.118339
169	15.48	15.5	34.3	22.38	21.12	tr	D3Z6I7	Uncharacterized protein OS=Mus musculus GN=Cald1 PE=4 SV=1	Cald1	MOUSE	8	0.559758	0.304152	-0.837126	1.8197	0.194089	1.01859	0.855067	0.815511	-0.225891	1.45881	0.564937	1.24738	0.737904	0.276194	-0.438494	1.40605	0.242103	1.03753	1.94089	0.0160584	0.956715	1.39316	1.39316	4.16869	1.31826	0.201597	0.398632	1.43219	0.92045	2.01372	1.52757	0.0349456	0.611235	1.47231	1.03753	2.29087	0.937562	0.245199
170	15.35	15.36	49.77	46.48	40.85	tr	Q3TF25	Putative uncharacterized protein OS=Mus musculus GN=Atp5o PE=2 SV=1	Atp5o	MOUSE	9	1.04713	0.732252	0.0664392	1.88799	0.554626	1.6293	0.258226	0.152422	-1.95329	2.85759	0.104713	0.737904	0.981748	0.953741	-0.0265755	1.5417	0.597035	1.51356	1.10662	0.469596	0.146165	1.70608	0.648634	1.80302	1.28233	0.411571	0.358769	1.27057	1.00925	1.87068	0.758578	0.60704	-0.398631	1.61436	0.277971	1.22462	1.69044	0.0931805
171	15.27	15.3	55.52	45.48	42.81	tr	Q3V235	Prohibitin 2 OS=Mus musculus GN=Phb2 PE=2 SV=1	Phb2	MOUSE	9	0.765597	0.293294	-0.385344	1.57036	0.474242	1.20226	0.102802	0.0290802	-3.28207	3.7325	0.0436516	0.383707	0.698232	0.0657134	-0.518221	1.40605	0.461318	0.981748	0.183654	0.00139526	-2.44494	2.91072	0.0787046	0.534564	0.135519	0.0450962	-2.88343	3.31131	0.0549541	0.448745	0.679204	0.204731	-0.558084	1.61436	0.37325	1.09648	0.564937	0.0226107
172	15.24	15.49	39.17	26.41	24.93	sp	Q93092	Transaldolase OS=Mus musculus GN=Taldo1 PE=1 SV=2	Taldo1	MOUSE	8	0.744732	0.448696	-0.425207	1.6293	0.387258	1.21339	0.654636	0.114392	-0.611235	1.49969	0.331131	0.981748	0.801678	0.54709	-0.318905	1.5417	0.444631	1.23595	0.711214	0.139577	-0.491645	1.28233	0.416869	0.912011	0.501187	0.0605494	-0.996579	1.8197	0.183654	0.912011	0.870964	0.518816	-0.199316	1.19124	0.679204	1.03753	0.660694	0.0942609
173	15.21	17.44	39.6	23.67	21.9	sp	P54071	Isocitrate dehydrogenase [NADP], mitochondrial OS=Mus musculus GN=Idh2 PE=1 SV=3	Idh2	MOUSE	9	2.24905	0.0121572	1.16932	1.78649	1.25892	5.54626	2.53513	0.0104956	1.34206	1.58489	1.59956	9.81748	1.97697	0.0299716	0.983291	1.52757	1.2942	7.37904	3.28095	0.00184415	1.71411	1.69044	1.94089	13.6773	0.731139	0.498526	-0.451782	1.55597	0.224906	1.13763	4.01791	0.000634417	2.00644	1.75388	2.29087	15.9956	1.30617	0.336574
174	15.16	15.16	60.29	47.29	45.13	tr	B2RXY7	Carbonyl reductase 1 OS=Mus musculus GN=Cbr1 PE=2 SV=1	Cbr1	MOUSE	8	1.58489	0.112686	0.664385	1.5417	1.02802	12.4738	3.16228	0.000580633	1.66096	1.97697	1.59956	27.7971	1.92309	0.0309874	0.943428	1.65959	1.15878	9.81748	2.75423	0.00172052	1.46165	1.87068	1.47231	23.1206	2.14783	0.0106064	1.10288	1.72187	1.24738	11.4815	2.63027	0.00470621	1.39521	1.94089	1.35519	17.5388	2.99226	0.0059281
175	15.09	15.16	26.32	20.39	17.17	sp	P40142	Transketolase OS=Mus musculus GN=Tkt PE=1 SV=1	Tkt	MOUSE	8	1.80302	0.00704725	0.850414	1.41906	1.27057	3.43558	1.19124	0.291269	0.252467	1.2942	0.92045	1.90546	1.2942	0.187516	0.372056	1.2942	1	2.14783	0.903649	0.765897	-0.146165	1.36773	0.60256	1.23595	0.642688	0.165999	-0.63781	1.59956	0.270396	1.02802	0.619441	0.194952	-0.690961	1.55597	0.285759	0.963829	0.380189	0.0404087
176	15.09	15.11	60.38	29.25	24.06	tr	D3Z722	Uncharacterized protein OS=Mus musculus GN=Rps19 PE=4 SV=1	Rps19	MOUSE	7	0.586138	0.0181789	-0.770687	1.40605	0.334195	0.824138	0.369828	3.99e-05	-1.43507	1.55597	0.0990832	0.57544	0.619441	0.00556478	-0.690961	1.30617	0.394457	0.809096	0.672977	0.0201874	-0.571372	1.40605	0.398107	0.946237	0.672977	0.0163008	-0.571372	1.23595	0.483059	0.831764	0.963829	0.543536	-0.0531509	1.2942	0.731139	1.24738	0.744732	0.0375699
177	15.04	15.11	22.96	14.8	14.1	tr	Q8C153	Putative uncharacterized protein OS=Mus musculus GN=Eef2 PE=2 SV=1	Eef2	MOUSE	8	1.07647	0.654437	0.106301	1.22462	0.879022	1.33045	1.2942	0.171463	0.372056	1.31826	0.981748	1.78649	1.25892	0.21878	0.332192	1.18032	1.0666	1.55597	0.737904	0.169769	-0.438494	1.34276	0.501187	0.990832	0.619441	0.0446856	-0.690961	1.41906	0.363078	0.879022	0.642688	0.0570302	-0.63781	1.25892	0.457088	0.809096	0.809096	0.343374
178	15.04	15.04	29.12	20.15	18.32	sp	Q8R086	Sulfite oxidase, mitochondrial OS=Mus musculus GN=Suox PE=1 SV=2	Suox	MOUSE	8	2.96483	0.00814019	1.56795	1.99526	1.48594	21.2814	4.7863	0.000161541	2.25891	1.90546	2.51189	37.325	2.35505	0.0464237	1.23576	1.90546	1.23595	10.5682	1.75388	0.0953392	0.810551	1.45881	1.20226	12.0226	2.51189	0.0106396	1.32877	1.80302	1.39316	17.378	2.88403	0.00645228	1.52809	1.97697	1.45881	18.5353	3.87258	0.000542437
179	15.02	15.09	79.09	73.64	54.55	tr	Q545M7	Parvalbumin OS=Mus musculus GN=Pvalb PE=2 SV=1	Pvalb	MOUSE	7	2.18776	0.158717	1.12946	2.208	0.990832	8.55067	21.8776	0.0723748	4.45138	3.90841	5.59758	52.9663	5.7544	0.254082	2.52467	3.40408	1.69044	21.8776	33.7287	0.0409887	5.07591	3.56451	9.46237	71.7794	47.863	0.0247612	5.58084	3.19154	14.9969	87.0964	7.44732	0.200223	2.89672	3.49945	2.12814	23.7684	4.13048	0.303022
180	14.91	15.16	46.92	36.02	32.23	tr	Q66JR8	Ptms protein OS=Mus musculus GN=Ptms PE=2 SV=1	Ptms	MOUSE	10	1.5417	0.110705	0.624522	1.45881	1.05682	2.65461	1.6293	0.0801117	0.704249	1.33045	1.22462	2.60615	1.09648	0.643457	0.132877	1.5417	0.711214	1.72187	1.95885	0.0278652	0.970003	1.34276	1.45881	3.22107	1.80302	0.0435877	0.850414	1.33045	1.35519	2.93765	2.26987	0.0129116	1.18261	1.28233	1.77011	3.7325	1.5417	0.111531
181	14.85	14.91	49.1	37.72	37.72	tr	A0ZNJ2	3-hydroxyisobutyrate dehydrogenase OS=Mus musculus GN=Hibadh PE=2 SV=1	Hibadh	MOUSE	8	3.37287	0.061897	1.75398	2.51189	1.34276	6.66807	8.24138	0.00088017	3.04289	3.49945	2.35505	23.9883	6.79204	0.0058177	2.76384	3.46737	1.95885	24.4343	5.70164	0.0187517	2.51138	3.34195	1.70608	21.0863	5.10505	0.0141076	2.35193	3.34195	1.52757	18.3654	10.1859	0.00380771	3.3485	3.56451	2.85759	30.1995	4.87529	0.122205
182	14.7	14.7	47.59	40.19	30.23	tr	Q3UBS0	Putative uncharacterized protein OS=Mus musculus GN=Apoe PE=2 SV=1	Apoe	MOUSE	8	0.515229	0.0939516	-0.956715	1.67494	0.130617	0.862979	0.946237	0.976812	-0.0797264	1.40605	0.580764	1.33045	1.43219	0.409541	0.518221	1.35519	1.05682	2.46604	0.60256	0.128226	-0.730824	1.44544	0.136773	0.870964	0.724436	0.15627	-0.46507	1.34276	0.288403	0.972747	1.90546	0.015873	0.93014	1.34276	1.41906	3.56451	1.09648	0.647136
183	14.61	14.67	46.28	38.85	32.77	sp	Q60932	Voltage-dependent anion-selective channel protein 1 OS=Mus musculus GN=Vdac1 PE=1 SV=3	Vdac1	MOUSE	8	0.731139	0.48168	-0.451782	1.59956	0.301995	1.1695	0.608135	0.0787515	-0.717537	1.5417	0.233346	0.937562	0.946237	0.741708	-0.0797264	1.33045	0.731139	1.25892	1.33045	0.210137	0.411919	1.40605	0.946237	2.24905	1.14815	0.42559	0.199316	1.45881	0.787046	1.83654	0.870964	0.699712	-0.199316	1.52757	0.505825	1.33045	1.0666	0.660207
184	14.46	14.54	33.19	24.12	22.79	tr	D3YVN7	Elongation factor Tu OS=Mus musculus GN=Gm9755 PE=3 SV=1	Gm9755	MOUSE	7	0.990832	0.829371	-0.0132877	1.95885	0.559758	1.94089	2.29087	0.0172235	1.19589	1.48594	1.5417	8.3946	1.45881	0.178855	0.544796	1.58489	0.92045	3.0761	1.35519	0.461285	0.438494	1.64437	0.824138	2.70396	0.92045	0.813644	-0.119589	1.43219	0.519996	1.31826	0.946237	0.943337	-0.0797264	1.43219	0.401791	1.35519	1.10662	0.733968
185	14.46	14.46	57.06	43.56	41.1	tr	Q5M9J2	Histidine triad nucleotide binding protein 2 OS=Mus musculus GN=Hint2 PE=2 SV=1	Hint2	MOUSE	9	1.07647	0.669935	0.106301	1.44544	0.744732	1.55597	1.00925	0.912412	0.0132879	1.35519	0.744732	1.36773	1.01859	0.822717	0.0265749	1.27057	0.801678	1.2942	0.879022	0.3399	-0.186028	1.33045	0.660694	1.1695	0.887156	0.340427	-0.17274	1.30617	0.679204	1.15878	0.981748	0.95778	-0.0265755	1.31826	0.744732	1.2942	0.862979	0.400024
186	14.32	14.35	68.83	62.34	58.44	tr	Q3UVB1	Myoglobin, isoform CRA_a OS=Mus musculus GN=Mb PE=2 SV=1	Mb	MOUSE	8	1.1272	0.549479	0.172741	1.83654	0.613762	3.43558	7.44732	0.0696126	2.89672	2.01372	3.69828	25.3513	2.24905	0.14383	1.16932	1.85353	1.21339	5.59758	54.4503	0.0116048	5.76687	1.95885	27.7971	91.2011	25.1189	0.0280648	4.6507	2.14783	11.695	65.4636	2.48886	0.312754	1.31548	1.92309	1.2942	12.4738	0.401791	0.169176
187	14.32	14.34	73.13	62.69	62.69	tr	Q544Z9	Cytochrome b-5, isoform CRA_d OS=Mus musculus GN=Cyb5 PE=2 SV=1	Cyb5	MOUSE	21	1.55597	0.913985	0.637811	1.41906	1.09648	2.42103	1.28233	0.921001	0.358769	1.35519	0.946237	2.07014	1.6293	0.233594	0.704249	1.44544	1.1272	3.22107	1.57036	0.0191086	0.651098	1.35519	1.15878	3.01995	1.59956	0.0199116	0.677673	1.34276	1.19124	3.37287	1.7378	0.00257634	0.797263	1.39316	1.24738	3.7325	1.05682	0.786236
188	14.15	14.15	36.39	34.86	30.89	sp	O35459	Delta(3,5)-Delta(2,4)-dienoyl-CoA isomerase, mitochondrial OS=Mus musculus GN=Ech1 PE=2 SV=1	Ech1	MOUSE	7	0.691831	0.0143687	-0.531508	1.25892	0.483059	0.870964	0.737904	0.041072	-0.438494	1.18032	0.564937	0.870964	0.946237	0.67202	-0.0797264	1.20226	0.772681	1.13763	0.903649	0.564112	-0.146165	1.19124	0.737904	1.07647	0.879022	0.344911	-0.186028	1.19124	0.711214	1.04713	0.92045	0.611219	-0.119589	1.38038	0.642688	1.27057	0.717794	0.0358619
189	14.12	14.15	93.02	70.93	70.93	sp	P56391	Cytochrome c oxidase subunit 6B1 OS=Mus musculus GN=Cox6b1 PE=1 SV=2	Cox6b1	MOUSE	15	1.07647	0.0817829	0.106301	1.39316	0.772681	1.43219	1.55597	0.0054501	0.637811	1.34276	1.15878	2.51189	0.937562	0.854123	-0.093014	1.28233	0.515229	1.20226	2.26987	0.0133873	1.18261	1.39316	1.6293	4.96592	1.8197	0.000339833	0.863701	1.27057	1.43219	3.7325	1.78649	0.000827627	0.837126	1.27057	1.40605	3.69828	1.47231	0.246895
190	14.08	14.08	25.06	20.62	20.62	sp	P05213	Tubulin alpha-1B chain OS=Mus musculus GN=Tuba1b PE=1 SV=2	Tuba1b	MOUSE	10	0.691831	0.489448	-0.531508	9.12011	0.0758578	6.30957	0.879022	0.791739	-0.186028	9.28966	0.0946237	8.16582	0.809096	0.670696	-0.305617	2.0893	0.387258	1.69044	0.619441	0.40416	-0.690961	3.04789	0.203236	1.88799	0.461318	0.262495	-1.11617	2.39883	0.192309	1.10662	0.648634	0.435232	-0.624523	2.0893	0.310456	1.35519	0.895365	0.81859
191	14.06	14.76	16.51	4.602	3.351	tr	B9EKJ1	Spna2 protein OS=Mus musculus GN=Spna2 PE=2 SV=1	Spna2	MOUSE	7	0.704693	0.502725	-0.504933	1.58489	0.42462	1.11686	1.01859	0.874626	0.0265749	1.78649	0.570164	1.58489	1.58489	0.168057	0.664385	1.64437	0.963829	2.88403	1.2942	0.252839	0.372056	1.52757	0.847227	2.03236	1.38038	0.46444	0.46507	1.64437	0.83946	2.44343	0.642688	0.366052	-0.63781	1.61436	0.363078	1.03753	1.92309	0.0131921
192	13.92	13.95	25.82	21.17	19.1	sp	Q9QXE0	2-hydroxyacyl-CoA lyase 1 OS=Mus musculus GN=Hacl1 PE=1 SV=2	Hacl1	MOUSE	7	1.88799	0.032251	0.916852	1.65959	1.13763	3.69828	2.39883	0.0276415	1.26233	1.80302	1.33045	4.92039	1.64437	0.0393962	0.717537	1.34276	1.22462	3.13329	1.0666	0.79893	0.0930139	1.51356	0.704693	1.65959	0.654636	0.13847	-0.611235	1.47231	0.288403	0.963829	0.831764	0.398148	-0.265754	1.45881	0.534564	1.21339	0.515229	0.134744
193	13.92	13.92	34.84	21.95	21.95	tr	Q99L69	Branched chain ketoacid dehydrogenase E1, alpha polypeptide OS=Mus musculus GN=Bckdha PE=2 SV=1	Bckdha	MOUSE	8	1.13763	0.22825	0.186028	1.14815	0.990832	1.30617	1.0666	0.476177	0.0930139	1.23595	0.862979	1.31826	1.1272	0.245954	0.172741	1.21339	0.928966	1.36773	1.00925	0.887446	0.0132879	1.27057	0.794328	1.28233	1.04713	0.609601	0.0664392	1.1695	0.895365	1.22462	1.13763	0.205773	0.186028	1.13763	1	1.2942	0.972747	0.82936
194	13.79	13.82	56.49	49.79	38.08	sp	Q9WTP6	Adenylate kinase 2, mitochondrial OS=Mus musculus GN=Ak2 PE=1 SV=5	Ak2	MOUSE	8	0.60256	0.354022	-0.730824	1.97697	0.185353	1.19124	0.946237	0.926114	-0.0797264	1.77011	0.496592	1.67494	0.420727	0.158324	-1.24905	2.14783	0.138038	0.903649	0.672977	0.169868	-0.571372	1.72187	0.283139	1.15878	1.34276	0.307189	0.425207	1.39316	0.963829	2.22844	1.30617	0.432091	0.385344	1.67494	0.77983	2.29087	1.22462	0.383325
195	13.72	13.72	23.13	23.13	20.26	sp	Q9D2G2	Dihydrolipoyllysine-residue succinyltransferase component of 2-oxoglutarate dehydrogenase complex, mitochondrial OS=Mus musculus GN=Dlst PE=1 SV=1	Dlst	MOUSE	9	0.809096	0.513418	-0.305617	1.5417	0.444631	1.24738	0.42462	0.0623132	-1.23576	1.78649	0.0280543	0.758578	0.887156	0.799443	-0.17274	1.58489	0.515229	1.40605	0.887156	0.666049	-0.17274	1.43219	0.580764	1.27057	1.0666	0.772924	0.0930139	1.35519	0.787046	1.5417	1.39316	0.270697	0.478358	1.39316	1	2.35505	1.15878	0.571311
196	13.58	13.58	63.3	54.26	54.26	tr	Q545T7	MCG121569, isoform CRA_a OS=Mus musculus GN=Myl1 PE=2 SV=1	Myl1	MOUSE	8	0.809096	0.693718	-0.305617	2.0893	0.383707	1.69044	1.65959	0.413429	0.730824	2.0893	0.794328	3.49945	0.887156	0.831307	-0.17274	2.10863	0.42462	1.87068	5.86138	0.138319	2.55124	2.10863	2.77971	12.2462	2.18776	0.292658	1.12946	2.10863	1.03753	4.57088	0.972747	0.966078	-0.0398632	2.0893	0.465586	2.03236	0.937562	0.90503
197	13.58	13.58	61.31	57.74	57.74	tr	Q9D0J2	Putative uncharacterized protein OS=Mus musculus GN=Atp5d PE=2 SV=1	Atp5d	MOUSE	10	0.912011	0.655434	-0.132877	1.28233	0.679204	1.1695	1.40605	0.155697	0.491646	1.69044	0.831764	2.72898	1.52757	0.104402	0.611235	1.52757	1	2.75423	1.57036	0.123991	0.651098	1.36773	1.14815	2.53513	1.45881	0.162738	0.544796	1.39316	1.04713	2.39883	1.57036	0.146146	0.651098	1.52757	1.02802	2.83139	1.44544	0.139635
198	13.5	13.5	25.91	14.01	11.52	tr	Q3U518	Protein kinase C substrate 80K-H, isoform CRA_b OS=Mus musculus GN=Prkcsh PE=2 SV=1	Prkcsh	MOUSE	6	1.1695	0.442548	0.225891	1.44544	0.809096	1.78649	1.25892	0.322899	0.332192	1.23595	1.01859	1.85353	1.57036	0.0721755	0.651098	1.21339	1.2942	2.58226	0.831764	0.576047	-0.265754	1.40605	0.440555	1.1695	1.08643	0.708242	0.11959	1.33045	0.816582	1.5417	0.816582	0.500555	-0.29233	1.28233	0.405508	1.04713	1.5417	0.0775638
199	13.43	13.43	61.43	58.1	51.43	sp	Q8VCR7	Abhydrolase domain-containing protein 14B OS=Mus musculus GN=Abhd14b PE=2 SV=1	Abhd14b	MOUSE	7	1.47231	0.0176819	0.558083	1.22462	1.20226	1.97697	0.903649	0.394679	-0.146165	1.28233	0.691831	1.15878	0.855067	0.109721	-0.225891	1.21339	0.679204	1.03753	1.25892	0.323561	0.332192	1.61436	0.77983	2.18776	1.21339	0.0926037	0.279042	1.21339	1	1.57036	0.981748	0.916796	-0.0265755	1.18032	0.824138	1.15878	0.847227	0.264137
200	13.41	13.47	20.19	15.7	15.7	tr	Q6XL50	UDP glycosyltransferase 1 family polypeptide A1 OS=Mus musculus GN=Ugt1a1 PE=2 SV=1	Ugt1a1	MOUSE	8	1.80302	0.0922421	0.850414	1.43219	1.25892	3.31131	2.31206	0.0428084	1.20918	1.33045	1.7378	4.05509	1.75388	0.0992933	0.810551	1.27057	1.38038	2.85759	1.04713	0.904164	0.0664392	1.21339	0.862979	1.30617	0.474242	0.129642	-1.0763	1.78649	0.0672977	0.847227	1.49969	0.197748	0.58466	1.30617	1.14815	2.39883	0.765597	0.464421
201	13.41	13.45	60.75	43.55	32.26	sp	Q8VBW8	Tetratricopeptide repeat protein 36 OS=Mus musculus GN=Ttc36 PE=2 SV=1	Ttc36	MOUSE	6	1.8197	0.00596554	0.863701	1.2942	1.40605	2.80543	1.7378	0.0137834	0.797263	1.33045	1.30617	2.65461	1.44544	0.278316	0.531509	1.34276	1.07647	2.0893	2.51189	0.00146722	1.32877	1.33045	1.88799	4.16869	2.03236	0.000577537	1.02315	1.24738	1.6293	3.19154	2.26987	0.00506881	1.18261	1.2942	1.75388	3.69828	1.51356	0.0802995
202	13.17	13.37	35.89	29.9	26.32	sp	P07759	Serine protease inhibitor A3K OS=Mus musculus GN=Serpina3k PE=1 SV=2	Serpina3k	MOUSE	8	0.283139	0.00170082	-1.82042	1.51356	0.0519996	0.428549	0.210863	0.00130758	-2.24562	2.31206	0.0591562	0.487529	0.77983	0.283013	-0.358768	1.15878	0.648634	0.903649	0.275423	0.00162285	-1.86028	1.64437	0.0529663	0.452898	0.591562	0.0492295	-0.7574	1.27057	0.413047	0.751623	0.387258	0.00550109	-1.36863	1.41906	0.15417	0.549541	0.554626	0.0353871
203	13.07	13.07	57.58	57.58	57.58	tr	Q6ZWZ6	40S ribosomal protein S12 OS=Mus musculus GN=Rps12 PE=2 SV=1	Rps12	MOUSE	9	0.879022	0.466132	-0.186028	1.41906	0.619441	1.24738	1.03753	0.748595	0.0531503	1.14815	0.903649	1.19124	0.963829	0.982168	-0.0531509	1.23595	0.77983	1.19124	1.07647	0.618122	0.106301	1.28233	0.83946	1.38038	1.05682	0.633142	0.079727	1.31826	0.801678	1.39316	1.00925	0.798665	0.0132879	1.31826	0.765597	1.33045	1.11686	0.471115
204	13.05	13.25	45.03	26.32	25.73	tr	Q3U8X6	Putative uncharacterized protein (Fragment) OS=Mus musculus GN=Ptma PE=2 SV=1	Ptma	MOUSE	7	0.60256	0.261012	-0.730824	2.26987	0.210863	1.36773	1.34276	0.376001	0.425207	1.70608	0.787046	2.51189	0.534564	0.166783	-0.903564	1.6293	0.188799	0.870964	1.1695	0.642821	0.225891	1.27057	0.92045	1.51356	0.928966	0.84702	-0.106302	1.24738	0.731139	1.15878	1	0.97352	0	1.77011	0.564937	1.78649	1.1272	0.692148
205	13	13	38.19	33.68	33.68	tr	Q8BTY3	Putative uncharacterized protein OS=Mus musculus GN=Ppa1 PE=2 SV=1	Ppa1	MOUSE	8	1.52757	0.125248	0.611235	1.51356	1.00925	2.75423	1.87068	0.0251607	0.903564	1.5417	1.21339	3.59749	1.30617	0.213896	0.385344	1.36773	0.954993	2.22844	1.48594	0.0811961	0.571372	1.38038	1.07647	2.60615	1.52757	0.121008	0.611235	1.41906	1.07647	2.77971	1.1695	0.34676	0.225891	1.41906	0.824138	1.87068	1.31826	0.277938
206	12.9	13.19	31.74	31.74	30.34	sp	P60335	Poly(rC)-binding protein 1 OS=Mus musculus GN=Pcbp1 PE=1 SV=1	Pcbp1	MOUSE	7	0.737904	0.493913	-0.438494	1.69044	0.42462	1.24738	0.515229	0.375326	-0.956715	1.92309	0.229087	0.990832	0.801678	0.492744	-0.318905	1.64437	0.487529	1.31826	0.420727	0.0275355	-1.24905	1.49969	0.0990832	0.630957	0.356451	0.0350483	-1.48822	2.0893	0.0937562	0.744732	0.258226	0.0196477	-1.95329	2.48886	0.0704693	0.642688	0.92045	0.82065
207	12.9	12.93	26.52	19.09	16.06	sp	P57776-3	Isoform 3 of Elongation factor 1-delta OS=Mus musculus GN=Eef1d	Eef1d	MOUSE	7	0.704693	0.138518	-0.504933	1.43219	0.398107	1.00925	0.49204	0.0176592	-1.02315	1.61436	0.17378	0.794328	0.887156	0.514196	-0.17274	1.31826	0.630957	1.1695	0.724436	0.0360506	-0.46507	1.28233	0.444631	0.928966	0.83946	0.356536	-0.252466	1.30617	0.597035	1.09648	0.824138	0.173732	-0.279042	1.30617	0.586138	1.07647	0.862979	0.450838
208	12.88	12.88	56.25	56.25	56.25	tr	Q9DCW5	Cytochrome c oxidase polypeptide VIa OS=Mus musculus GN=Cox6a1 PE=2 SV=1	Cox6a1	MOUSE	9	0.416869	0.509794	-1.26233	4.40555	0.0337287	1.83654	1.49969	0.55921	0.58466	1.51356	0.990832	2.83139	0.394457	0.434664	-1.34206	2.44343	0.0161436	0.963829	1.41906	0.610063	0.504933	2.67917	0.529663	4.48745	1.1272	0.914815	0.172741	2.51189	0.448745	3.10456	1.58489	0.513425	0.664385	3.16228	0.501187	5.7544	1.45881	0.657897
209	12.87	13.24	37.5	33.84	28.66	tr	Q3T9Z2	Glyoxylate reductase/hydroxypyruvate reductase OS=Mus musculus GN=Grhpr PE=2 SV=1	Grhpr	MOUSE	6	0.334195	0.0202395	-1.58124	1.95885	0.185353	0.654636	0.144544	0.00500481	-2.79042	3.0761	0.0529663	0.444631	0.831764	0.275584	-0.265754	1.33045	0.60256	1.10662	0.409261	0.0172634	-1.28891	1.6293	0.18197	0.666807	0.847227	0.470708	-0.239179	1.14815	0.724436	0.972747	0.325087	0.00688569	-1.6211	1.87068	0.115878	0.608135	0.242103	0.0116819
210	12.78	12.84	27.53	9.176	7.529	tr	Q91WP9	Phosphorylase OS=Mus musculus GN=Pygl PE=2 SV=1	Pygl	MOUSE	6	2.05116	0.00605441	1.03644	1.34276	1.52757	3.46737	1.97697	0.00820997	0.983291	1.28233	1.5417	3.16228	0.691831	0.464837	-0.531508	1.69044	0.383707	1.1695	1.00925	0.901621	0.0132879	1.39316	0.724436	1.39316	0.751623	0.338013	-0.411919	1.41906	0.283139	1.0666	0.895365	0.698921	-0.159452	1.39316	0.57544	1.24738	0.47863	0.0333924
211	12.77	12.8	22.3	19.43	15.89	tr	Q91WV1	Phenylalanine hydroxylase OS=Mus musculus GN=Pah PE=2 SV=1	Pah	MOUSE	6	1.69044	0.181182	0.7574	1.94089	0.870964	3.83707	1.36773	0.326591	0.451782	1.75388	0.77983	2.93765	0.847227	0.568976	-0.239179	1.75388	0.452898	1.48594	0.613762	0.219011	-0.704249	1.90546	0.194089	1.1695	0.903649	0.8772	-0.146165	1.90546	0.465586	1.72187	0.660694	0.524709	-0.597947	2.03236	0.310456	1.34276	0.524808	0.104804
212	12.59	12.59	27.76	22.37	22.37	tr	Q3U9V1	Putative uncharacterized protein OS=Mus musculus GN=St13 PE=2 SV=1	St13	MOUSE	7	0.928966	0.589386	-0.106302	1.23595	0.751623	1.14815	1	0.934707	0	1.34276	0.744732	1.34276	0.92045	0.559477	-0.119589	1.2942	0.711214	1.19124	1.07647	0.392347	0.106301	1.21339	0.887156	1.30617	1.07647	0.411849	0.106301	1.24738	0.862979	1.34276	1.05682	0.583176	0.079727	1.33045	0.794328	1.40605	1.00925	0.927281
213	12.57	12.61	37.72	31.14	29.41	tr	Q8QZV3	Dci protein OS=Mus musculus GN=Dci PE=2 SV=1	Dci	MOUSE	9	1.27057	0.247996	0.34548	1.25892	1.00925	1.67494	1.39316	0.0830652	0.478358	1.27057	1.09648	1.90546	1.40605	0.0918281	0.491646	1.20226	1.1695	1.78649	0.534564	0.0366909	-0.903564	1.39316	0.283139	0.744732	0.679204	0.111745	-0.558084	1.21339	0.505825	0.824138	1.22462	0.223153	0.292329	1.2942	0.946237	1.64437	0.654636	0.120209
214	12.54	12.54	29.8	25.5	25.5	tr	Q9CY59	Putative uncharacterized protein OS=Mus musculus GN=Cyb5r3 PE=2 SV=1	Cyb5r3	MOUSE	7	0.963829	0.982263	-0.0531509	1.27057	0.691831	1.22462	0.448745	0.0481995	-1.15603	1.97697	0.102802	0.887156	1.09648	0.71062	0.132877	1.38038	0.794328	1.5417	0.816582	0.600222	-0.29233	1.57036	0.461318	1.28233	0.831764	0.640658	-0.265754	1.44544	0.474242	1.20226	0.685488	0.396387	-0.544796	1.44544	0.270396	0.990832	0.963829	0.979715
215	12.41	12.43	41.63	38.37	28.16	sp	P63101	14-3-3 protein zeta/delta OS=Mus musculus GN=Ywhaz PE=1 SV=1	Ywhaz	MOUSE	6	0.928966	0.832453	-0.106302	2.24905	0.405508	2.0893	1.0666	0.739614	0.0930139	1.99526	0.534564	2.18776	0.912011	0.81108	-0.132877	2.10863	0.432514	1.92309	0.824138	0.68409	-0.279042	2.65461	0.310456	2.18776	0.672977	0.0762458	-0.571372	1.52757	0.366438	1.02802	0.831764	0.54971	-0.265754	2.05116	0.383707	1.70608	1.05682	0.700247
216	12.37	12.41	29.08	20.47	17.41	tr	Q99K47	Fibrinogen, alpha polypeptide OS=Mus musculus GN=Fga PE=1 SV=1	Fga	MOUSE	8	0.188799	0.000129845	-2.40508	2.05116	0.057544	0.387258	0.452898	0.0040652	-1.14274	1.33045	0.316228	0.60256	0.772681	0.177949	-0.372056	1.34276	0.570164	1.03753	0.296483	0.000916771	-1.75398	1.58489	0.152757	0.469894	0.246604	0.000250638	-2.01973	1.65959	0.103753	0.409261	0.280543	0.000698431	-1.8337	1.59956	0.140605	0.448745	0.666807	0.166079
217	12.33	12.36	40.15	26.28	25.55	tr	Q8C2Q8	ATP synthase gamma chain OS=Mus musculus GN=Atp5c1 PE=2 SV=1	Atp5c1	MOUSE	7	0.524808	0.248404	-0.93014	1.88799	0.229087	0.990832	0.30479	0.0340653	-1.71411	2.10863	0.083946	0.642688	0.487529	0.112211	-1.03644	1.80302	0.244343	0.879022	0.440555	0.00975535	-1.18261	1.48594	0.192309	0.654636	0.383707	0.00346593	-1.38192	1.5417	0.119124	0.591562	0.724436	0.174828	-0.46507	1.22462	0.549541	0.887156	0.597035	0.13672
218	12.28	12.34	48.45	35.57	31.44	tr	Q4FZE6	Putative uncharacterized protein OS=Mus musculus GN=Rps7 PE=2 SV=1	Rps7	MOUSE	8	0.691831	0.214517	-0.531508	1.59956	0.334195	1.10662	0.20893	0.00140863	-2.25891	2.58226	0.0469894	0.539511	0.666807	0.130604	-0.584659	1.57036	0.334195	1.04713	0.487529	0.090103	-1.03644	1.87068	0.246604	0.912011	0.636796	0.12429	-0.651098	1.61436	0.301995	1.02802	0.787046	0.252554	-0.345481	1.2942	0.559758	1.01859	0.685488	0.145504
219	12.26	12.26	46.77	42.79	35.32	tr	Q0PD66	RAB1B, member RAS oncogene family, isoform CRA_c OS=Mus musculus GN=Rab1b PE=2 SV=1	Rab1b	MOUSE	6	0.928966	0.728716	-0.106302	1.38038	0.672977	1.28233	0.809096	0.305385	-0.305617	1.55597	0.519996	1.25892	0.83946	0.392274	-0.252466	1.5417	0.544503	1.2942	0.895365	0.565735	-0.159452	1.43219	0.619441	1.28233	0.92045	0.67235	-0.119589	1.57036	0.586138	1.44544	0.772681	0.238908	-0.372056	1.38038	0.559758	1.0666	0.801678	0.281951
220	12.21	12.22	38.25	31.81	18.3	tr	Q3TGR2	Fibrinogen, B beta polypeptide, isoform CRA_a OS=Mus musculus GN=Fgb PE=2 SV=1	Fgb	MOUSE	6	0.21677	7.51e-06	-2.20576	2.03236	0.0787046	0.440555	0.293765	0.0021662	-1.76727	1.8197	0.147231	0.534564	0.787046	0.140015	-0.345481	1.20226	0.630957	0.946237	0.203236	4.38e-06	-2.29877	2.01372	0.0519996	0.409261	0.178649	2.3e-06	-2.4848	2.12814	0.0376704	0.380189	0.149969	1.45e-06	-2.73727	2.42103	0.0316228	0.363078	0.744732	0.0870675
221	12.14	12.21	36.04	34.23	31.53	tr	Q4FJX9	Superoxide dismutase OS=Mus musculus GN=Sod2 PE=2 SV=1	Sod2	MOUSE	8	0.724436	0.564192	-0.46507	1.64437	0.296483	1.19124	1.70608	0.085095	0.770687	1.5417	1.10662	7.51623	1.7378	0.0568725	0.797263	1.38038	1.25892	10.2802	1.5417	0.111256	0.624522	1.44544	1.0666	6.79204	1.20226	0.636621	0.265754	1.34276	0.895365	3.56451	2.10863	0.0136151	1.0763	1.47231	1.43219	11.8032	1.8197	0.038298
222	12.09	12.12	27.75	22.16	18.5	sp	Q9EQF5	Dihydropyrimidinase OS=Mus musculus GN=Dpys PE=2 SV=2	Dpys	MOUSE	8	1.41906	0.0531388	0.504933	1.43219	0.990832	2.22844	1.44544	0.0829572	0.531509	1.27057	1.13763	2.07014	1.19124	0.265241	0.252467	1.31826	0.903649	1.67494	0.794328	0.25162	-0.332193	1.44544	0.474242	1.14815	0.529663	0.018021	-0.916852	1.35519	0.194089	0.717794	0.554626	0.0470574	-0.850414	1.58489	0.170608	0.879022	0.57544	0.0337436
223	12.08	12.08	30.14	25.8	25.8	tr	Q3UEK9	Alpha-2-HS-glycoprotein, isoform CRA_a OS=Mus musculus GN=Ahsg PE=2 SV=1	Ahsg	MOUSE	6	0.529663	0.128024	-0.916852	1.95885	0.152757	1.03753	1.31826	0.191043	0.398632	1.58489	0.831764	2.22844	1.04713	0.596363	0.0664392	1.55597	0.672977	1.6293	0.660694	0.20535	-0.597947	1.35519	0.340408	0.895365	0.772681	0.436	-0.372056	1.28233	0.496592	0.990832	0.474242	0.0662017	-1.0763	1.90546	0.0895365	0.903649	1.78649	0.0798043
224	12.02	12.29	10.82	6.314	5.111	tr	Q80XP1	Complement component 3 OS=Mus musculus GN=C3 PE=2 SV=1	C3	MOUSE	6	0.731139	0.316624	-0.451782	1.6293	0.440555	1.19124	1	0.736734	0	1.34276	0.744732	1.34276	1.02802	0.828285	0.0398627	1.18032	0.870964	1.22462	0.642688	0.0659061	-0.63781	1.45881	0.413047	0.937562	0.436516	0.019867	-1.19589	1.70608	0.233346	0.744732	0.642688	0.0720176	-0.63781	1.43219	0.420727	0.92045	0.887156	0.606012
225	12	12.03	19.24	15.63	15.63	tr	B1AU25	Apoptosis-inducing factor, mitochondrion-associated 1 OS=Mus musculus GN=Aifm1 PE=4 SV=1	Aifm1	MOUSE	6	0.954993	0.800192	-0.0664386	1.22462	0.77983	1.1695	0.77983	0.0744137	-0.358768	1.2942	0.580764	1.00925	0.83946	0.288365	-0.252466	1.15878	0.711214	0.972747	0.654636	0.0182832	-0.611235	1.27057	0.47863	0.831764	0.654636	0.0262129	-0.611235	1.30617	0.461318	0.855067	0.928966	0.591318	-0.106302	1.21339	0.758578	1.1272	0.937562	0.499213
226	11.92	11.95	84.09	79.55	79.55	tr	Q6ZWX2	Putative uncharacterized protein OS=Mus musculus GN=Tmsb4x PE=2 SV=1	Tmsb4x	MOUSE	8	0.135519	0.201504	-2.88343	4.87529	0.0401791	0.660694	0.534564	0.109121	-0.903564	1.65959	0.267917	0.887156	0.440555	0.0628936	-1.18261	1.70608	0.192309	0.751623	1.09648	0.715928	0.132877	1.8197	0.60256	1.99526	0.322107	0.0304202	-1.63439	1.78649	0.0765597	0.57544	0.432514	0.0622146	-1.20918	2.1677	0.152757	0.937562	0.235505	0.287451
227	11.8	12	24.27	18.2	17.15	tr	Q9CWR5	Serine hydroxymethyltransferase OS=Mus musculus GN=Shmt1 PE=2 SV=1	Shmt1	MOUSE	6	1.65959	0.0411055	0.730824	1.31826	1.25892	2.26987	0.972747	0.805289	-0.0398632	1.45881	0.660694	1.41906	1.10662	0.692323	0.146165	1.30617	0.847227	1.47231	1.43219	0.0951072	0.518221	1.25892	1.13763	1.87068	1.30617	0.23432	0.385344	1.31826	0.990832	1.77011	1.14815	0.326107	0.199316	1.36773	0.83946	1.58489	0.809096	0.379297
228	11.72	11.84	28.52	20.94	18.05	tr	Q3UQ71	Putative uncharacterized protein OS=Mus musculus GN=Ephx2 PE=2 SV=1	Ephx2	MOUSE	6	0.787046	0.281009	-0.345481	1.2942	0.57544	1.01859	0.855067	0.509811	-0.225891	1.44544	0.554626	1.23595	0.928966	0.759742	-0.106302	1.27057	0.724436	1.18032	0.660694	0.0983591	-0.597947	1.41906	0.383707	0.937562	1.08643	0.632984	0.11959	1.30617	0.831764	1.44544	0.724436	0.157975	-0.46507	1.27057	0.515229	0.92045	0.515229	0.0181456
229	11.52	11.52	46.06	42.42	36.36	tr	Q80ZP8	Armet protein OS=Mus musculus GN=Manf PE=2 SV=1	Manf	MOUSE	6	0.452898	0.00675096	-1.14274	1.41906	0.226986	0.642688	0.597035	0.0349848	-0.744112	1.27057	0.398107	0.758578	0.685488	0.0978038	-0.544796	1.35519	0.444631	0.928966	0.49204	0.0104126	-1.02315	1.30617	0.313329	0.642688	0.570164	0.0275386	-0.81055	1.27057	0.369828	0.724436	0.580764	0.0304173	-0.783975	1.27057	0.398107	0.737904	0.724436	0.1507
230	11.43	11.48	33.41	26.39	23.49	tr	Q3UJH8	Aspartate aminotransferase OS=Mus musculus GN=Got1 PE=2 SV=1	Got1	MOUSE	7	1.99526	0.0469049	0.996578	1.39316	1.43219	3.66438	1.83654	0.0632396	0.876989	1.28233	1.43219	3.13329	0.83946	0.996939	-0.252466	2.01372	0.380189	1.69044	1.41906	0.171053	0.504933	1.30617	1.08643	2.26987	1.05682	0.579415	0.079727	1.59956	0.660694	1.69044	1.2942	0.322439	0.372056	1.20226	1.07647	1.80302	0.831764	0.53737
231	11.42	13.16	30.07	28.04	24.66	sp	Q91XE0	Glycine N-acyltransferase OS=Mus musculus GN=Glyat PE=1 SV=1	Glyat	MOUSE	8	0.487529	0.0932375	-1.03644	2.01372	0.16293	0.981748	0.394457	0.0162848	-1.34206	1.57036	0.121339	0.619441	0.698232	0.426345	-0.518221	1.95885	0.313329	1.36773	0.258226	0.00494412	-1.95329	1.75388	0.020893	0.452898	0.319154	0.0085636	-1.64768	1.72187	0.0483059	0.549541	0.448745	0.0291167	-1.15603	1.6293	0.125893	0.731139	0.319154	0.0107878
232	11.38	11.41	20.64	15.23	14.21	tr	Q5SUC3	Calnexin OS=Mus musculus GN=Canx PE=2 SV=1	Canx	MOUSE	6	1.13763	0.340053	0.186028	1.30617	0.870964	1.55597	0.679204	0.0458626	-0.558084	1.27057	0.457088	0.862979	0.787046	0.254406	-0.345481	1.36773	0.529663	1.07647	0.608135	0.0283509	-0.717537	1.2942	0.359749	0.787046	0.630957	0.0353235	-0.664385	1.45881	0.37325	0.92045	0.717794	0.182447	-0.478358	1.44544	0.448745	1.03753	0.77983	0.116439
233	11.35	11.63	53.25	37.28	30.18	tr	A2RSV8	Cytochrome c oxidase subunit IV isoform 1 OS=Mus musculus GN=Cox4i1 PE=2 SV=1	Cox4i1	MOUSE	7	1.35519	0.271855	0.438494	1.7378	0.77983	3.19154	1.40605	0.238814	0.491646	1.51356	0.928966	3.19154	0.420727	0.050681	-1.24905	2.03236	0.0452898	0.855067	1.10662	0.778639	0.146165	1.85353	0.597035	2.12814	0.83946	0.7251	-0.252466	1.87068	0.413047	1.57036	0.698232	0.353993	-0.518221	1.83654	0.299226	1.28233	0.559758	0.532099
234	11.16	11.61	40.07	35.46	22.7	tr	A2AA77	Succinate dehydrogenase complex, subunit B, iron sulfur (Ip) OS=Mus musculus GN=Sdhb PE=4 SV=1	Sdhb	MOUSE	8	1.35519	0.386095	0.438494	1.39316	0.972747	2.44343	1.88799	0.0165548	0.916852	1.57036	1.20226	4.74242	1.41906	0.164739	0.504933	1.43219	0.990832	2.37684	1.35519	0.301191	0.438494	1.34276	1.00925	2.88403	1.65959	0.08729	0.730824	1.39316	1.19124	4.57088	1.77011	0.091808	0.823838	1.45881	1.21339	4.65586	1.1272	0.402399
235	11.12	11.17	20.67	13.84	11.73	sp	Q63880	Liver carboxylesterase 31 OS=Mus musculus GN=Es31 PE=1 SV=2	Es31	MOUSE	7	0.461318	0.00632745	-1.11617	1.38038	0.265461	0.636796	0.0564937	9.02e-05	-4.14577	4.01791	0.0139316	0.226986	1.0666	0.959328	0.0930139	1.2942	0.824138	1.39316	0.293765	0.000521294	-1.76727	1.72187	0.109648	0.505825	1.04713	0.792906	0.0664392	1.19124	0.879022	1.23595	0.0862978	0.00133469	-3.53453	2.91072	0.0188799	0.251189	0.218776	0.000765254
236	11.08	11.08	29.63	23.57	23.57	tr	Q58EU6	MCG13589 OS=Mus musculus GN=Rpl5 PE=2 SV=1	Rpl5	MOUSE	7	0.711214	0.118432	-0.491645	1.47231	0.440555	1.04713	0.505825	0.0103686	-0.983291	1.5417	0.265461	0.77983	0.57544	0.024079	-0.797263	1.22462	0.436516	0.704693	1.01859	0.881084	0.0265749	1.2942	0.787046	1.31826	0.685488	0.0854388	-0.544796	1.34276	0.469894	0.92045	0.903649	0.634804	-0.146165	1.28233	0.691831	1.15878	0.847227	0.399158
237	11	11.22	34.46	21.69	20.48	sp	Q9Z2X1	Heterogeneous nuclear ribonucleoprotein F OS=Mus musculus GN=Hnrnpf PE=1 SV=3	Hnrnpf	MOUSE	6	0.816582	0.288507	-0.29233	1.55597	0.524808	1.27057	0.879022	0.549425	-0.186028	1.83654	0.469894	1.61436	0.963829	0.870869	-0.0531509	1.34276	0.724436	1.2942	1.02802	0.891265	0.0398627	1.35519	0.758578	1.39316	1.1272	0.438869	0.172741	1.23595	0.912011	1.40605	1.04713	0.71869	0.0664392	1.41906	0.737904	1.49969	1.13763	0.430895
238	10.98	11.13	36.99	22.93	15.99	tr	B1AWX7	Aldehyde dehydrogenase 1 family, member B1 OS=Mus musculus GN=Aldh1b1 PE=3 SV=1	Aldh1b1	MOUSE	6	3.59749	0.00842811	1.84699	1.95885	1.83654	29.3765	4.2462	0.0035075	2.08617	1.95885	2.1677	34.6737	2.67917	0.0332048	1.42179	1.95885	1.36773	19.9526	2.77971	0.0196302	1.47494	1.7378	1.59956	28.0543	0.60256	0.432177	-0.730824	1.88799	0.231207	1.13763	2.88403	0.0222492	1.52809	1.77011	1.6293	28.3139	2.53513	0.0301232
239	10.86	10.86	50.93	45.65	42.24	tr	Q810K5	Y box protein 1 OS=Mus musculus GN=Ybx1 PE=2 SV=1	Ybx1	MOUSE	10	0.444631	0.164213	-1.16932	2.10863	0.251189	0.937562	1.43219	0.298516	0.518221	1.58489	0.903649	2.53513	0.937562	0.873799	-0.093014	1.52757	0.613762	1.43219	1.25892	0.926509	0.332192	1.58489	0.794328	1.99526	1.87068	0.0186882	0.903564	1.6293	1.14815	4.32514	1.6293	0.16902	0.704249	1.6293	1	3.10456	0.816582	0.720593
240	10.81	10.81	60.26	42.38	42.38	sp	P62264	40S ribosomal protein S14 OS=Mus musculus GN=Rps14 PE=2 SV=3	Rps14	MOUSE	6	0.831764	0.379513	-0.265754	1.45881	0.519996	1.21339	0.346737	0.0134996	-1.52809	1.69044	0.0275423	0.586138	0.751623	0.266717	-0.411919	1.47231	0.440555	1.10662	0.642688	0.0970662	-0.63781	1.51356	0.343558	0.972747	0.625173	0.111741	-0.677673	1.25892	0.394457	0.787046	0.554626	0.0802634	-0.850414	1.72187	0.229087	0.954993	0.672977	0.174446
241	10.79	34.79	71.83	59.15	52.82	tr	A2AIM4	Tropomyosin 2 beta OS=Mus musculus GN=Tpm2 PE=3 SV=1	Tpm2	MOUSE	19	0.149969	0.335059	-2.73727	3.49945	0.0613762	0.524808	5.80764	0.0270914	2.53795	4.09261	1.41906	24.8886	1.1272	0.511023	0.172741	3.13329	0.359749	5.39511	33.1131	2.11e-05	5.04933	3.7325	8.87156	83.1764	17.8649	0.000165969	4.15905	4.16869	4.28548	62.5173	1.41906	0.627336	0.504933	2.14783	0.660694	5.29664	0.981748	0.907313
242	10.77	10.81	37.22	25.57	21.68	sp	Q99KB8	Hydroxyacylglutathione hydrolase, mitochondrial OS=Mus musculus GN=Hagh PE=2 SV=2	Hagh	MOUSE	5	0.862979	0.593552	-0.212603	1.48594	0.539511	1.28233	0.242103	0.0414256	-2.04631	2.37684	0.0448745	0.57544	0.691831	0.217348	-0.531508	1.64437	0.310456	1.13763	1.43219	0.132715	0.518221	1.55597	0.92045	2.39883	1.94089	0.0164536	0.956715	1.43219	1.35519	3.25087	1.38038	0.173675	0.46507	1.35519	1.01859	2.07014	0.912011	0.792949
243	10.68	10.68	37.71	31.84	19.83	sp	A2AS89	Agmatinase, mitochondrial OS=Mus musculus GN=Agmat PE=2 SV=1	Agmat	MOUSE	5	3.04789	0.047574	1.60781	2.65461	1.14815	6.60694	7.7983	0.0379508	2.96316	4.83059	1.61436	22.2843	2.42103	0.43629	1.27562	2.10863	1.14815	5.97035	3.34195	0.366917	1.74069	2.65461	1.25892	6.91831	2.75423	0.962729	1.46165	2.96483	0.928966	5.24808	7.11213	0.00774373	2.83028	4.13048	1.72187	17.2187	5.7544	0.0985442
244	10.66	11.8	42.05	32.31	27.69	tr	Q3TXU8	Progesterone receptor membrane component 1 OS=Mus musculus GN=Pgrmc1 PE=2 SV=1	Pgrmc1	MOUSE	6	7.65597	0.0689031	2.93658	3.80189	2.01372	31.9154	6.42688	0.147712	2.68412	3.87258	1.65959	27.2898	2.55859	0.277965	1.35535	2.96483	0.862979	9.54993	3.66438	0.370345	1.87357	3.31131	1.10662	16.4437	4.74242	0.280988	2.24562	3.25087	1.45881	12.7057	6.19441	0.210797	2.63097	3.59749	1.72187	24.6604	3.83707	0.430843
245	10.65	10.65	62.41	53.9	53.9	tr	Q8BT90	Putative uncharacterized protein (Fragment) OS=Mus musculus GN=Rps17 PE=2 SV=1	Rps17	MOUSE	8	0.432514	0.0646269	-1.20918	1.90546	0.114815	0.824138	0.272898	0.00931129	-1.87357	2.39883	0.0758578	0.654636	1	0.985507	0	1.58489	0.630957	1.48594	0.591562	0.0692214	-0.7574	1.64437	0.185353	0.972747	0.855067	0.704282	-0.225891	1.33045	0.515229	1.13763	1.0666	0.922161	0.0930139	1.52757	0.698232	1.6293	1.15878	0.497386
246	10.62	10.74	32.08	32.08	25.42	tr	Q9DCY6	Putative uncharacterized protein OS=Mus musculus GN=Gstt1 PE=2 SV=1	Gstt1	MOUSE	8	3.01995	0.000750909	1.59453	1.47231	2.05116	5.7544	1.72187	0.0489921	0.783975	1.65959	1.03753	3.22107	1.52757	0.0552319	0.611235	1.30617	1.1695	2.35505	1.13763	0.485359	0.186028	1.52757	0.744732	1.87068	1.31826	0.176512	0.398632	1.33045	0.990832	2.03236	1.49969	0.0634597	0.58466	1.30617	1.14815	2.42103	0.758578	0.33514
247	10.58	10.58	52.86	42.86	35	tr	Q5SX50	Profilin OS=Mus musculus GN=Pfn1 PE=2 SV=1	Pfn1	MOUSE	5	0.772681	0.482974	-0.372056	1.58489	0.398107	1.22462	0.912011	0.935188	-0.132877	1.49969	0.47863	1.36773	0.928966	0.949533	-0.106302	1.44544	0.564937	1.34276	0.660694	0.277944	-0.597947	1.48594	0.157036	0.981748	0.737904	0.287073	-0.438494	1.40605	0.310456	1.03753	0.666807	0.242172	-0.584659	1.33045	0.169044	0.887156	0.794328	0.488492
248	10.53	10.65	24.86	13.63	11.79	sp	Q60864	Stress-induced-phosphoprotein 1 OS=Mus musculus GN=Stip1 PE=1 SV=1	Stip1	MOUSE	6	1.1272	0.480363	0.172741	1.44544	0.77983	1.72187	1.44544	0.0579098	0.531509	1.36773	1.05682	2.46604	1.22462	0.267134	0.292329	1.28233	0.954993	1.83654	1.55597	0.031685	0.637811	1.41906	1.09648	2.72898	1.57036	0.0264579	0.651098	1.30617	1.20226	2.75423	1	0.840108	0	1.55597	0.642688	1.41906	1.41906	0.0658534
249	10.51	10.59	17.49	7.127	5.724	tr	Q3UWN2	Putative uncharacterized protein OS=Mus musculus GN=Aass PE=2 SV=1	Aass	MOUSE	5	3.63078	0.00933438	1.86028	2.44343	1.48594	23.3346	5.34564	0.0015424	2.41836	2.44343	2.18776	32.8095	4.01791	0.00587691	2.00644	2.42103	1.65959	26.3027	2.48886	0.0885072	1.31548	2.31206	1.07647	13.0617	1.85353	0.291339	0.890277	2.10863	0.879022	6.54636	2.65461	0.0609473	1.4085	2.14783	1.23595	18.3654	3.37287	0.0185222
250	10.48	10.5	32.16	21.08	18.92	tr	Q3UEE8	Hydroxyacid oxidase 1, liver OS=Mus musculus GN=Hao1 PE=2 SV=1	Hao1	MOUSE	6	1.15878	0.498573	0.212603	1.44544	0.801678	1.75388	0.608135	0.296855	-0.717537	1.92309	0.194089	1.1695	0.679204	0.201229	-0.558084	1.47231	0.272898	1	0.685488	0.206304	-0.544796	1.48594	0.296483	1.01859	0.831764	0.521557	-0.265754	1.28233	0.539511	1.0666	0.383707	0.0128376	-1.38192	1.61436	0.0285759	0.619441	0.510505	0.0507345
251	10.37	10.39	52.76	44.49	44.49	tr	Q3U7Z6	Phosphoglycerate mutase OS=Mus musculus GN=Pgam1 PE=2 SV=1	Pgam1	MOUSE	8	1.07647	0.594412	0.106301	1.40605	0.765597	1.51356	1.02802	0.818052	0.0398627	1.27057	0.809096	1.30617	0.870964	0.286157	-0.199316	1.20226	0.724436	1.04713	0.903649	0.395667	-0.146165	1.27057	0.711214	1.14815	0.981748	0.96481	-0.0265755	1.19124	0.824138	1.1695	0.912011	0.465239	-0.132877	1.20226	0.758578	1.09648	0.990832	0.976351
252	10.36	10.36	36.13	33.58	28.47	sp	Q9CR68	Cytochrome b-c1 complex subunit Rieske, mitochondrial OS=Mus musculus GN=Uqcrfs1 PE=1 SV=1	Uqcrfs1	MOUSE	6	1.00925	0.83035	0.0132879	1.6293	0.619441	1.57036	1.24738	0.514747	0.318905	1.52757	0.816582	1.99526	0.870964	0.830201	-0.199316	1.40605	0.597035	1.22462	1.33045	0.407971	0.411919	1.49969	0.887156	2.39883	1.10662	0.816328	0.146165	1.51356	0.731139	1.85353	0.253513	0.0427289	-1.97987	2.51189	0.0416869	0.636796	0.672977	0.33351
253	10.26	12.28	68.87	61.59	50.99	tr	Q642K0	MCG140959, isoform CRA_a OS=Mus musculus GN=Myl6 PE=2 SV=1	habp4	MOUSE	6	0.751623	0.447937	-0.411919	1.47231	0.325087	1.10662	1.1272	0.715796	0.172741	1.36773	0.824138	1.67494	1.02802	0.92829	0.0398627	1.45881	0.704693	1.5417	1.03753	0.740944	0.0531503	1.48594	0.698232	1.58489	1.09648	0.625169	0.132877	1.25892	0.870964	1.57036	0.879022	0.646675	-0.186028	1.43219	0.559758	1.25892	1.43219	0.175741
254	10.18	10.2	40.65	21.95	21.95	tr	Q3UMP4	Putative uncharacterized protein OS=Mus musculus GN=Serbp1 PE=2 SV=1	Serbp1	MOUSE	8	0.724436	0.0519843	-0.46507	1.35519	0.510505	0.981748	0.77983	0.0688253	-0.358768	1.22462	0.625173	0.954993	0.765597	0.0621682	-0.385344	1.20226	0.619441	0.92045	0.912011	0.526771	-0.132877	1.21339	0.744732	1.10662	0.870964	0.419474	-0.199316	1.39316	0.625173	1.21339	1.14815	0.223832	0.199316	1.34276	0.855067	1.5417	1.0666	0.649601
255	10.17	10.19	37.76	22.12	22.12	tr	Q3TC17	Putative uncharacterized protein OS=Mus musculus GN=Ctsb PE=2 SV=1	Ctsb	MOUSE	6	0.912011	0.41297	-0.132877	1.61436	0.465586	1.47231	1.8197	0.414787	0.863701	1.49969	1.21339	3.53183	1.15878	0.693142	0.212603	1.39316	0.831764	1.85353	1.69044	0.22395	0.7574	1.38038	1.22462	3.25087	0.765597	0.982814	-0.385344	1.64437	0.277971	1.25892	1.23595	0.365546	0.305617	1.5417	0.801678	2.05116	1.45881	0.227102
256	10.14	10.22	39.06	28.62	22.22	tr	Q545S0	Putative uncharacterized protein OS=Mus musculus GN=Tst PE=2 SV=1	Tst	MOUSE	6	1.11686	0.466863	0.159452	1.59956	0.698232	1.72187	0.937562	0.919232	-0.093014	1.48594	0.57544	1.39316	1.14815	0.691405	0.199316	1.30617	0.879022	1.59956	0.608135	0.238201	-0.717537	1.41906	0.180302	0.862979	0.691831	0.392264	-0.531508	1.45881	0.17378	1.00925	1.0666	0.57708	0.0930139	1.49969	0.711214	1.52757	0.691831	0.44706
257	10.08	10.08	17.83	13.01	10.84	tr	Q6NVC3	Rad23b protein OS=Mus musculus GN=Rad23b PE=2 SV=1	Rad23b	MOUSE	5	0.524808	0.152498	-0.93014	1.59956	0.0685488	0.83946	0.515229	0.203047	-0.956715	2.10863	0.130617	1.08643	0.77983	0.602962	-0.358768	1.43219	0.30761	1.11686	1.2942	0.39526	0.372056	1.49969	0.862979	2.12814	1.33045	0.205773	0.411919	1.44544	0.92045	2.10863	1.19124	0.501448	0.252467	1.1695	1.01859	1.52757	1.23595	0.471761
258	10.07	10.07	53.98	35.8	31.25	sp	Q9DCS9	NADH dehydrogenase [ubiquinone] 1 beta subcomplex subunit 10 OS=Mus musculus GN=Ndufb10 PE=1 SV=3	Ndufb10	MOUSE	6	0.981748	0.669259	-0.0265755	2.0893	0.524808	2.05116	1.87068	0.181108	0.903564	2.05116	0.912011	4.7863	1.09648	0.923303	0.132877	1.90546	0.57544	2.31206	1.83654	0.179656	0.876989	2.03236	0.903649	4.7863	2.12814	0.0484818	1.08959	1.8197	1.1695	5.97035	1.41906	0.607226	0.504933	2.05116	0.691831	3.19154	1.87068	0.142351
259	10.05	10.05	49.61	49.61	49.61	tr	Q9D881	Cytochrome c oxidase, subunit Vb OS=Mus musculus GN=Cox5b PE=2 SV=1	Cox5b	MOUSE	6	1.87068	0.0187113	0.903564	1.58489	1.18032	6.85488	2.10863	0.01514	1.0763	1.64437	1.28233	8.09096	1.85353	0.212944	0.890277	1.59956	1.15878	5.05825	1.59956	0.100955	0.677673	1.44544	1.10662	6.91831	1.52757	0.121317	0.611235	1.49969	1.01859	4.36516	0.685488	0.708374	-0.544796	1.5417	0.461318	1.05682	1.1272	0.758824
260	10.04	12.87	25.13	19.79	16.4	tr	Q91WU0	Expressed sequence AU018778 OS=Mus musculus GN=AU018778 PE=2 SV=1	AU018778	MOUSE	8	1.45881	0.475656	0.544796	2.99226	0.487529	4.2462	2.51189	0.139576	1.32877	2.85759	0.879022	9.72747	1.70608	0.265282	0.770687	2.48886	0.685488	6.48634	1.61436	0.343323	0.690961	2.55859	0.630957	6.25173	2.88403	0.0399908	1.52809	2.03236	1.41906	12.0226	1.48594	0.464148	0.571372	2.63027	0.564937	5.05825	0.337287	0.113689
261	10.02	10.34	34.82	34.82	30.36	tr	Q3UBU9	Putative uncharacterized protein OS=Mus musculus GN=Fkbp3 PE=2 SV=1	Fkbp3	MOUSE	6	0.937562	0.721531	-0.093014	1.40605	0.666807	1.31826	0.937562	0.72891	-0.093014	1.2942	0.724436	1.21339	0.912011	0.583991	-0.132877	1.2942	0.704693	1.18032	0.972747	0.918333	-0.0398632	1.18032	0.824138	1.14815	1.02802	0.815441	0.0398627	1.19124	0.862979	1.22462	1.01859	0.844396	0.0265749	1.35519	0.751623	1.38038	0.981748	0.956472
262	10	10.03	36.48	25.41	25.41	tr	Q4VA29	MCG140066 OS=Mus musculus GN=2700060E02Rik PE=2 SV=1	2700060E02Rik	MOUSE	5	0.591562	0.15733	-0.7574	1.59956	0.222843	0.946237	0.765597	0.41467	-0.385344	1.35519	0.474242	1.03753	0.731139	0.354944	-0.451782	1.65959	0.369828	1.21339	1.09648	0.72771	0.132877	1.41906	0.772681	1.59956	1.20226	0.501055	0.265754	1.21339	0.990832	1.52757	1.08643	0.729025	0.11959	1.31826	0.824138	1.47231	1.22462	0.468281
263	10	10.02	37.98	21.25	21.25	sp	Q60668-4	Isoform 4 of Heterogeneous nuclear ribonucleoprotein D0 OS=Mus musculus GN=Hnrnpd	nul	MOUSE	6	1.07647	0.641742	0.106301	1.38038	0.77983	1.48594	0.92045	0.655729	-0.119589	1.30617	0.704693	1.20226	0.895365	0.553568	-0.159452	1.18032	0.758578	1.05682	1.09648	0.574801	0.132877	1.35519	0.809096	1.48594	1.04713	0.746212	0.0664392	1.28233	0.816582	1.34276	0.946237	0.809558	-0.0797264	1.19124	0.794328	1.1272	0.928966	0.688727
264	9.97	10.06	18.51	9.254	9.254	tr	Q3UGC8	Propionyl-Coenzyme A carboxylase, alpha polypeptide, isoform CRA_b OS=Mus musculus GN=Pcca PE=2 SV=1	Pcca	MOUSE	5	1.33045	0.241692	0.411919	1.61436	0.824138	2.35505	1.47231	0.158804	0.558083	1.75388	0.83946	2.77971	1.65959	0.0613108	0.730824	1.5417	1.07647	2.93765	1.31826	0.254684	0.398632	1.2942	1.01859	1.88799	1.04713	0.848494	0.0664392	1.75388	0.597035	1.85353	1.48594	0.116355	0.571372	1.28233	1.15878	2.26987	1.55597	0.0900066
265	9.93	11.94	74.6	56.35	51.59	tr	B1AZK3	Histidine triad nucleotide binding protein OS=Mus musculus GN=Hint1 PE=4 SV=1	Hint1	MOUSE	9	0.954993	0.680833	-0.0664386	1.36773	0.648634	1.30617	1.35519	0.317855	0.438494	1.30617	1.03753	2.1677	1.33045	0.363734	0.411919	1.31826	1.00925	2.10863	1.5417	0.291446	0.624522	1.39316	1.10662	2.60615	1.48594	0.178621	0.571372	1.25892	1.18032	2.29087	0.990832	0.801242	-0.0132877	1.39316	0.691831	1.38038	1.83654	0.267021
266	9.86	11.23	55.83	46.6	33.98	sp	Q99KR7	Peptidyl-prolyl cis-trans isomerase F, mitochondrial OS=Mus musculus GN=Ppif PE=2 SV=1	Ppif	MOUSE	8	0.946237	0.876864	-0.0797264	2.91072	0.325087	2.75423	1	0.982853	0	2.05116	0.487529	2.05116	1.09648	0.741174	0.132877	1.47231	0.744732	1.61436	1.30617	0.411268	0.385344	1.45881	0.895365	1.92309	0.862979	0.662277	-0.212603	1.38038	0.625173	1.19124	1.09648	0.754379	0.132877	1.38038	0.794328	1.51356	0.895365	0.735018
267	9.83	9.87	33.14	33.14	33.14	sp	P63028	Translationally-controlled tumor protein OS=Mus musculus GN=Tpt1 PE=1 SV=1	Tpt1	MOUSE	5	0.77983	0.43863	-0.358768	1.24738	0.619441	0.972747	0.570164	0.136272	-0.81055	1.2942	0.405508	0.737904	0.946237	0.874522	-0.0797264	1.24738	0.758578	1.18032	0.963829	0.922531	-0.0531509	1.24738	0.772681	1.20226	1.25892	0.425656	0.332192	1.24738	1.00925	1.57036	0.972747	0.954678	-0.0398632	1.31826	0.737904	1.28233	0.981748	0.985931
268	9.67	9.7	42.62	33.33	33.33	tr	Q3TJJ6	Ferritin OS=Mus musculus GN=Ftl1 PE=2 SV=1	Ftl1	MOUSE	7	0.691831	0.711875	-0.531508	1.87068	0.178649	1.2942	0.751623	0.540242	-0.411919	1.59956	0.169044	1.20226	0.363078	0.0816648	-1.46165	2.53513	0.0197697	0.92045	4.05509	0.00567315	2.01973	1.69044	2.39883	15.8489	1.39316	0.251778	0.478358	1.39316	1	3.37287	3.66438	0.00618594	1.87357	1.57036	2.33346	14.1906	0.816582	0.969835
269	9.66	9.68	20.49	17.44	11.36	sp	Q05421	Cytochrome P450 2E1 OS=Mus musculus GN=Cyp2e1 PE=1 SV=1	Cyp2e1	MOUSE	5	0.751623	0.221145	-0.411919	1.58489	0.457088	1.19124	2.31206	0.00137868	1.20918	1.41906	1.6293	3.46737	2.39883	0.0010939	1.26233	1.43219	1.67494	3.56451	0.0461318	0.000885192	-4.4381	4.13048	0.0159956	0.190546	0.0847227	0.00571595	-3.56111	2.70396	0.0170608	0.229087	0.105682	0.000239501	-3.2422	2.99226	0.0175388	0.316228	0.0510505	0.0344687
270	9.61	9.69	28.52	23.83	18.75	tr	Q5I0W0	ATP synthase, H+ transporting, mitochondrial F0 complex, subunit b, isoform 1 OS=Mus musculus GN=Atp5f1 PE=2 SV=1	dhodh	MOUSE	6	1.08643	0.609166	0.11959	1.30617	0.831764	1.45881	1.02802	0.812892	0.0398627	1.47231	0.698232	1.5417	0.772681	0.193813	-0.372056	1.31826	0.487529	1.01859	0.619441	0.0302844	-0.690961	1.2942	0.322107	0.801678	0.660694	0.0536517	-0.597947	1.44544	0.346737	0.954993	0.591562	0.0214289	-0.7574	1.43219	0.258226	0.847227	0.570164	0.0369055
271	9.57	9.87	90.14	81.69	56.34	tr	Q5EBI8	ATP synthase, H+ transporting, mitochondrial F1F0 complex, subunit e OS=Mus musculus GN=Atp5k PE=2 SV=1	Atp5k	MOUSE	6	1.67494	0.0850999	0.744112	1.2942	1.2942	3.37287	1.18032	0.490937	0.239179	1.90546	0.619441	2.24905	1.24738	0.462763	0.318905	1.83654	0.679204	2.42103	0.981748	0.974762	-0.0265755	1.6293	0.630957	1.59956	0.457088	0.195951	-1.12946	2.33346	0.0816582	1.0666	1.14815	0.593722	0.199316	1.55597	0.737904	2.0893	0.564937	0.161416
272	9.54	9.63	20.9	14.16	14.16	tr	Q8CI38	Homogentisate 1, 2-dioxygenase OS=Mus musculus GN=Hgd PE=2 SV=2	Hgd	MOUSE	5	2.46604	0.0153079	1.3022	1.75388	1.40605	7.51623	2.80543	0.00771068	1.48822	1.57036	1.78649	8.55067	1.34276	0.194703	0.425207	1.92309	0.698232	2.51189	0.642688	0.428977	-0.63781	1.90546	0.255859	1.22462	0.49204	0.148674	-1.02315	1.97697	0.0870964	0.972747	0.801678	0.896422	-0.318905	2.03236	0.363078	1.6293	0.751623	0.869434
273	9.54	9.54	36.36	24.85	24.85	tr	Q4FK36	Destrin OS=Mus musculus GN=Dstn PE=2 SV=1	Dstn	MOUSE	5	0.60256	0.133621	-0.730824	1.92309	0.272898	1.15878	1.21339	0.433587	0.279042	1.65959	0.731139	2.05116	1.04713	0.809425	0.0664392	1.7378	0.60256	1.8197	1.14815	0.56641	0.199316	1.8197	0.630957	2.12814	1.15878	0.534509	0.212603	1.43219	0.809096	1.70608	1.03753	0.839589	0.0531503	1.65959	0.625173	1.75388	1.25892	0.344996
274	9.5	9.55	24.91	16.9	16.9	sp	Q9D0F9	Phosphoglucomutase-1 OS=Mus musculus GN=Pgm1 PE=1 SV=3	Pgm1	MOUSE	6	1.04713	0.774157	0.0664392	1.51356	0.691831	1.58489	0.870964	0.441509	-0.199316	1.38038	0.630957	1.20226	0.912011	0.621476	-0.132877	1.38038	0.660694	1.25892	0.946237	0.761752	-0.0797264	1.38038	0.685488	1.30617	0.772681	0.172066	-0.372056	1.38038	0.559758	1.0666	0.847227	0.341066	-0.239179	1.38038	0.613762	1.1695	0.887156	0.466687
275	9.47	9.52	27.46	20.89	20.89	sp	Q9DBA8	Probable imidazolonepropionase OS=Mus musculus GN=Amdhd1 PE=2 SV=1	Amdhd1	MOUSE	6	1.75388	0.0732577	0.810551	1.7378	1.00925	3.69828	1.64437	0.288305	0.717537	2.22844	0.737904	3.69828	1.14815	0.384866	0.199316	1.41906	0.809096	1.7378	1.04713	0.919712	0.0664392	2.1677	0.483059	2.29087	0.737904	0.519723	-0.438494	2.18776	0.337287	1.61436	1.19124	0.345008	0.252467	1.59956	0.744732	2.14783	0.519996	0.273838
276	9.47	9.47	24.93	17.89	16.8	tr	Q7JJ15	H2K1(B) OS=Mus musculus GN=H2-K1 PE=2 SV=1	H2-K1	MOUSE	5	0.515229	0.169737	-0.956715	2.22844	0.177011	1.14815	0.380189	0.034091	-1.39521	1.92309	0.0912011	0.731139	0.855067	0.609104	-0.225891	1.52757	0.539511	1.30617	0.47863	0.06151	-1.06302	1.39316	0.177011	0.666807	0.322107	0.0266413	-1.63439	2.29087	0.0794328	0.737904	0.457088	0.0592266	-1.12946	1.8197	0.136773	0.831764	0.787046	0.482151
277	9.42	9.42	35	32.78	32.78	tr	Q58EV3	Major urinary protein 1 OS=Mus musculus GN=Mup1 PE=2 SV=1	Mup1	MOUSE	6	0.17378	0.194658	-2.52467	2.80543	0.0111686	0.487529	0.239883	0.20431	-2.0596	1.90546	0.0244343	0.457088	0.772681	0.695749	-0.372056	1.78649	0.416869	1.38038	0.203236	0.195843	-2.29877	1.94089	0.0128233	0.394457	2.31206	0.287728	1.20918	1.40605	1.64437	3.28095	0.122462	0.179457	-3.0296	4.32514	0.0133045	0.529663	0.218776	0.220481
278	9.41	9.43	25.62	17.91	17.91	tr	Q8K295	Lrpap1 protein (Fragment) OS=Mus musculus GN=Lrpap1 PE=2 SV=1	Lrpap1	MOUSE	6	0.887156	0.125654	-0.17274	1.19124	0.744732	1.05682	1.09648	0.223623	0.132877	1.18032	0.928966	1.2942	1.07647	0.281671	0.106301	1.1695	0.92045	1.25892	1.25892	0.0154518	0.332192	1.14815	1.09648	1.44544	1	0.972316	0	1.15878	0.862979	1.15878	1.14815	0.0656546	0.199316	1.14815	1	1.31826	1.33045	0.00860608
279	9.4	9.45	10.43	3.018	3.018	sp	P70670	Nascent polypeptide-associated complex subunit alpha, muscle-specific form OS=Mus musculus GN=Naca PE=1 SV=1	Naca	MOUSE	7	0.724436	0.190898	-0.46507	1.24738	0.580764	0.903649	0.879022	0.567158	-0.186028	1.23595	0.704693	1.08643	0.794328	0.323806	-0.332193	1.31826	0.60256	1.04713	1.08643	0.65396	0.11959	1.28233	0.847227	1.40605	1.02802	0.86723	0.0398627	1.24738	0.824138	1.28233	1.14815	0.51458	0.199316	1.24738	0.92045	1.41906	1.04713	0.788083
280	9.36	9.41	28.78	20.84	15.63	tr	Q5SQ25	SEC14-like 2 (S. cerevisiae) OS=Mus musculus GN=Sec14l2 PE=2 SV=1	Sec14l2	MOUSE	4	1.31826	0.252989	0.398632	1.51356	0.870964	2.1677	1.07647	0.723309	0.106301	1.35519	0.794328	1.48594	0.744732	0.405731	-0.425207	1.67494	0.30761	1.24738	0.369828	0.0348889	-1.43507	2.208	0.0751623	0.816582	0.648634	0.175456	-0.624523	1.47231	0.260615	0.954993	0.772681	0.439559	-0.372056	1.39316	0.293765	1.07647	0.483059	0.158618
281	9.32	9.32	67.03	56.04	47.25	tr	B1ARW4	NADH dehydrogenase (Ubiquinone) Fe-S protein 5 (Fragment) OS=Mus musculus GN=Ndufs5 PE=4 SV=1	Ndufs5	MOUSE	4	1.22462	0.713182	0.292329	2.1677	0.564937	3.87258	2.91072	0.0230668	1.54137	2.22844	1.30617	12.4738	0.717794	0.481362	-0.478358	1.87068	0.197697	1.34276	3.69828	0.00560577	1.88686	2.18776	1.69044	16.9044	2.99226	0.0149773	1.58124	2.1677	1.38038	13.8038	2.75423	0.0803313	1.46165	2.35505	1.1695	10.2802	2.05116	0.233144
282	9.29	9.29	19.23	16.27	16.27	tr	Q3TPC7	Phytanoyl-CoA hydroxylase OS=Mus musculus GN=Phyh PE=2 SV=1	Phyh	MOUSE	5	0.772681	0.286323	-0.372056	1.38038	0.559758	1.0666	0.903649	0.669205	-0.146165	1.59956	0.564937	1.44544	0.809096	0.34237	-0.305617	2.37684	0.340408	1.92309	0.801678	0.34146	-0.318905	1.97697	0.405508	1.58489	1.05682	0.765632	0.079727	1.38038	0.765597	1.45881	0.704693	0.180112	-0.504933	1.38038	0.510505	0.972747	0.903649	0.663372
283	9.18	9.2	55.76	50.3	45.45	tr	Q5BLK0	MCG18564, isoform CRA_a OS=Mus musculus GN=Rpl12 PE=2 SV=1	Rpl12	MOUSE	5	1.04713	0.444645	0.0664392	1.24738	0.83946	1.30617	1	0.784878	0	1.23595	0.809096	1.23595	1.02802	0.493011	0.0398627	1.25892	0.816582	1.2942	1.00925	0.692353	0.0132879	1.41906	0.711214	1.43219	0.928966	0.82747	-0.106302	1.28233	0.724436	1.19124	0.937562	0.84661	-0.093014	1.31826	0.711214	1.23595	1.05682	0.63327
284	9.18	9.18	52.27	52.27	52.27	sp	P34928	Apolipoprotein C-I OS=Mus musculus GN=Apoc1 PE=2 SV=1	Apoc1	MOUSE	5	1.35519	0.423363	0.438494	1.90546	0.711214	2.96483	2.91072	0.0404037	1.54137	1.80302	1.61436	14.5881	2.14783	0.116606	1.10288	1.61436	1.33045	10.666	2.1677	0.120218	1.11617	1.57036	1.38038	10.9648	2.03236	0.12927	1.02315	1.67494	1.21339	9.63829	2.72898	0.0635579	1.44836	1.8197	1.49969	13.3045	2.55859	0.0630068
285	9.14	9.19	47.19	47.19	47.19	tr	B1ASG5	Ubiquinol-cytochrome c reductase hinge protein OS=Mus musculus GN=Uqcrh PE=4 SV=1	Uqcrh	MOUSE	7	2.83139	0.0212032	1.50151	2.05116	1.38038	16.1436	3.7325	0.00734781	1.90014	2.33346	1.59956	18.3654	0.133045	0.182984	-2.91001	5.70164	0.0337287	0.758578	4.20727	0.00604433	2.07288	1.92309	2.18776	24.6604	4.05509	0.00708903	2.01973	2.26987	1.78649	20.5116	3.83707	0.00714224	1.94001	2.1677	1.77011	20.1372	3.04789	0.0390522
286	9.12	10.81	47.96	35.2	28.57	sp	Q9DBP5	UMP-CMP kinase OS=Mus musculus GN=Cmpk1 PE=1 SV=1	Cmpk1	MOUSE	5	0.937562	0.533685	-0.093014	1.13763	0.824138	1.0666	1.05682	0.726947	0.079727	1.18032	0.895365	1.24738	0.981748	0.980601	-0.0265755	1.20226	0.816582	1.18032	0.990832	0.993166	-0.0132877	1.13763	0.870964	1.1272	1.02802	0.669099	0.0398627	1.13763	0.903649	1.1695	1.03753	0.730361	0.0531503	1.14815	0.903649	1.19124	0.946237	0.680589
287	9.1	9.1	14.51	9.718	9.718	tr	Q3UEL5	Putative uncharacterized protein OS=Mus musculus GN=Uroc1 PE=2 SV=1	Uroc1	MOUSE	5	3.7325	0.0535497	1.90014	2.29087	1.6293	15.5597	5.49541	0.0100971	2.45823	2.44343	2.24905	21.677	2.42103	0.135887	1.27562	2.18776	1.10662	9.54993	2.10863	0.262469	1.0763	2.1677	0.972747	6.66807	1.28233	0.931203	0.358769	1.88799	0.679204	2.91072	1.13763	0.832566	0.186028	1.8197	0.625173	2.208	0.765597	0.755722
288	9.08	9.14	31.46	23.66	20.24	tr	Q3U651	Putative uncharacterized protein OS=Mus musculus GN=Ctsd PE=2 SV=1	Ctsd	MOUSE	5	0.544503	0.209465	-0.876989	1.78649	0.203236	0.972747	0.469894	0.151793	-1.08959	1.69044	0.170608	0.794328	0.954993	0.912537	-0.0664386	1.35519	0.698232	1.2942	0.255859	0.0885344	-1.96658	3.28095	0.0672977	0.83946	0.524808	0.197382	-0.93014	2.03236	0.185353	1.0666	0.346737	0.100866	-1.52809	2.39883	0.0731139	0.831764	0.246604	0.0700547
289	9.03	9.35	22.34	13.79	10.19	tr	Q99JX6	Anxa6 protein OS=Mus musculus GN=Anxa6 PE=2 SV=1	Anxa6	MOUSE	5	1.22462	0.383057	0.292329	1.7378	0.704693	2.18776	1.20226	0.590981	0.265754	2.26987	0.529663	2.65461	1.38038	0.193236	0.46507	1.25892	1.09648	1.87068	1.19124	0.453218	0.252467	1.35519	0.879022	1.65959	0.679204	0.162686	-0.558084	1.31826	0.416869	0.895365	1	0.966419	0	1.30617	0.765597	1.31826	1.01859	0.905375
290	9.02	9.02	63.41	56.1	46.34	sp	Q62425	NADH dehydrogenase [ubiquinone] 1 alpha subcomplex subunit 4 OS=Mus musculus GN=Ndufa4 PE=1 SV=2	Ndufa4	MOUSE	6	0.613762	0.772197	-0.704249	1.5417	0.188799	0.946237	0.554626	0.241709	-0.850414	1.39316	0.152757	0.772681	0.787046	0.344014	-0.345481	1.21339	0.440555	0.954993	0.981748	0.777969	-0.0265755	1.28233	0.765597	1.25892	1.14815	0.431527	0.199316	1.23595	0.928966	1.5417	0.758578	0.543248	-0.398631	1.24738	0.452898	0.946237	1.00925	0.467445
291	8.98	9.04	27.68	13.54	13.54	tr	Q8R0M2	Ugp2 protein (Fragment) OS=Mus musculus GN=Ugp2 PE=2 SV=1	Ugp2	MOUSE	5	0.510505	0.176779	-0.970003	2.0893	0.0981748	1.0666	0.277971	0.00998017	-1.84699	2.1677	0.0205116	0.60256	0.737904	0.285875	-0.438494	1.38038	0.436516	1.01859	1.04713	0.847579	0.0664392	1.75388	0.597035	1.87068	1.1695	0.537852	0.225891	1.70608	0.685488	2.0893	0.981748	0.960287	-0.0265755	1.45881	0.679204	1.43219	0.928966	0.768994
292	8.91	8.91	50	45.93	36.05	tr	Q6ZWQ9	MCG5400 OS=Mus musculus GN=2900073G15Rik PE=2 SV=1	2900073G15Rik	MOUSE	4	1.03753	0.800421	0.0531503	1.5417	0.672977	1.59956	1.19124	0.34351	0.252467	1.38038	0.862979	1.64437	1.22462	0.2742	0.292329	1.39316	0.879022	1.70608	1.22462	0.356853	0.292329	1.70608	0.717794	2.10863	1.10662	0.554967	0.146165	1.36773	0.809096	1.49969	1.22462	0.266406	0.292329	1.31826	0.928966	1.6293	1.43219	0.0983583
293	8.85	8.87	36.11	32.41	32.41	sp	Q9WVL0	Maleylacetoacetate isomerase OS=Mus musculus GN=Gstz1 PE=1 SV=1	Gstz1	MOUSE	6	0.772681	0.627468	-0.372056	1.77011	0.353183	1.36773	0.685488	0.226858	-0.544796	1.59956	0.310456	1.09648	0.887156	0.652546	-0.17274	1.20226	0.704693	1.0666	0.580764	0.124226	-0.783975	1.52757	0.263027	0.887156	0.57544	0.112564	-0.797263	1.34276	0.299226	0.772681	0.549541	0.13412	-0.863701	1.67494	0.210863	0.92045	0.187068	0.0117445
294	8.75	8.78	54.65	36.63	36.63	sp	Q9DCJ5	NADH dehydrogenase [ubiquinone] 1 alpha subcomplex subunit 8 OS=Mus musculus GN=Ndufa8 PE=1 SV=3	Ndufa8	MOUSE	5	3.40408	0.0689456	1.76727	2.14783	1.58489	10.9648	6.13762	0.00374051	2.61768	2.31206	2.65461	22.08	2.85759	0.311351	1.5148	1.87068	1.52757	7.31139	0.60256	0.483065	-0.730824	1.75388	0.253513	1.05682	2.99226	0.0678732	1.58124	2.1677	1.38038	10.5682	1.43219	0.965757	0.518221	1.7378	0.824138	3.69828	2.07014	0.2262
295	8.71	8.74	43.73	30.42	26.62	tr	Q543N3	LIM and SH3 protein 1 OS=Mus musculus GN=Lasp1 PE=2 SV=1	Lasp1	MOUSE	7	0.691831	0.37039	-0.531508	1.8197	0.167494	1.25892	1.03753	0.853572	0.0531503	1.47231	0.704693	1.64437	0.717794	0.369936	-0.478358	1.70608	0.285759	1.22462	1.10662	0.646613	0.146165	1.41906	0.77983	1.70608	0.809096	0.704815	-0.305617	1.83654	0.248886	1.48594	1.09648	0.698414	0.132877	1.72187	0.636796	1.97697	1.34276	0.276853
296	8.7	8.75	61.21	37.58	36.97	tr	Q5M9K7	MCG21688 OS=Mus musculus GN=Rps10 PE=2 SV=1	Mrps27	MOUSE	6	0.946237	0.994361	-0.0797264	1.35519	0.672977	1.28233	0.597035	0.10148	-0.744112	1.59956	0.280543	0.954993	0.855067	0.269151	-0.225891	1.61436	0.47863	1.38038	0.401791	0.10954	-1.31548	2.01372	0.0990832	0.809096	0.642688	0.166465	-0.63781	1.44544	0.356451	0.928966	0.731139	0.450262	-0.451782	1.7378	0.313329	1.27057	0.272898	0.0735104
297	8.64	8.98	24.44	16.84	15.81	sp	Q8BH00	Aldehyde dehydrogenase family 8 member A1 OS=Mus musculus GN=Aldh8a1 PE=1 SV=1	Aldh8a1	MOUSE	6	1.27057	0.669221	0.34548	2.67917	0.474242	3.43558	0.92045	0.922952	-0.119589	2.60615	0.346737	2.39883	1.04713	0.912351	0.0664392	2.33346	0.448745	2.51189	0.597035	0.243561	-0.744112	1.47231	0.205116	0.879022	0.597035	0.240553	-0.744112	1.67494	0.16293	1	0.248886	0.293726	-2.00644	4.2462	0.0691831	1.05682	0.155597	0.071858
298	8.62	8.62	44.27	30.15	27.48	tr	Q91XH5	Sepiapterin reductase OS=Mus musculus GN=Spr PE=2 SV=1	Spr	MOUSE	5	0.963829	0.847789	-0.0531509	1.36773	0.704693	1.31826	0.954993	0.752228	-0.0664386	1.31826	0.731139	1.25892	0.946237	0.723671	-0.0797264	1.27057	0.744732	1.20226	1.0666	0.582549	0.0930139	1.30617	0.816582	1.39316	1.00925	0.922793	0.0132879	1.40605	0.717794	1.41906	0.954993	0.773137	-0.0664386	1.20226	0.794328	1.14815	0.895365	0.429463
299	8.59	8.62	27.88	9.815	7.681	tr	Q570Z0	MKIAA4193 protein (Fragment) OS=Mus musculus GN=Hnrnpm PE=2 SV=1	Hnrnpm	MOUSE	4	0.824138	0.228171	-0.279042	1.24738	0.660694	1.02802	0.895365	0.493027	-0.159452	1.34276	0.666807	1.20226	0.946237	0.740745	-0.0797264	1.48594	0.636796	1.40605	0.847227	0.304779	-0.239179	1.38038	0.613762	1.1695	0.954993	0.778383	-0.0664386	1.24738	0.765597	1.19124	0.937562	0.724414	-0.093014	1.36773	0.685488	1.28233	0.946237	0.754981
300	8.56	8.56	34.55	23.64	18.48	tr	Q9DD05	Delta-aminolevulinic acid dehydratase OS=Mus musculus GN=Alad PE=2 SV=1	Alad	MOUSE	4	1.13763	0.478999	0.186028	1.72187	0.660694	1.97697	0.356451	0.228599	-1.48822	2.24905	0.167494	0.801678	0.717794	0.164521	-0.478358	1.45881	0.440555	1.04713	0.220801	0.0805718	-2.17918	2.85759	0.0809096	0.630957	0.648634	0.106016	-0.624523	1.69044	0.328095	1.09648	0.436516	0.0302261	-1.19589	1.77011	0.178649	0.772681	0.296483	0.0853102
301	8.55	8.55	34.75	34.75	28.81	sp	O35969	Guanidinoacetate N-methyltransferase OS=Mus musculus GN=Gamt PE=1 SV=1	Gamt	MOUSE	4	0.855067	0.461673	-0.225891	1.67494	0.510505	1.43219	0.862979	0.492788	-0.212603	1.41906	0.608135	1.22462	1.1272	0.555084	0.172741	1.61436	0.698232	1.8197	1.10662	0.579369	0.146165	1.23595	0.895365	1.38038	1.28233	0.261934	0.358769	1.24738	1.02802	1.59956	0.92045	0.714817	-0.119589	1.45881	0.630957	1.34276	0.981748	0.972523
302	8.54	8.54	33.33	31.22	21.1	sp	P51859	Hepatoma-derived growth factor OS=Mus musculus GN=Hdgf PE=1 SV=2	Hdgf	MOUSE	6	1.24738	0.846852	0.318905	1.75388	0.711214	2.39883	1.72187	0.315776	0.783975	1.85353	0.928966	3.56451	0.77983	0.627632	-0.358768	1.78649	0.420727	1.39316	2.07014	0.0616965	1.04973	1.83654	1.1272	6.08135	1.5417	0.56388	0.624522	1.80302	0.855067	3.0761	1.39316	0.130961	0.478358	1.64437	0.847227	2.83139	1.35519	0.588923
303	8.51	8.62	38.23	19.11	12.97	tr	Q3TXS9	Putative uncharacterized protein OS=Mus musculus GN=Rps2 PE=2 SV=1	Rps2	MOUSE	6	0.630957	0.192141	-0.664385	1.99526	0.275423	1.25892	0.115878	0.0060598	-3.10933	3.90841	0.0199526	0.452898	0.409261	0.0291911	-1.28891	1.48594	0.224906	0.608135	0.285759	0.0207474	-1.80713	2.46604	0.0625173	0.704693	0.37325	0.0329993	-1.42179	2.1677	0.108643	0.809096	0.363078	0.0614091	-1.46165	2.35505	0.105682	0.855067	0.608135	0.141304
304	8.5	8.54	23.86	14.11	12.66	tr	Q7TND9	Dihydrolipoamide branched chain transacylase E2 OS=Mus musculus GN=Dbt PE=2 SV=1	Dbt	MOUSE	5	1.39316	0.475373	0.478358	1.6293	0.855067	2.55859	0.60256	0.163531	-0.730824	1.69044	0.246604	1.01859	1.22462	0.701585	0.292329	1.36773	0.895365	1.87068	1.23595	0.597926	0.305617	1.20226	1.02802	1.67494	1.20226	0.678578	0.265754	1.28233	0.937562	1.72187	1.19124	0.74618	0.252467	1.55597	0.765597	2.03236	1.09648	0.97332
305	8.49	8.81	37.5	17.27	13.41	tr	Q542I9	MCG122657 OS=Mus musculus GN=Psmc1 PE=2 SV=1	Psmc1	MOUSE	4	0.559758	0.103201	-0.837126	1.52757	0.270396	0.855067	0.49204	0.070368	-1.02315	1.72187	0.158489	0.847227	0.77983	0.396023	-0.358768	1.7378	0.405508	1.35519	0.937562	0.808432	-0.093014	1.57036	0.586138	1.47231	0.704693	0.2568	-0.504933	1.72187	0.356451	1.21339	0.711214	0.267451	-0.491645	1.6293	0.376704	1.15878	0.946237	0.856203
306	8.48	8.51	43.59	41.03	33.97	tr	Q642L7	MCG13441 OS=Mus musculus GN=Rps27a PE=2 SV=1	Rps27a	MOUSE	6	0.554626	0.19025	-0.850414	1.87068	0.111686	1.03753	0.461318	0.0619356	-1.11617	1.94089	0.0586138	0.895365	1.0666	0.624792	0.0930139	1.55597	0.685488	1.65959	0.903649	0.712484	-0.146165	1.59956	0.534564	1.44544	0.972747	0.796426	-0.0398632	1.51356	0.636796	1.47231	0.765597	0.238018	-0.385344	1.2942	0.47863	0.990832	1.31826	0.427258
307	8.46	8.5	24.1	19.78	17.63	sp	O35658	Complement component 1 Q subcomponent-binding protein, mitochondrial OS=Mus musculus GN=C1qbp PE=1 SV=1	C1qbp	MOUSE	4	0.954993	0.836056	-0.0664386	2.55859	0.37325	2.44343	1.01859	0.882871	0.0265749	1.87068	0.544503	1.90546	1.00925	0.918622	0.0132879	1.59956	0.630957	1.61436	1.19124	0.429777	0.252467	1.38038	0.862979	1.64437	1.07647	0.711343	0.106301	1.38038	0.77983	1.48594	1.38038	0.23141	0.46507	1.59956	0.862979	2.208	1.18032	0.472611
308	8.45	8.45	15.04	12.24	11.06	sp	P37040	NADPH--cytochrome P450 reductase OS=Mus musculus GN=Por PE=1 SV=2	Por	MOUSE	5	2.24905	0.0748307	1.16932	1.70608	1.31826	7.94328	3.43558	0.0120232	1.78055	1.67494	2.05116	12.2462	2.70396	0.0370613	1.43507	1.97697	1.36773	8.62979	0.401791	0.329832	-1.31548	2.60615	0.127057	1.04713	0.331131	0.266338	-1.59453	2.55859	0.12942	0.847227	0.912011	0.786382	-0.132877	1.67494	0.37325	1.52757	1.24738	0.615
309	8.4	8.4	37.35	35.41	28.79	sp	Q9CQ60	6-phosphogluconolactonase OS=Mus musculus GN=Pgls PE=2 SV=1	Pgls	MOUSE	5	0.870964	0.641935	-0.199316	1.38038	0.580764	1.20226	0.870964	0.646028	-0.199316	1.48594	0.529663	1.2942	1.02802	0.882357	0.0398627	1.24738	0.824138	1.28233	1.20226	0.432175	0.265754	1.21339	0.990832	1.55597	1.31826	0.261527	0.398632	1.27057	1.03753	1.8197	1.00925	0.891666	0.0132879	1.43219	0.704693	1.44544	0.772681	0.373485
310	8.31	8.34	23.19	9.879	8.266	tr	Q566C3	Alanine aminotransferase 1 OS=Mus musculus GN=Gpt PE=2 SV=1	Gpt	MOUSE	4	2.33346	0.00435695	1.22247	1.57036	1.48594	14.0605	2.33346	0.0136627	1.22247	1.85353	1.25892	11.272	2.63027	0.0121462	1.39521	1.97697	1.33045	11.695	1.67494	0.225935	0.744112	1.90546	0.879022	5.39511	1.10662	0.817284	0.146165	1.7378	0.636796	2.33346	1.15878	0.78899	0.212603	1.65959	0.698232	3.28095	0.801678	0.766209
311	8.29	8.34	22.62	17.2	13.08	tr	Q542X7	Chaperonin subunit 2 (Beta), isoform CRA_a OS=Mus musculus GN=Cct2 PE=2 SV=1	Cct2	MOUSE	5	0.972747	0.939672	-0.0398632	1.45881	0.666807	1.41906	0.758578	0.345073	-0.398631	1.61436	0.465586	1.22462	0.895365	0.66966	-0.159452	1.57036	0.570164	1.40605	1.04713	0.642319	0.0664392	1.21339	0.862979	1.25892	1.13763	0.326973	0.186028	1.35519	0.83946	1.5417	0.879022	0.485372	-0.186028	1.19124	0.744732	1.04713	0.990832	0.950529
312	8.27	8.27	18.88	12.59	7.582	tr	Q6GTG6	Acyl-CoA synthetase long-chain family member 1 OS=Mus musculus GN=Acsl1 PE=2 SV=1	Acsl1	MOUSE	4	2.42103	0.00953659	1.27562	1.49969	1.61436	10.3753	4.20727	0.0005919	2.07288	1.67494	2.51189	17.5388	2.44343	0.00876342	1.28891	1.43219	1.70608	10.666	0.963829	0.911915	-0.0531509	1.80302	0.207014	1.7378	1.08643	0.684009	0.11959	1.75388	0.619441	1.92309	0.903649	0.83818	-0.146165	1.64437	0.356451	1.48594	0.288403	0.0428708
313	8.19	8.19	37.37	32.63	32.63	sp	Q9R257	Heme-binding protein 1 OS=Mus musculus GN=Hebp1 PE=1 SV=1	Hebp1	MOUSE	5	0.912011	0.676329	-0.132877	1.75388	0.519996	1.59956	0.895365	0.553917	-0.159452	1.40605	0.636796	1.25892	0.954993	0.770106	-0.0664386	1.49969	0.630957	1.43219	0.912011	0.620212	-0.132877	1.24738	0.731139	1.13763	0.887156	0.507517	-0.17274	1.24738	0.711214	1.10662	0.862979	0.396817	-0.212603	1.40605	0.613762	1.21339	0.972747	0.871715
314	8.13	30.31	56.37	47.17	45.75	sp	Q921H8	3-ketoacyl-CoA thiolase A, peroxisomal OS=Mus musculus GN=Acaa1a PE=2 SV=1	Acaa1a	MOUSE	17	1.08643	0.760489	0.11959	1.41906	0.765597	1.59956	1.13763	0.641833	0.186028	2.22844	0.510505	2.55859	1.11686	0.687522	0.159452	1.58489	0.704693	1.83654	0.505825	0.418892	-0.983291	2.91072	0.127057	1.47231	1.08643	0.744696	0.11959	1.99526	0.544503	2.22844	0.119124	0.0986761	-3.06946	5.80764	0.0337287	0.691831	0.349945	0.0503479
315	8.11	8.11	26.39	17.01	15.97	sp	Q99KR3	Beta-lactamase-like protein 2 OS=Mus musculus GN=Lactb2 PE=1 SV=1	Lactb2	MOUSE	4	0.704693	0.282299	-0.504933	1.6293	0.366438	1.14815	0.17378	0.0391279	-2.52467	3.69828	0.0270396	0.642688	0.679204	0.260351	-0.558084	1.36773	0.366438	0.928966	1.1695	0.582299	0.225891	1.80302	0.648634	2.24905	2.208	0.0317215	1.14274	1.47231	1.49969	4.05509	1.04713	0.870814	0.0664392	1.64437	0.636796	1.8197	0.744732	0.579778
316	8.11	8.11	63.03	54.62	48.74	sp	P01887	Beta-2-microglobulin OS=Mus musculus GN=B2m PE=1 SV=1	B2m	MOUSE	6	0.809096	0.678035	-0.305617	2.0893	0.387258	1.69044	1.41906	0.515495	0.504933	2.10863	0.672977	2.96483	0.963829	0.950448	-0.0531509	2.0893	0.461318	2.01372	1.30617	0.593824	0.385344	3.56451	0.366438	4.65586	0.691831	0.505436	-0.531508	2.0893	0.331131	1.44544	1.07647	0.861378	0.106301	2.0893	0.515229	2.24905	0.954993	0.936013
317	8.08	8.1	35.34	29.7	29.7	sp	Q9D172	ES1 protein homolog, mitochondrial OS=Mus musculus GN=D10Jhu81e PE=1 SV=1	D10Jhu81e	MOUSE	5	1.44544	0.20504	0.531509	1.80302	0.801678	2.80543	2.03236	0.0290545	1.02315	1.7378	1.1695	4.32514	1.75388	0.0644378	0.810551	1.67494	1.04713	3.63078	1.95885	0.0408018	0.970003	1.78649	1.09648	4.09261	1.65959	0.0891518	0.730824	1.41906	1.1695	2.93765	1.97697	0.0511687	0.983291	1.85353	1.0666	4.20727	1.25892	0.348737
318	8.08	8.08	84.62	58.65	50.96	sp	P61458	Pterin-4-alpha-carbinolamine dehydratase OS=Mus musculus GN=Pcbd1 PE=1 SV=2	Pcbd1	MOUSE	5	1.13763	0.565823	0.186028	1.88799	0.60256	1.88799	1.43219	0.25158	0.518221	1.61436	0.887156	2.77971	0.420727	0.10487	-1.24905	2.03236	0.0244343	0.855067	1.99526	0.0642564	0.996578	1.88799	1.05682	5.24808	2.07014	0.0549474	1.04973	1.47231	1.40605	4.96592	1.64437	0.139484	0.717537	1.5417	1.0666	3.76704	1.05682	0.579773
319	8.05	8.31	35.08	24.19	24.19	sp	Q9D6J6	NADH dehydrogenase [ubiquinone] flavoprotein 2, mitochondrial OS=Mus musculus GN=Ndufv2 PE=1 SV=2	Ndufv2	MOUSE	6	0.679204	0.262034	-0.558084	1.64437	0.207014	1.11686	1.21339	0.50899	0.279042	1.38038	0.879022	1.90546	0.751623	0.417521	-0.411919	1.52757	0.244343	1.14815	1.2942	0.210228	0.372056	1.40605	0.92045	2.12814	0.77983	0.823989	-0.358768	1.5417	0.325087	1.20226	0.691831	0.720086	-0.531508	1.61436	0.244343	1.11686	0.717794	0.966272
320	8.05	8.08	29.33	15.88	8.87	sp	Q8VIJ6	Splicing factor, proline- and glutamine-rich OS=Mus musculus GN=Sfpq PE=1 SV=1	Sfpq	MOUSE	3	0.862979	0.850748	-0.212603	1.57036	0.267917	1.35519	0.625173	0.488611	-0.677673	2.05116	0.251189	1.28233	0.654636	0.0877658	-0.611235	1.33045	0.0870964	0.870964	0.855067	0.730936	-0.225891	1.70608	0.440555	1.45881	1.36773	0.141921	0.451782	1.49969	0.912011	2.75423	1.0666	0.832413	0.0930139	1.67494	0.636796	1.87068	1.09648	0.724845
321	8.03	9.84	48.99	33.84	33.84	sp	Q61171	Peroxiredoxin-2 OS=Mus musculus GN=Prdx2 PE=1 SV=3	Prdx2	MOUSE	6	0.654636	0.196736	-0.611235	1.48594	0.265461	0.972747	0.887156	0.535039	-0.17274	1.45881	0.57544	1.2942	1.03753	0.676592	0.0531503	1.58489	0.654636	1.67494	1.23595	0.662933	0.305617	1.41906	0.870964	1.92309	0.870964	0.53636	-0.199316	1.24738	0.660694	1.08643	0.619441	0.128238	-0.690961	1.58489	0.220801	0.981748	0.737904	0.415776
322	8.03	8.13	22.89	10.55	10.55	sp	Q921G7	Electron transfer flavoprotein-ubiquinone oxidoreductase, mitochondrial OS=Mus musculus GN=Etfdh PE=1 SV=1	Etfdh	MOUSE	4	1.33045	0.304	0.411919	1.41906	0.937562	1.99526	1.99526	0.0420026	0.996578	1.65959	1.20226	3.66438	1.51356	0.161525	0.597947	1.45881	1.03753	2.37684	1	0.983361	0	1.80302	0.554626	1.8197	0.870964	0.644608	-0.199316	1.87068	0.444631	1.6293	1.07647	0.75282	0.106301	1.95885	0.549541	2.12814	0.855067	0.847883
323	8.03	8.03	40.24	33.54	23.17	tr	Q9D6W4	Putative uncharacterized protein OS=Mus musculus GN=Srsf3 PE=2 SV=1	Srsf3	MOUSE	4	0.711214	0.171473	-0.491645	1.48594	0.47863	1.05682	0.928966	0.739488	-0.106302	1.34276	0.691831	1.24738	0.679204	0.135963	-0.558084	1.30617	0.524808	0.887156	0.751623	0.231844	-0.411919	1.59956	0.469894	1.20226	0.744732	0.228722	-0.425207	1.39316	0.534564	1.03753	0.772681	0.277704	-0.372056	1.40605	0.549541	1.08643	0.77983	0.299574
324	8.02	8.06	17.78	15.21	11.6	tr	Q91VM5	Putative uncharacterized protein OS=Mus musculus GN=Rbmxrt PE=2 SV=1	Rbmxrt	MOUSE	4	0.539511	0.634397	-0.890277	1.94089	0.145881	1.04713	0.47863	0.42164	-1.06302	2.22844	0.120226	1.0666	1.1695	0.874706	0.225891	1.55597	0.751623	2.01372	1.40605	0.438018	0.491646	1.40605	1	2.83139	1.47231	0.445657	0.558083	1.59956	0.92045	2.93765	1.19124	0.755216	0.252467	1.52757	0.77983	2.14783	0.92045	0.931983
325	8	8.27	81.48	65.43	59.26	tr	Q8C1L7	MCG6739, isoform CRA_b OS=Mus musculus GN=Rps21 PE=4 SV=1	Rps21	MOUSE	7	0.809096	0.651228	-0.305617	1.38038	0.586138	1.11686	1.00925	0.7215	0.0132879	2.53513	0.398107	2.55859	0.928966	0.77706	-0.106302	1.55597	0.597035	1.44544	0.887156	0.849136	-0.17274	1.85353	0.47863	1.64437	1.03753	0.853054	0.0531503	1.51356	0.685488	1.57036	1.00925	0.964971	0.0132879	1.39316	0.724436	1.40605	1.05682	0.755981
326	8	8.08	18.54	6.843	6.843	tr	Q6NV50	Catenin (Cadherin associated protein), alpha 1 OS=Mus musculus GN=Ctnna1 PE=2 SV=1	Ctnna1	MOUSE	4	0.77983	0.624744	-0.358768	2.65461	0.288403	2.07014	0.544503	0.433023	-0.876989	2.88403	0.164437	1.57036	0.642688	0.246699	-0.63781	1.78649	0.301995	1.14815	0.83946	0.595509	-0.252466	1.61436	0.501187	1.35519	0.737904	0.38318	-0.438494	2.03236	0.340408	1.49969	0.469894	0.103822	-1.08959	1.64437	0.178649	0.772681	1.19124	0.601767
327	8	8.02	19.19	11.96	11.96	sp	P36552	Coproporphyrinogen-III oxidase, mitochondrial OS=Mus musculus GN=Cpox PE=1 SV=2	Cpox	MOUSE	4	0.870964	0.543437	-0.199316	1.75388	0.496592	1.52757	0.879022	0.584916	-0.186028	1.83654	0.47863	1.61436	1.02802	0.852458	0.0398627	1.24738	0.824138	1.28233	0.751623	0.209543	-0.411919	1.30617	0.57544	0.981748	0.787046	0.265993	-0.345481	1.34276	0.580764	1.05682	0.698232	0.142132	-0.518221	1.64437	0.42462	1.14815	0.83946	0.404757
328	8	8.02	17.65	12.82	12.82	sp	P21614	Vitamin D-binding protein OS=Mus musculus GN=Gc PE=1 SV=2	Gc	MOUSE	4	1.19124	0.560181	0.252467	2.208	0.539511	2.67917	2.70396	0.0661536	1.43507	4.44631	0.608135	12.1339	1.19124	0.564549	0.252467	4.44631	0.267917	5.29664	1.19124	0.570197	0.252467	1.72187	0.691831	2.05116	1.20226	0.555439	0.265754	1.48594	0.809096	1.78649	1.6293	0.207657	0.704249	3.43558	0.474242	5.64937	1.92309	0.13447
329	8	8	24.25	13.08	13.08	tr	A2AMV3	Aldo-keto reductase family 7, member A5 (Aflatoxin aldehyde reductase) OS=Mus musculus GN=Akr7a5 PE=4 SV=1	Akr7a5	MOUSE	4	1.14815	0.644442	0.199316	2.29087	0.501187	2.63027	0.855067	0.540416	-0.225891	1.87068	0.448745	1.59956	0.744732	0.24256	-0.425207	1.44544	0.49204	1.07647	1	0.94647	0	1.49969	0.666807	1.51356	1.23595	0.361377	0.305617	1.40605	0.879022	1.77011	1	0.951565	0	1.7378	0.57544	1.75388	0.855067	0.525835
330	8	8	54.31	52.59	52.59	sp	P52503	NADH dehydrogenase [ubiquinone] iron-sulfur protein 6, mitochondrial OS=Mus musculus GN=Ndufs6 PE=1 SV=2	Ndufs6	MOUSE	4	1.5417	0.186801	0.624522	1.2942	1.19124	2.05116	1.8197	0.099558	0.863701	1.39316	1.30617	2.63027	0.990832	0.999838	-0.0132877	1.64437	0.597035	1.6293	2.14783	0.0563269	1.10288	1.65959	1.2942	3.66438	1.94089	0.0946033	0.956715	2.24905	0.862979	4.48745	1.64437	0.142174	0.717537	1.51356	1.08643	2.58226	2.24905	0.0476685
331	8	8	46.96	46.96	46.96	tr	Q545F0	MCG3124, isoform CRA_b OS=Mus musculus GN=Mif PE=2 SV=1	Mif	MOUSE	5	0.420727	0.362696	-1.24905	1.40605	0.187068	0.591562	0.549541	0.460746	-0.863701	1.43219	0.275423	0.787046	0.912011	0.78369	-0.132877	1.24738	0.717794	1.13763	1.20226	0.8212	0.265754	1.33045	0.903649	1.64437	1.00925	0.960438	0.0132879	1.23595	0.816582	1.25892	0.608135	0.563744	-0.717537	1.22462	0.432514	0.744732	0.679204	0.635964
332	7.91	7.93	26.98	16.07	12.5	tr	Q9CZN7	Serine hydroxymethyltransferase OS=Mus musculus GN=Shmt2 PE=2 SV=1	Shmt2	MOUSE	4	1.67494	0.113562	0.744112	1.6293	1.02802	4.20727	1.25892	0.335042	0.332192	1.92309	0.654636	2.39883	2.03236	0.0401618	1.02315	1.64437	1.23595	5.44503	0.30479	0.0506547	-1.71411	2.72898	0.0420727	0.831764	0.831764	0.677306	-0.265754	1.83654	0.380189	1.52757	1.1272	0.742102	0.172741	1.58489	0.711214	2.35505	0.816582	0.817815
333	7.85	13.04	72.08	63.64	58.44	sp	P63242	Eukaryotic translation initiation factor 5A-1 OS=Mus musculus GN=Eif5a PE=1 SV=2	Eif5a	MOUSE	9	0.229087	0.0249973	-2.12603	3.01995	0.042462	0.691831	0.831764	0.547163	-0.265754	1.94089	0.420727	1.61436	0.862979	0.457825	-0.212603	2.12814	0.401791	1.83654	1.01859	0.865008	0.0265749	2.18776	0.465586	2.22844	0.879022	0.548461	-0.186028	1.78649	0.496592	1.57036	0.855067	0.441162	-0.225891	1.88799	0.440555	1.61436	1.00925	0.995437
334	7.82	7.82	20.79	18.02	15.64	tr	Q571F9	MKIAA4115 protein (Fragment) OS=Mus musculus GN=G3bp1 PE=2 SV=1	G3bp1	MOUSE	6	0.887156	0.645814	-0.17274	1.7378	0.49204	1.5417	0.772681	0.173006	-0.372056	1.47231	0.465586	1.13763	1.09648	0.492944	0.132877	1.28233	0.855067	1.47231	0.903649	0.562997	-0.146165	1.41906	0.619441	1.28233	0.946237	0.739893	-0.0797264	1.44544	0.636796	1.36773	0.954993	0.853634	-0.0664386	1.70608	0.544503	1.6293	1.01859	0.926584
335	7.81	7.81	45.97	25	19.35	tr	Q564E5	Putative uncharacterized protein OS=Mus musculus GN=Eif4h PE=2 SV=1	rpa1	MOUSE	4	1.07647	0.62971	0.106301	1.52757	0.704693	1.67494	0.990832	0.984464	-0.0132877	1.41906	0.698232	1.40605	0.879022	0.55442	-0.186028	1.67494	0.510505	1.47231	1.0666	0.69587	0.0930139	1.44544	0.737904	1.5417	1.24738	0.231908	0.318905	1.24738	1	1.59956	1.08643	0.579996	0.11959	1.34276	0.809096	1.49969	0.92045	0.662241
336	7.8	7.82	24.24	18.86	14.81	tr	Q505N7	Mercaptopyruvate sulfurtransferase OS=Mus musculus GN=Mpst PE=2 SV=1	Mpst	MOUSE	4	1.6293	0.177067	0.704249	1.72187	0.946237	3.13329	0.666807	0.28879	-0.584659	2.14783	0.275423	1.43219	1.08643	0.744747	0.11959	1.7378	0.625173	1.90546	1.02802	0.923858	0.0398627	2.35505	0.436516	2.44343	0.946237	0.883087	-0.0797264	2.33346	0.398107	2.208	1.02802	0.929281	0.0398627	2.44343	0.420727	2.51189	0.744732	0.409833
337	7.65	7.91	27.74	10.5	6.426	sp	P08003	Protein disulfide-isomerase A4 OS=Mus musculus GN=Pdia4 PE=1 SV=3	Pdia4	MOUSE	5	0.529663	0.0327088	-0.916852	1.55597	0.251189	0.824138	0.981748	0.844317	-0.0265755	1.51356	0.666807	1.48594	0.887156	0.557009	-0.17274	1.41906	0.483059	1.25892	0.444631	0.0250094	-1.16932	1.80302	0.167494	0.801678	0.390841	0.0199209	-1.35535	1.92309	0.114815	0.751623	0.597035	0.0625107	-0.744112	1.5417	0.322107	0.92045	0.862979	0.606525
338	7.63	7.67	14.29	14.02	10.78	sp	Q9QYG0	Protein NDRG2 OS=Mus musculus GN=Ndrg2 PE=1 SV=1	Ndrg2	MOUSE	4	1.49969	0.151952	0.58466	1.45881	1.02802	4.28548	2.05116	0.0476436	1.03644	1.41906	1.44544	7.04693	1.7378	0.105968	0.797263	1.40605	1.23595	5.49541	1.64437	0.149569	0.717537	1.75388	0.937562	4.20727	1.24738	0.341895	0.318905	1.55597	0.801678	2.91072	1.78649	0.0909267	0.837126	1.61436	1.10662	5.29664	0.946237	0.993073
339	7.61	7.65	22.26	13.55	13.55	tr	Q8R563	Troponin T fast skeletal muscle isoform (Fragment) OS=Mus musculus GN=Tnnt3 PE=2 SV=1	Tnnt3	MOUSE	4	0.143219	0.0972717	-2.80371	6.79204	0.0265461	0.972747	9.90832	0.154968	3.30864	6.60694	1.49969	50.5825	0.172187	0.269173	-2.53795	3.69828	0.049204	0.636796	39.0841	0.026033	5.28851	3.83707	10.1859	83.946	28.8403	0.0321351	4.85001	5.19996	5.54626	76.5597	1.24738	0.749711	0.318905	4.28548	0.291072	12.5892	0.413047	0.427916
340	7.6	7.62	23.2	21.94	19.75	sp	P48036	Annexin A5 OS=Mus musculus GN=Anxa5 PE=1 SV=1	Anxa5	MOUSE	4	1.44544	0.197609	0.531509	1.51356	0.954993	2.35505	0.831764	0.552804	-0.265754	1.64437	0.483059	1.36773	0.660694	0.220084	-0.597947	1.69044	0.331131	1.11686	0.409261	0.0411633	-1.28891	1.90546	0.120226	0.77983	0.229087	0.0102945	-2.12603	2.53513	0.0183654	0.580764	0.190546	0.00859683	-2.39179	2.80543	0.0210863	0.534564	0.235505	0.0113299
341	7.6	7.6	59.87	33.55	28.29	tr	Q561N5	MCG23000, isoform CRA_b OS=Mus musculus GN=Rps18 PE=2 SV=1	Rps18	MOUSE	4	0.183654	0.00678489	-2.44494	2.75423	0.0280543	0.505825	0.114815	0.00312586	-3.12261	4.09261	0.0165959	0.469894	0.529663	0.0832752	-0.916852	1.45881	0.291072	0.772681	0.487529	0.0739061	-1.03644	1.65959	0.224906	0.809096	0.359749	0.0169888	-1.47494	1.58489	0.107647	0.570164	0.630957	0.108122	-0.664385	1.51356	0.356451	0.954993	0.49204	0.244369
342	7.58	7.6	26.74	11.9	10.56	sp	Q3U0V1	Far upstream element-binding protein 2 OS=Mus musculus GN=Khsrp PE=1 SV=1	Khsrp	MOUSE	4	0.510505	0.175453	-0.970003	1.99526	0.0887156	1.01859	1.18032	0.647272	0.239179	1.88799	0.625173	2.48886	0.60256	0.391811	-0.730824	2.24905	0.197697	1.35519	0.794328	0.830503	-0.332193	2.208	0.328095	1.75388	0.981748	0.912863	-0.0265755	1.94089	0.510505	1.90546	0.801678	0.498536	-0.318905	1.41906	0.501187	1.13763	1.49969	0.346174
343	7.49	7.52	25.61	12.34	10.28	sp	Q9QXY6	EH domain-containing protein 3 OS=Mus musculus GN=Ehd3 PE=1 SV=2	Ehd3	MOUSE	4	1	0.941743	0	1.28233	0.77983	1.28233	0.824138	0.271427	-0.279042	1.39316	0.586138	1.14815	0.744732	0.111922	-0.425207	1.22462	0.597035	0.912011	0.990832	0.992524	-0.0132877	1.43219	0.691831	1.41906	0.737904	0.103584	-0.438494	1.28233	0.564937	0.946237	0.92045	0.655008	-0.119589	1.25892	0.731139	1.15878	0.765597	0.149067
344	7.46	8.16	19.63	11.24	7.886	sp	P21619	Lamin-B2 OS=Mus musculus GN=Lmnb2 PE=1 SV=2	Lmnb2	MOUSE	4	0.816582	0.339152	-0.29233	1.64437	0.501187	1.34276	0.737904	0.167694	-0.438494	1.2942	0.570164	0.954993	0.83946	0.39323	-0.252466	1.25892	0.666807	1.05682	0.990832	0.989254	-0.0132877	1.30617	0.758578	1.2942	0.831764	0.384111	-0.265754	1.24738	0.666807	1.03753	0.855067	0.440612	-0.225891	1.24738	0.685488	1.0666	0.847227	0.42186
345	7.43	7.51	37.79	24.76	16.61	sp	Q922Q8	Leucine-rich repeat-containing protein 59 OS=Mus musculus GN=Lrrc59 PE=2 SV=1	Lrrc59	MOUSE	5	0.515229	0.111906	-0.956715	1.31826	0.291072	0.679204	0.608135	0.132484	-0.717537	1.48594	0.353183	0.903649	0.801678	0.541975	-0.318905	1.14815	0.698232	0.92045	0.685488	0.168558	-0.544796	1.41906	0.436516	0.972747	0.824138	0.493239	-0.279042	1.25892	0.630957	1.03753	0.60256	0.166912	-0.730824	1.22462	0.428549	0.737904	1.09648	0.970443
346	7.38	7.38	44.54	44.54	36.97	tr	Q5BLK2	MCG3574 OS=Mus musculus GN=Rps20 PE=2 SV=1	Rps20	MOUSE	5	1	0.88347	0	1.45881	0.685488	1.45881	1.00925	0.975344	0.0132879	1.20226	0.83946	1.21339	1.07647	0.789752	0.106301	1.24738	0.862979	1.34276	0.831764	0.339266	-0.265754	1.18032	0.704693	0.981748	0.972747	0.903054	-0.0398632	1.18032	0.824138	1.14815	0.862979	0.368538	-0.212603	1.23595	0.698232	1.0666	0.928966	0.81402
347	7.34	7.43	28.36	26.37	23.88	sp	Q9DB15	39S ribosomal protein L12, mitochondrial OS=Mus musculus GN=Mrpl12 PE=1 SV=2	Mrpl12	MOUSE	4	1.02802	0.834227	0.0398627	1.39316	0.737904	1.43219	1.18032	0.313296	0.239179	1.24738	0.946237	1.47231	1.09648	0.548003	0.132877	1.45881	0.751623	1.59956	1.10662	0.514122	0.146165	1.27057	0.870964	1.40605	1.10662	0.513672	0.146165	1.41906	0.77983	1.57036	1.1695	0.332095	0.225891	1.23595	0.946237	1.45881	1.10662	0.489983
348	7.31	7.31	22.27	16.59	16.59	sp	Q6IRU5	Clathrin light chain B OS=Mus musculus GN=Cltb PE=2 SV=1	Cltb	MOUSE	5	0.534564	0.192869	-0.903564	1.85353	0.10666	0.990832	1.34276	0.429459	0.425207	1.40605	0.954993	2.29087	0.83946	0.559335	-0.252466	1.35519	0.376704	1.13763	1.14815	0.597236	0.199316	1.2942	0.887156	1.67494	0.928966	0.969552	-0.106302	1.24738	0.679204	1.15878	1.14815	0.512817	0.199316	1.33045	0.862979	1.72187	1.49969	0.270843
349	7.3	7.39	31.13	27.24	25.29	sp	P20108	Thioredoxin-dependent peroxide reductase, mitochondrial OS=Mus musculus GN=Prdx3 PE=1 SV=1	Prdx3	MOUSE	5	0.744732	0.594215	-0.425207	2.0893	0.353183	1.55597	0.801678	0.680388	-0.318905	2.0893	0.383707	1.67494	0.895365	0.840734	-0.159452	2.0893	0.428549	1.87068	0.903649	0.846534	-0.146165	2.0893	0.428549	1.88799	0.92045	0.88734	-0.119589	2.0893	0.440555	1.92309	1.39316	0.543899	0.478358	2.0893	0.666807	2.91072	1.03753	0.930892
350	7.23	7.23	33.56	24.22	24.22	tr	Q543K9	Pnp protein OS=Mus musculus GN=Pnp PE=2 SV=1	Pnp	MOUSE	4	0.77983	0.872253	-0.358768	2.83139	0.265461	2.208	0.809096	0.792239	-0.305617	2.75423	0.293765	2.22844	0.981748	0.935808	-0.0265755	2.67917	0.369828	2.63027	0.524808	0.0955414	-0.93014	1.94089	0.125893	1.01859	0.554626	0.124999	-0.850414	1.78649	0.102802	0.990832	0.591562	0.361985	-0.7574	2.67917	0.170608	1.58489	0.465586	0.0925003
351	7.21	7.21	25.51	19.84	16.6	sp	O35381	Acidic leucine-rich nuclear phosphoprotein 32 family member A OS=Mus musculus GN=Anp32a PE=1 SV=1	Anp32a	MOUSE	4	1.45881	0.274087	0.544796	1.75388	0.831764	3.83707	1.31826	0.589692	0.398632	1.75388	0.751623	2.83139	1.38038	0.361483	0.46507	1.64437	0.83946	3.69828	1.22462	0.245819	0.292329	1.2942	0.946237	3.31131	1.04713	0.921534	0.0664392	1.48594	0.704693	2.18776	0.816582	0.42275	-0.29233	1.65959	0.331131	1.35519	0.704693	0.470391
352	7.2	7.22	22.32	6.232	6.232	tr	Q3V0Z8	Putative uncharacterized protein (Fragment) OS=Mus musculus GN=Ddx5 PE=2 SV=1	Ddx5	MOUSE	4	0.847227	0.46109	-0.239179	1.69044	0.501187	1.43219	0.879022	0.641257	-0.186028	1.90546	0.461318	1.67494	0.972747	0.947207	-0.0398632	1.69044	0.57544	1.64437	0.862979	0.516624	-0.212603	1.59956	0.539511	1.38038	0.862979	0.526131	-0.212603	1.72187	0.496592	1.48594	0.83946	0.434868	-0.252466	1.2942	0.648634	1.08643	0.862979	0.570872
353	7.19	8.65	49.73	23.08	21.7	tr	Q5FWB7	Fructose-bisphosphate aldolase OS=Mus musculus GN=Aldoa PE=2 SV=1	Aldoa	MOUSE	5	0.248886	0.106837	-2.00644	5.01187	0.0214783	1.24738	0.487529	0.233929	-1.03644	4.20727	0.100925	2.05116	0.580764	0.307947	-0.783975	1.44544	0.313329	0.83946	1.77011	0.236183	0.823838	2.93765	0.60256	5.64937	1.18032	0.694309	0.239179	4.44631	0.265461	5.19996	0.515229	0.377848	-0.956715	4.69894	0.0937562	2.42103	0.328095	0.123982
354	7.19	7.23	15.87	12.06	12.06	sp	Q91V76	Ester hydrolase C11orf54 homolog OS=Mus musculus PE=2 SV=1	4931406C07Rik	MOUSE	5	0.57544	0.534922	-0.797263	2.91072	0.0937562	1.67494	1.39316	0.404691	0.478358	1.5417	0.903649	3.0761	0.334195	0.130112	-1.58124	2.12814	0.020893	0.711214	1.61436	0.246942	0.690961	1.5417	1.04713	3.90841	1.36773	0.552821	0.451782	2.72898	0.501187	3.7325	0.895365	0.93385	-0.159452	2.72898	0.322107	2.44343	1.5417	0.304373
355	7.16	7.19	39.92	25.93	16.87	tr	Q9CZP6	Putative uncharacterized protein OS=Mus musculus GN=Rps3 PE=2 SV=1	Rps3	MOUSE	4	0.691831	0.152348	-0.531508	1.55597	0.428549	1.07647	0.597035	0.0619452	-0.744112	1.35519	0.409261	0.809096	0.903649	0.671181	-0.146165	1.28233	0.698232	1.15878	0.630957	0.0847344	-0.664385	1.35519	0.428549	0.855067	0.580764	0.0542053	-0.783975	1.40605	0.376704	0.816582	0.666807	0.118821	-0.584659	1.35519	0.469894	0.903649	0.824138	0.416441
356	7.14	7.21	21.51	11.67	11.67	tr	Q4FZK2	Eukaryotic translation elongation factor 1 gamma OS=Mus musculus GN=Eef1g PE=2 SV=1	Eef1g	MOUSE	4	0.903649	0.827525	-0.146165	2.60615	0.343558	2.35505	0.972747	0.911752	-0.0398632	1.52757	0.625173	1.48594	1.24738	0.318613	0.318905	1.48594	0.83946	1.95885	0.559758	0.0487041	-0.837126	1.57036	0.242103	0.879022	0.737904	0.362327	-0.438494	2.14783	0.30479	1.58489	0.816582	0.416577	-0.29233	1.90546	0.387258	1.55597	0.666807	0.11551
357	7.1	7.1	27.16	19.49	14.06	sp	Q8K1Z0	Ubiquinone biosynthesis protein COQ9, mitochondrial OS=Mus musculus GN=Coq9 PE=1 SV=1	Coq9	MOUSE	3	1.99526	0.0932519	0.996578	2.01372	0.990832	6.42688	2.31206	0.0317869	1.20918	1.59956	1.44544	12.7057	1.08643	0.86228	0.11959	1.88799	0.57544	2.22844	1.7378	0.138423	0.797263	1.72187	1.00925	5.24808	1.1695	0.649956	0.225891	1.8197	0.642688	2.46604	2.37684	0.0328388	1.24904	1.94089	1.22462	10.0925	1.36773	0.464252
358	7.08	7.33	40	40	27.62	tr	A2AV97	MCG2706 OS=Mus musculus GN=Txn1 PE=4 SV=1	Txn1	MOUSE	6	0.60256	0.329354	-0.730824	1.90546	0.0981748	1.14815	1.21339	0.395459	0.279042	1.95885	0.619441	2.35505	1.24738	0.557302	0.318905	1.48594	0.83946	2.48886	1.25892	0.355633	0.332192	1.51356	0.831764	2.48886	0.847227	0.581075	-0.239179	1.80302	0.387258	1.52757	0.990832	0.767465	-0.0132877	1.80302	0.519996	1.78649	0.436516	0.287974
359	7.08	7.08	27.89	16.74	10.12	sp	Q7TNG8	Probable D-lactate dehydrogenase, mitochondrial OS=Mus musculus GN=Ldhd PE=1 SV=1	Ldhd	MOUSE	3	0.895365	0.55332	-0.159452	1.19124	0.751623	1.0666	0.912011	0.766967	-0.132877	1.90546	0.469894	1.7378	1.07647	0.617723	0.106301	1.36773	0.787046	1.48594	0.824138	0.425577	-0.279042	1.7378	0.436516	1.43219	1	0.980762	0	2.12814	0.469894	2.10863	0.887156	0.685627	-0.17274	1.90546	0.452898	1.69044	1.22462	0.220224
360	7.06	7.09	53.38	47.37	42.86	tr	Q5EBJ0	Fatty acid binding protein 3, muscle and heart OS=Mus musculus GN=Fabp3 PE=2 SV=1	Fabp3	MOUSE	4	1.24738	0.433398	0.318905	2.1677	0.57544	3.28095	1.87068	0.138534	0.903564	2.1677	0.862979	7.37904	0.515229	0.505151	-0.956715	2.75423	0.224906	1.41906	7.94328	0.0051993	2.98974	2.10863	3.76704	31.6228	3.98107	0.0300414	1.99316	2.33346	1.70608	16.1436	0.544503	0.349131	-0.876989	2.03236	0.17378	1.10662	0.188799	0.35048
361	7.06	7.08	21.07	10.91	10.91	tr	Q9DBG2	Putative uncharacterized protein OS=Mus musculus GN=Pccb PE=2 SV=1	Pccb	MOUSE	4	0.505825	0.609114	-0.983291	2.46604	0.18197	1.24738	1.24738	0.486397	0.318905	2.07014	0.60256	2.70396	1.51356	0.21993	0.597947	1.51356	1	2.85759	0.353183	0.0972387	-1.50151	2.33346	0.0380189	0.824138	0.731139	0.629848	-0.451782	2.0893	0.322107	1.52757	1.30617	0.342482	0.385344	1.99526	0.654636	2.83139	0.862979	0.815193
362	7.04	7.08	21.66	9.717	9.717	tr	Q3UDG0	Putative uncharacterized protein OS=Mus musculus GN=Aldh9a1 PE=2 SV=1	Aldh9a1	MOUSE	4	1.38038	0.174486	0.46507	1.67494	0.824138	2.31206	1.21339	0.320508	0.279042	1.55597	0.77983	1.88799	1.30617	0.199368	0.385344	1.35519	0.963829	1.77011	1.15878	0.410619	0.212603	1.36773	0.847227	1.58489	1.21339	0.30782	0.279042	1.36773	0.887156	1.65959	1.11686	0.532601	0.159452	1.24738	0.895365	1.38038	1.00925	0.949856
363	7.03	7.04	41.76	34.62	23.63	sp	Q9QXT0	Protein canopy homolog 2 OS=Mus musculus GN=Cnpy2 PE=2 SV=1	Cnpy2	MOUSE	3	0.772681	0.552129	-0.372056	2.05116	0.363078	1.58489	1.70608	0.110207	0.770687	1.59956	1.0666	5.05825	1.5417	0.420439	0.624522	1.90546	0.809096	3.98107	1.10662	0.879082	0.146165	1.75388	0.630957	2.55859	1.04713	0.815985	0.0664392	1.83654	0.570164	2.24905	1.02802	0.640122	0.0398627	1.8197	0.564937	1.94089	1.13763	0.867815
364	6.98	9.15	24.56	18.95	16.84	tr	Q544Z3	Heterogeneous nuclear ribonucleoprotein A/B OS=Mus musculus GN=Hnrnpab PE=2 SV=1	Hnrnpab	MOUSE	5	1.08643	0.661441	0.11959	1.8197	0.597035	2.03236	0.981748	0.994735	-0.0265755	1.67494	0.586138	1.64437	0.903649	0.751082	-0.146165	2.05116	0.436516	1.85353	1.2942	0.186249	0.372056	1.31826	0.981748	1.80302	1.40605	0.12089	0.491646	1.55597	0.903649	2.35505	1.09648	0.518614	0.132877	1.51356	0.724436	1.70608	1.15878	0.375758
365	6.94	6.99	18.11	9.982	9.982	tr	D3Z5S7	Uncharacterized protein OS=Mus musculus GN=Agxt2 PE=3 SV=1	Agxt2	MOUSE	4	0.990832	0.994272	-0.0132877	1.72187	0.564937	1.70608	0.794328	0.517446	-0.332193	1.80302	0.383707	1.43219	1.44544	0.230197	0.531509	1.48594	0.972747	2.51189	0.685488	0.305661	-0.544796	1.7378	0.299226	1.19124	0.356451	0.0551845	-1.48822	2.01372	0.0376704	0.717794	0.487529	0.230956	-1.03644	2.33346	0.157036	1.13763	0.586138	0.207816
366	6.93	6.93	27.18	22.82	20.47	tr	Q9R1S5	Arylsulfotransferase ST1A4 OS=Mus musculus GN=Sult1a1 PE=2 SV=1	Sult1a1	MOUSE	6	1.31826	0.195211	0.398632	2.01372	0.654636	2.88403	1.78649	0.0702987	0.837126	1.47231	1.21339	3.56451	1.09648	0.802974	0.132877	1.41906	0.772681	1.64437	1.14815	0.354415	0.199316	1.8197	0.630957	2.31206	0.394457	0.013625	-1.34206	3.37287	0.0666807	1.33045	1.13763	0.341856	0.186028	2.53513	0.448745	2.91072	0.937562	0.852538
367	6.91	6.92	27.05	25.41	19.67	sp	Q9DD20	Methyltransferase-like protein 7B OS=Mus musculus GN=Mettl7b PE=2 SV=2	Mettl7b	MOUSE	3	1.61436	0.278838	0.690961	1.88799	0.855067	3.22107	2.51189	0.0249449	1.32877	1.87068	1.34276	5.39511	1.97697	0.0628887	0.983291	1.34276	1.47231	3.40408	0.559758	0.246311	-0.837126	1.90546	0.122462	1.0666	0.283139	0.105806	-1.82042	2.75423	0.0501187	0.77983	0.691831	0.36774	-0.531508	1.94089	0.30479	1.34276	0.428549	0.114242
368	6.87	7.57	12.91	3.622	3.112	sp	Q8VDD5	Myosin-9 OS=Mus musculus GN=Myh9 PE=1 SV=4	Myh9	MOUSE	4	1	0.667322	0	2.44343	0.409261	1.97697	3.43558	0.00975359	1.78055	1.61436	2.12814	7.72681	2.03236	0.0631061	1.02315	1.95885	1.03753	4.87529	0.448745	0.157516	-1.15603	2.0893	0.0343558	0.937562	0.794328	0.866755	-0.332193	2.33346	0.334195	1.85353	0.903649	0.828895	-0.146165	2.05116	0.253513	1.85353	0.903649	0.90603
369	6.82	6.82	51.27	34.08	16.9	tr	Q3TG37	Putative uncharacterized protein OS=Mus musculus GN=Slc9a3r1 PE=2 SV=1	Slc9a3r1	MOUSE	5	0.744732	0.629686	-0.425207	1.80302	0.267917	1.34276	0.824138	0.566702	-0.279042	1.5417	0.416869	1.27057	0.928966	0.726744	-0.106302	1.70608	0.608135	1.58489	1.00925	0.920906	0.0132879	1.70608	0.591562	1.69044	1.83654	0.0460177	0.876989	1.43219	1.28233	5.01187	1.04713	0.936929	0.0664392	1.67494	0.625173	1.87068	1.58489	0.132927
370	6.75	6.75	40.41	22.28	18.13	tr	Q4VAE6	Putative uncharacterized protein OS=Mus musculus GN=Rhoa PE=2 SV=1	Rhoa	MOUSE	3	1	0.992905	0	1.40605	0.711214	1.40605	0.879022	0.505907	-0.186028	1.65959	0.529663	1.45881	0.981748	0.938717	-0.0265755	1.39316	0.704693	1.36773	0.912011	0.629245	-0.132877	1.6293	0.559758	1.48594	0.801678	0.295056	-0.318905	1.30617	0.613762	1.04713	0.895365	0.589217	-0.159452	1.34276	0.666807	1.20226	0.855067	0.455654
371	6.74	7.49	39.5	22.88	18.81	tr	Q7TMN7	Annexin A4 OS=Mus musculus GN=Anxa4 PE=2 SV=1	Anxa4	MOUSE	4	0.903649	0.664301	-0.146165	1.58489	0.570164	1.43219	0.92045	0.766223	-0.119589	1.8197	0.505825	1.67494	0.862979	0.323376	-0.212603	1.18032	0.731139	1.01859	0.879022	0.413579	-0.186028	1.22462	0.717794	1.07647	0.737904	0.225207	-0.438494	1.6293	0.452898	1.20226	0.824138	0.357131	-0.279042	1.51356	0.544503	1.24738	0.717794	0.216571
372	6.72	6.75	24.96	14.68	12.23	sp	Q9JMH6	Thioredoxin reductase 1, cytoplasmic OS=Mus musculus GN=Txnrd1 PE=1 SV=3	Txnrd1	MOUSE	4	1.14815	0.57613	0.199316	1.38038	0.831764	1.64437	0.440555	0.0627032	-1.18261	1.83654	0.0801678	0.809096	0.731139	0.424573	-0.451782	2.01372	0.331131	1.47231	0.731139	0.599625	-0.451782	2.14783	0.272898	1.57036	1.1272	0.648183	0.172741	1.19124	0.946237	1.35519	0.879022	0.695183	-0.186028	1.40605	0.60256	1.23595	1.02802	0.881667
373	6.72	6.72	55.71	50	50	tr	Q52KP0	MCG13615, isoform CRA_a OS=Mus musculus GN=Rpl38 PE=3 SV=1	Rpl38	MOUSE	4	0.972747	0.990571	-0.0398632	1.24738	0.77983	1.21339	0.824138	0.549668	-0.279042	1.27057	0.648634	1.04713	0.903649	0.727746	-0.146165	1.24738	0.724436	1.1272	0.847227	0.66627	-0.239179	1.2942	0.654636	1.09648	0.870964	0.539008	-0.199316	1.24738	0.698232	1.08643	0.990832	0.938323	-0.0132877	1.24738	0.794328	1.23595	0.801678	0.396287
374	6.7	6.72	18.39	10.64	6.839	tr	Q3UN55	Putative uncharacterized protein OS=Mus musculus GN=Cpt2 PE=2 SV=1	Cpt2	MOUSE	4	0.824138	0.888213	-0.279042	1.87068	0.416869	1.5417	1.39316	0.174719	0.478358	1.41906	0.981748	2.31206	1.13763	0.57169	0.186028	1.61436	0.704693	1.90546	0.717794	0.221248	-0.478358	1.48594	0.401791	1.0666	0.505825	0.139004	-0.983291	2.01372	0.167494	1.01859	0.597035	0.0896616	-0.744112	1.48594	0.148594	0.887156	0.711214	0.2388
375	6.64	6.86	36.8	36.8	18.4	tr	Q9CY93	Putative uncharacterized protein OS=Mus musculus GN=Rpl31 PE=2 SV=1	Rpl31	MOUSE	3	0.912011	0.977846	-0.132877	1.69044	0.519996	1.5417	0.794328	0.636379	-0.332193	1.64437	0.457088	1.30617	1.36773	0.340153	0.451782	1.47231	0.928966	2.37684	0.772681	0.451788	-0.372056	1.39316	0.401791	1.07647	1.03753	0.786406	0.0531503	1.65959	0.625173	1.7378	1.34276	0.345352	0.425207	1.69044	0.794328	2.35505	1.61436	0.165628
376	6.6	6.6	15	10.19	10.19	tr	Q3TQW3	Putative uncharacterized protein OS=Mus musculus GN=Ptbp1 PE=2 SV=1	Ptbp1	MOUSE	4	0.559758	0.351664	-0.837126	5.19996	0.107647	2.91072	0.544503	0.334517	-0.876989	3.63078	0.148594	1.97697	0.862979	0.763147	-0.212603	2.39883	0.359749	2.07014	1.00925	0.967776	0.0132879	5.15229	0.195884	5.19996	0.855067	0.746978	-0.225891	2.83139	0.301995	2.42103	0.744732	0.56722	-0.425207	2.0893	0.356451	1.55597	1.02802	0.936349
377	6.59	6.63	34.62	25	25	sp	P00920	Carbonic anhydrase 2 OS=Mus musculus GN=Ca2 PE=1 SV=4	Ca2	MOUSE	5	0.413047	0.162691	-1.27562	1.67494	0.187068	0.691831	0.751623	0.444963	-0.411919	1.58489	0.461318	1.19124	0.816582	0.612398	-0.29233	1.59956	0.501187	1.30617	0.159956	0.0643874	-2.64425	2.83139	0.0510505	0.452898	0.183654	0.0709294	-2.44494	2.58226	0.0299226	0.474242	0.12942	0.0732182	-2.94987	3.0761	0.0272898	0.398107	0.263027	0.13821
378	6.54	6.56	35.22	17.2	12.9	tr	Q3UVN5	NSFL1 (P97) cofactor (P47) OS=Mus musculus GN=Nsfl1c PE=2 SV=1	Nsfl1c	MOUSE	3	0.265461	0.044267	-1.91343	2.72898	0.0554626	0.724436	0.409261	0.021	-1.28891	1.83654	0.0937562	0.751623	0.608135	0.304421	-0.717537	1.90546	0.242103	1.15878	0.92045	0.833516	-0.119589	1.77011	0.515229	1.6293	0.787046	0.350957	-0.345481	1.5417	0.47863	1.21339	0.972747	0.88479	-0.0398632	1.75388	0.559758	1.70608	1.27057	0.379377
379	6.53	7.36	18.04	11.34	11.34	tr	Q66K07	Ubqln1 protein OS=Mus musculus GN=Ubqln1 PE=2 SV=1	Ubqln1	MOUSE	5	0.816582	0.869384	-0.29233	2.01372	0.265461	1.64437	0.751623	0.820747	-0.411919	2.14783	0.253513	1.61436	0.586138	0.704338	-0.770687	2.07014	0.275423	1.21339	2.03236	0.185833	1.02315	1.94089	1.04713	4.96592	2.208	0.238079	1.14274	1.99526	1.10662	5.34564	0.92045	0.845974	-0.119589	2.01372	0.416869	1.85353	2.70396	0.0996509
380	6.53	6.59	17.74	10.72	9.242	sp	P80316	T-complex protein 1 subunit epsilon OS=Mus musculus GN=Cct5 PE=1 SV=1	Cct5	MOUSE	3	0.946237	0.726338	-0.0797264	2.22844	0.420727	2.10863	0.751623	0.158095	-0.411919	2.10863	0.353183	1.58489	1	0.905943	0	1.80302	0.554626	1.80302	1.07647	0.584836	0.106301	2.39883	0.448745	2.58226	1.19124	0.31923	0.252467	2.1677	0.549541	2.60615	0.870964	0.41759	-0.199316	2.48886	0.346737	2.1677	0.981748	0.974996
381	6.52	13.02	37.5	29.84	24.6	sp	Q6IRU2	Tropomyosin alpha-4 chain OS=Mus musculus GN=Tpm4 PE=2 SV=3	Tpm4	MOUSE	7	1.03753	0.807369	0.0531503	1.24738	0.831764	1.2942	0.855067	0.454674	-0.225891	1.33045	0.642688	1.13763	0.963829	0.859095	-0.0531509	1.31826	0.731139	1.27057	1.15878	0.456751	0.212603	1.2942	0.895365	1.49969	0.963829	0.889752	-0.0531509	1.24738	0.772681	1.20226	1.0666	0.693928	0.0930139	1.24738	0.855067	1.33045	1.05682	0.728592
382	6.52	6.54	47.14	42.14	30	tr	A2A6F9	Ribosomal protein L23 OS=Mus musculus GN=Rpl23 PE=3 SV=1	Rpl23	MOUSE	3	0.625173	0.688966	-0.677673	2.44343	0.231207	1.52757	0.275423	0.0235648	-1.86028	2.48886	0.0105682	0.685488	0.672977	0.282538	-0.571372	1.45881	0.205116	0.981748	0.731139	0.464697	-0.451782	2.05116	0.322107	1.49969	0.597035	0.253948	-0.744112	2.01372	0.195884	1.20226	0.666807	0.241944	-0.584659	1.51356	0.322107	1.00925	0.972747	0.915552
383	6.45	6.47	41.6	20.23	16.03	tr	Q8BTU5	Proteasome subunit alpha type OS=Mus musculus GN=Psma1 PE=2 SV=1	Psma1	MOUSE	3	0.698232	0.439934	-0.518221	10.8643	0.0642688	7.58578	0.711214	0.469017	-0.491645	2.10863	0.340408	1.49969	0.847227	0.697279	-0.239179	2.0893	0.405508	1.77011	0.711214	0.473904	-0.491645	2.10863	0.340408	1.49969	1.01859	0.950468	0.0265749	2.0893	0.487529	2.12814	0.724436	0.487911	-0.46507	2.0893	0.346737	1.51356	0.954993	0.923722
384	6.44	6.44	18.42	10.82	10.82	tr	Q91XL1	Leucine-rich HEV glycoprotein OS=Mus musculus GN=Lrg1 PE=1 SV=1	Lrg1	MOUSE	4	0.199526	0.0386455	-2.32535	2.37684	0.0452898	0.474242	0.353183	0.0893877	-1.50151	2.35505	0.130617	0.831764	0.672977	0.312156	-0.571372	1.77011	0.366438	1.19124	0.226986	0.0713164	-2.13932	2.60615	0.0625173	0.591562	0.331131	0.0705404	-1.59453	1.72187	0.144544	0.570164	0.260615	0.0670111	-1.94001	1.90546	0.0744732	0.496592	0.717794	0.376428
385	6.36	6.38	23.01	12.43	11.32	sp	Q9DBF1	Alpha-aminoadipic semialdehyde dehydrogenase OS=Mus musculus GN=Aldh7a1 PE=1 SV=4	Aldh7a1	MOUSE	4	1.72187	0.208083	0.783975	2.12814	0.809096	5.29664	2.14783	0.0640157	1.10288	1.94089	1.10662	7.37904	1.95885	0.0961076	0.970003	1.95885	1	6.48634	0.704693	0.397852	-0.504933	2.07014	0.285759	1.45881	1.0666	0.968401	0.0930139	2.01372	0.529663	2.44343	0.981748	0.966825	-0.0265755	2.18776	0.452898	2.14783	0.937562	0.715814
386	6.31	6.31	32	18	12	tr	A8Y5N5	Hydroxysteroid (17-beta) dehydrogenase 13 OS=Mus musculus GN=Hsd17b13 PE=3 SV=1	Hsd17b13	MOUSE	3	0.751623	0.395247	-0.411919	1.28233	0.554626	0.963829	1.22462	0.484758	0.292329	1.2942	0.946237	1.61436	0.824138	0.553324	-0.279042	1.24738	0.654636	1.02802	0.539511	0.135416	-0.890277	2.0893	0.210863	1.1272	0.151356	0.0193335	-2.72398	3.53183	0.0255859	0.534564	0.380189	0.0498941	-1.39521	1.49969	0.15417	0.570164	0.672977	0.265716
387	6.27	6.27	39.89	28.19	23.4	tr	Q545P3	Ferredoxin 1 OS=Mus musculus GN=Fdx1 PE=2 SV=1	Fdx1	MOUSE	4	1.08643	0.639906	0.11959	1.72187	0.630957	1.87068	1.40605	0.157452	0.491646	1.59956	0.879022	2.24905	1.1695	0.566983	0.225891	2.14783	0.544503	2.51189	1.01859	0.901002	0.0265749	1.77011	0.57544	1.80302	1.31826	0.312943	0.398632	1.99526	0.660694	2.63027	1.19124	0.395067	0.252467	1.75388	0.679204	2.0893	1.39316	0.186066
388	6.25	7.47	27.38	12.07	7.483	sp	P14733	Lamin-B1 OS=Mus musculus GN=Lmnb1 PE=1 SV=3	Lmnb1	MOUSE	3	0.765597	0.295399	-0.385344	1.80302	0.420727	1.38038	0.847227	0.381225	-0.239179	1.6293	0.519996	1.38038	0.862979	0.393365	-0.212603	1.24738	0.691831	1.07647	0.954993	0.836788	-0.0664386	1.2942	0.737904	1.23595	0.816582	0.282236	-0.29233	1.24738	0.660694	1.01859	0.724436	0.108739	-0.46507	1.27057	0.57544	0.92045	0.972747	0.917239
389	6.23	6.23	12.99	11.49	8.663	tr	D3Z106	Uncharacterized protein OS=Mus musculus GN=Acsm1 PE=4 SV=1	Acsm1	MOUSE	4	1.92309	0.114972	0.943428	1.77011	1.08643	7.37904	1.58489	0.615107	0.664385	2.03236	0.77983	3.63078	2.55859	0.047879	1.35535	1.57036	1.6293	10.2802	1.00925	0.749093	0.0132879	1.83654	0.549541	1.92309	0.704693	0.825939	-0.504933	1.90546	0.235505	1.34276	0.432514	0.45864	-1.20918	2.29087	0.194089	0.990832	1.22462	0.778885
390	6.22	6.22	49.48	49.48	38.14	tr	B1AV37	MCG115064 OS=Mus musculus GN=Timm8a1 PE=4 SV=1	Timm8a1	MOUSE	3	0.990832	0.978734	-0.0132877	1.38038	0.717794	1.36773	1.31826	0.272386	0.398632	3.34195	0.394457	4.40555	1.1272	0.539813	0.172741	1.38038	0.816582	1.55597	1.08643	0.666699	0.11959	3.04789	0.356451	3.31131	1.15878	0.473676	0.212603	1.49969	0.772681	1.7378	1.2942	0.285698	0.372056	2.35505	0.549541	3.04789	0.937562	0.80014
391	6.19	7.28	40.32	18.55	18.55	tr	B1AWD9	Clathrin light polypeptide (Lca) OS=Mus musculus GN=Clta PE=4 SV=1	Clta	MOUSE	6	0.831764	0.388645	-0.265754	1.7378	0.47863	1.44544	0.903649	0.427917	-0.146165	1.30617	0.691831	1.18032	0.946237	0.75172	-0.0797264	1.44544	0.654636	1.36773	1.24738	0.139367	0.318905	1.25892	0.990832	1.58489	0.981748	0.913692	-0.0265755	1.44544	0.679204	1.41906	1.01859	0.81566	0.0265749	1.18032	0.862979	1.20226	1.03753	0.893355
392	6.13	6.37	20.17	8.218	4.269	tr	Q3UZH3	Putative uncharacterized protein (Fragment) OS=Mus musculus GN=Mthfd1 PE=2 SV=1	Mthfd1	MOUSE	3	2.37684	0.388913	1.24904	2.208	1.07647	4.7863	3.59749	0.325751	1.84699	3.43558	1.04713	7.58578	2.37684	0.414982	1.24904	2.35505	1.00925	4.74242	3.10456	0.238401	1.63439	2.48886	1.24738	6.19441	3.69828	0.241848	1.88686	2.85759	1.2942	7.37904	1.22462	0.672458	0.292329	2.96483	0.413047	2.60615	1.85353	0.713902
393	6.13	6.13	27.41	17.76	15.58	sp	Q9DCU9	Dihydrodipicolinate synthase-like, mitochondrial OS=Mus musculus GN=Dhdpsl PE=1 SV=1	Dhdpsl	MOUSE	3	0.765597	0.369643	-0.385344	1.85353	0.369828	1.41906	0.912011	0.551559	-0.132877	2.01372	0.444631	1.83654	1.7378	0.225727	0.797263	1.49969	1.15878	3.25087	0.648634	0.360986	-0.624523	1.99526	0.231207	1.2942	0.413047	0.126875	-1.27562	1.69044	0.0331131	0.698232	1.01859	0.83108	0.0265749	2.05116	0.496592	2.0893	0.711214	0.363065
394	6.13	6.13	25.13	15.08	11.56	tr	D3Z570	Uncharacterized protein OS=Mus musculus GN=Cth PE=3 SV=1	Cth	MOUSE	4	1.43219	0.611927	0.518221	2.75423	0.519996	3.90841	1.27057	0.683967	0.34548	2.75423	0.461318	3.46737	1.09648	0.830644	0.132877	1.94089	0.564937	2.63027	0.366438	0.110443	-1.44836	2.75423	0.0366438	1.00925	0.409261	0.269003	-1.28891	3.13329	0.0461318	1.28233	1.35519	0.457238	0.438494	2.35505	0.57544	3.80189	1.24738	0.535698
395	6.11	6.13	29.2	27.43	18.14	sp	Q9DCM2	Glutathione S-transferase kappa 1 OS=Mus musculus GN=Gstk1 PE=1 SV=3	Gstk1	MOUSE	3	1.11686	0.572108	0.159452	2.80543	0.398107	2.31206	0.954993	0.897734	-0.0664386	2.39883	0.387258	2.29087	0.744732	0.652413	-0.425207	2.31206	0.135519	1.72187	1.41906	0.382033	0.504933	2.01372	0.704693	4.05509	0.648634	0.373933	-0.624523	1.90546	0.0570164	1.23595	1.92309	0.196459	0.943428	2.48886	0.772681	6.42688	0.824138	0.996124
396	6.1	6.12	20.42	15.92	12.8	tr	Q5U445	cDNA sequence BC085271 OS=Mus musculus GN=BC085271 PE=2 SV=1	BC085271	MOUSE	4	0.660694	0.255995	-0.597947	1.38038	0.47863	0.912011	0.912011	0.781347	-0.132877	1.61436	0.564937	1.47231	0.691831	0.299725	-0.531508	1.38038	0.501187	0.954993	0.954993	0.905142	-0.0664386	2.01372	0.474242	1.92309	0.92045	0.806332	-0.119589	1.38038	0.666807	1.27057	0.946237	0.865036	-0.0797264	1.59956	0.591562	1.51356	0.954993	0.891906
397	6.08	6.18	23.7	4.937	4.937	sp	Q8CAQ8-3	Isoform 3 of Mitochondrial inner membrane protein OS=Mus musculus GN=Immt	Immt	MOUSE	4	1.10662	0.466399	0.146165	1.34276	0.824138	1.5417	0.895365	0.464213	-0.159452	1.35519	0.630957	1.21339	1.05682	0.856283	0.079727	1.77011	0.597035	1.88799	1.04713	0.677811	0.0664392	1.36773	0.765597	1.48594	1.30617	0.143519	0.385344	1.31826	0.990832	1.87068	1.43219	0.0794674	0.518221	1.35519	1.05682	2.18776	1.38038	0.11806
398	6.08	6.08	23.34	11.99	11.99	tr	Q5M8R8	Putative uncharacterized protein OS=Mus musculus GN=Rplp0 PE=2 SV=1	Rplp0	MOUSE	3	0.758578	0.29702	-0.398631	1.61436	0.420727	1.22462	0.564937	0.0659108	-0.823838	1.6293	0.272898	0.92045	0.887156	0.655233	-0.17274	1.1695	0.751623	1.03753	0.570164	0.0703425	-0.81055	1.64437	0.275423	0.937562	0.143219	0.00238706	-2.80371	3.25087	0.020893	0.465586	0.666807	0.14642	-0.584659	1.31826	0.448745	0.879022	0.510505	0.0435753
399	6.06	6.11	17.93	9.562	9.562	tr	D3Z5T9	Uncharacterized protein OS=Mus musculus GN=Cyp2d10 PE=3 SV=1	Cyp2d10	MOUSE	3	0.824138	0.38192	-0.279042	2.0893	0.394457	1.72187	1.34276	0.361994	0.425207	2.0893	0.642688	2.83139	1.28233	0.407401	0.358769	2.12814	0.60256	2.72898	0.972747	0.939902	-0.0398632	3.43558	0.283139	3.34195	1.07647	0.712044	0.106301	5.01187	0.214783	5.39511	0.972747	0.886125	-0.0398632	8.87156	0.109648	8.62979	0.879022	0.591345
400	6.04	6.06	69.61	61.76	54.9	tr	Q3U706	Death-associated protein OS=Mus musculus GN=Dap PE=2 SV=1	Dap	MOUSE	3	1.58489	0.283328	0.664385	2.10863	0.751623	3.31131	1.48594	0.313673	0.571372	2.10863	0.704693	3.10456	1.1272	0.649773	0.172741	2.0893	0.539511	2.35505	1.20226	0.534201	0.265754	10.8643	0.110662	13.0617	1.1272	0.612497	0.172741	2.51189	0.448745	2.85759	1.48594	0.314766	0.571372	3.31131	0.448745	4.92039	1.11686	0.639154
401	6.04	6.04	58.95	58.95	48.42	sp	P62075	Mitochondrial import inner membrane translocase subunit Tim13 OS=Mus musculus GN=Timm13 PE=1 SV=1	Timm13	MOUSE	6	1.05682	0.905779	0.079727	1.25892	0.83946	1.38038	1.14815	0.222457	0.199316	1.25892	0.912011	1.55597	1.15878	0.663108	0.212603	1.18032	0.981748	1.48594	1.22462	0.120267	0.292329	1.15878	1.05682	1.55597	0.990832	0.720465	-0.0132877	1.21339	0.816582	1.20226	1.20226	0.0715733	0.265754	1.1695	1.02802	1.55597	1.19124	0.455433
402	6.03	6.03	24.4	13.69	13.69	tr	Q8K0E9	Dhdh protein (Fragment) OS=Mus musculus GN=Dhdh PE=2 SV=1	Dhdh	MOUSE	3	1.35519	0.280989	0.438494	1.52757	0.887156	2.07014	0.855067	0.503299	-0.225891	1.94089	0.440555	1.65959	0.972747	0.930586	-0.0398632	1.47231	0.660694	1.43219	1.14815	0.560054	0.199316	1.40605	0.816582	1.61436	1.1272	0.594827	0.172741	1.55597	0.724436	1.75388	1.08643	0.701847	0.11959	1.38038	0.787046	1.49969	0.831764	0.450238
403	6.01	6.06	43.96	31.87	31.87	sp	P09528	Ferritin heavy chain OS=Mus musculus GN=Fth1 PE=1 SV=2	Fth1	MOUSE	4	0.787046	0.550408	-0.345481	6.91831	0.113763	5.44503	1	0.977322	0	2.0893	0.47863	2.0893	0.704693	0.440518	-0.504933	2.0893	0.337287	1.47231	2.10863	0.261334	1.0763	2.10863	1	4.40555	1.25892	0.587841	0.332192	3.46737	0.363078	4.36516	1.72187	0.337944	0.783975	2.10863	0.816582	3.59749	1.25892	0.583318
404	6	26.06	48.09	38.88	38.88	tr	B2RSN3	MCG1395 OS=Mus musculus GN=Tubb2b PE=2 SV=1	Tubb2b	MOUSE	17	0.870964	0.763627	-0.199316	6.0256	0.144544	5.24808	0.679204	0.46074	-0.558084	2.0893	0.322107	1.41906	0.685488	0.470462	-0.544796	2.0893	0.328095	1.43219	0.630957	0.407086	-0.664385	2.0893	0.301995	1.31826	0.660694	0.443935	-0.597947	2.10863	0.316228	1.39316	0.794328	0.63355	-0.332193	4.96592	0.159956	3.94457	0.619441	0.392657
405	6	12.15	31.98	28.74	26.72	tr	A8IP69	14-3-3 protein gamma subtype OS=Mus musculus GN=Ywhag PE=2 SV=1	Ywhag	MOUSE	6	0.879022	0.530072	-0.186028	2.75423	0.319154	2.42103	0.855067	0.498385	-0.225891	1.67494	0.510505	1.43219	0.928966	0.760058	-0.106302	1.72187	0.539511	1.59956	0.724436	0.206296	-0.46507	1.38038	0.524808	1	0.731139	0.22307	-0.451782	1.49969	0.487529	1.09648	0.824138	0.414947	-0.279042	1.38038	0.597035	1.13763	0.717794	0.188055
406	6	6.02	22.82	10.64	5.996	tr	Q8CFQ9	Fusion, derived from t(12;16) malignant liposarcoma (Human) OS=Mus musculus GN=Fus PE=2 SV=1	Fus	MOUSE	3	0.862979	0.531906	-0.212603	1.65959	0.519996	1.43219	0.831764	0.440731	-0.265754	1.44544	0.57544	1.20226	0.83946	0.448429	-0.252466	2.24905	0.37325	1.88799	1.27057	0.340279	0.34548	1.52757	0.831764	1.94089	1.23595	0.387098	0.305617	1.6293	0.758578	2.01372	1.01859	0.888326	0.0265749	1.40605	0.724436	1.43219	1.1695	0.50626
407	6	6.02	11.32	7.202	7.202	tr	Q3TDA7	Protein kinase C and casein kinase substrate in neurons 2, isoform CRA_a OS=Mus musculus GN=Pacsin2 PE=2 SV=1	Pacsin2	MOUSE	3	0.887156	0.557625	-0.17274	1.94089	0.457088	1.72187	0.981748	0.975973	-0.0265755	1.45881	0.672977	1.43219	1	0.985693	0	2.1677	0.461318	2.1677	1.02802	0.839911	0.0398627	2.01372	0.510505	2.07014	0.903649	0.60168	-0.146165	1.75388	0.515229	1.58489	1.01859	0.879179	0.0265749	1.38038	0.737904	1.40605	1.01859	0.863762
408	6	6.02	32.04	25.41	25.41	tr	B2RTB0	MCG17262 OS=Mus musculus GN=Pdap1 PE=2 SV=1	Pdap1	MOUSE	3	1.02802	0.885364	0.0398627	1.7378	0.591562	1.78649	1.19124	0.491794	0.252467	1.6293	0.731139	1.94089	0.990832	0.998273	-0.0132877	1.39316	0.711214	1.38038	1.33045	0.316942	0.411919	1.38038	0.963829	1.83654	1.1272	0.615361	0.172741	1.67494	0.672977	1.90546	1.35519	0.30106	0.438494	1.69044	0.801678	2.29087	1.09648	0.686554
409	6	6.02	15.87	12.28	12.28	tr	Q3U6P5	Putative uncharacterized protein OS=Mus musculus GN=Hnrnpc PE=2 SV=1	Hnrnpc	MOUSE	3	1	0.97196	0	1.64437	0.608135	1.64437	1.03753	0.820212	0.0531503	1.65959	0.625173	1.72187	1	0.9432	0	1.38038	0.724436	1.38038	1.05682	0.725395	0.079727	1.38038	0.765597	1.45881	1.10662	0.583744	0.146165	1.38038	0.801678	1.52757	1.19124	0.402229	0.252467	1.38038	0.862979	1.64437	1.10662	0.57402
410	6	6	8.625	2.5	2.5	tr	Q8C290	Putative uncharacterized protein OS=Mus musculus GN=Hnrnpu PE=2 SV=1	Hnrnpu	MOUSE	3	0.642688	0.239715	-0.63781	2.67917	0.233346	1.72187	1.14815	0.636563	0.199316	2.37684	0.483059	2.75423	0.946237	0.872481	-0.0797264	1.47231	0.636796	1.39316	1.21339	0.524588	0.279042	1.40605	0.862979	1.72187	0.787046	0.471127	-0.345481	1.55597	0.501187	1.22462	1.11686	0.704374	0.159452	1.38038	0.809096	1.5417	1.45881	0.285618
411	6	6	50	47	47	tr	Q9D6T9	Putative uncharacterized protein OS=Mus musculus GN=Mrps36 PE=4 SV=1	Mrps36	MOUSE	3	0.981748	0.98041	-0.0265755	3.10456	0.316228	3.04789	1.08643	0.686571	0.11959	1.64437	0.660694	1.78649	0.879022	0.616009	-0.186028	2.72898	0.322107	2.39883	1.25892	0.369422	0.332192	2.29087	0.549541	2.88403	0.990832	0.990378	-0.0132877	3.16228	0.313329	3.13329	1.20226	0.454656	0.265754	3.0761	0.390841	3.69828	1.04713	0.794647
412	6	6	26.89	11.79	11.79	tr	Q8VC72	NADH dehydrogenase (Ubiquinone) Fe-S protein 8 OS=Mus musculus GN=Ndufs8 PE=2 SV=2	Ndufs8	MOUSE	3	0.928966	0.612833	-0.106302	1.14815	0.809096	1.0666	1.15878	0.625432	0.212603	1.20226	0.963829	1.39316	0.990832	0.762707	-0.0132877	1.25892	0.787046	1.24738	1.11686	0.725352	0.159452	1.18032	0.946237	1.31826	1.09648	0.776736	0.132877	1.14815	0.954993	1.27057	1.07647	0.808141	0.106301	1.20226	0.895365	1.2942	1.14815	0.591958
413	6	6	25.3	13.25	13.25	tr	Q9CZZ4	Putative uncharacterized protein OS=Mus musculus GN=Psmd9 PE=2 SV=1	Psmd9	MOUSE	3	0.816582	0.329017	-0.29233	1.38038	0.591562	1.1272	0.972747	0.936819	-0.0398632	1.40605	0.691831	1.36773	0.92045	0.709597	-0.119589	1.47231	0.625173	1.35519	1.03753	0.822989	0.0531503	1.69044	0.613762	1.75388	1.07647	0.66226	0.106301	1.38038	0.77983	1.48594	0.937562	0.767247	-0.093014	1.97697	0.474242	1.85353	1.0666	0.696006
414	6	6	22.94	15.6	15.6	tr	Q78ZJ8	MCG22989, isoform CRA_b OS=Mus musculus GN=Rab11b PE=2 SV=1	Rab11b	MOUSE	3	0.691831	0.543872	-0.531508	4.40555	0.135519	3.04789	0.394457	0.141844	-1.34206	1.94089	0.0190546	0.765597	0.92045	0.890851	-0.119589	4.05509	0.226986	3.7325	1.19124	0.648907	0.252467	2.33346	0.510505	3.01995	1.1695	0.684868	0.225891	2.85759	0.409261	3.53183	0.946237	0.936831	-0.0797264	1.83654	0.469894	1.7378	1.47231	0.359449
415	5.97	6	28.03	17.69	15.31	sp	Q8C165	Probable carboxypeptidase PM20D1 OS=Mus musculus GN=Pm20d1 PE=2 SV=1	Pm20d1	MOUSE	4	0.801678	0.541214	-0.318905	2.29087	0.325087	1.83654	0.436516	0.0695398	-1.19589	1.78649	0.11272	0.77983	0.685488	0.288233	-0.544796	1.90546	0.319154	1.30617	0.77983	0.451595	-0.358768	1.35519	0.519996	1.05682	0.30479	0.115185	-1.71411	3.19154	0.0711213	0.972747	0.824138	0.558713	-0.279042	1.99526	0.387258	1.64437	0.452898	0.175285
416	5.95	5.95	52.27	48.48	33.33	tr	Q53YP5	Fatty acid binding protein 2, intestinal OS=Mus musculus GN=Fabp2 PE=2 SV=1	Fabp2	MOUSE	5	1.25892	0.521105	0.332192	2.63027	0.47863	2.80543	0.505825	0.324739	-0.983291	2.48886	0.0549541	1.25892	0.92045	0.840669	-0.119589	1.92309	0.420727	1.77011	1.77011	0.0992763	0.823838	1.77011	1	5.97035	3.53183	0.00818723	1.82042	1.49969	2.35505	24.8886	2.63027	0.0242074	1.39521	1.78649	1.47231	16.5959	1.49969	0.242445
417	5.92	5.92	18.02	9.079	8.13	sp	Q9Z2I0	LETM1 and EF-hand domain-containing protein 1, mitochondrial OS=Mus musculus GN=Letm1 PE=2 SV=1	Letm1	MOUSE	4	1.02802	0.861953	0.0398627	2.44343	0.420727	2.29087	0.758578	0.460253	-0.398631	1.90546	0.231207	1.44544	0.801678	0.873748	-0.318905	2.80543	0.270396	2.24905	1.28233	0.676453	0.358769	2.72898	0.469894	3.53183	1.78649	0.141864	0.837126	2.1677	0.824138	5.10505	1.44544	0.303851	0.531509	2.07014	0.698232	3.7325	0.787046	0.876748
418	5.92	5.92	18.29	8.893	7.886	tr	Q3TPY4	Choline dehydrogenase OS=Mus musculus GN=Chdh PE=2 SV=1	Chdh	MOUSE	3	1.24738	0.101192	0.318905	1.18032	1.05682	1.49969	1.24738	0.106322	0.318905	1.18032	1.05682	1.48594	1.10662	0.441458	0.146165	1.35519	0.816582	1.52757	0.92045	0.540773	-0.119589	1.30617	0.704693	1.20226	0.824138	0.146334	-0.279042	1.23595	0.654636	1.01859	0.794328	0.111841	-0.332193	1.33045	0.591562	1.05682	0.751623	0.0430351
419	5.88	5.92	26.85	10.34	10.34	tr	Q5F2A7	Eukaryotic translation initiation factor 4A1 OS=Mus musculus GN=Eif4a1 PE=2 SV=1	Eif4a1	MOUSE	4	0.847227	0.549827	-0.239179	1.83654	0.461318	1.55597	1.05682	0.811148	0.079727	1.38038	0.765597	1.45881	0.946237	0.844444	-0.0797264	1.59956	0.591562	1.51356	1.01859	0.935331	0.0265749	1.78649	0.570164	1.8197	0.855067	0.585179	-0.225891	1.38038	0.619441	1.18032	0.928966	0.801925	-0.106302	1.38038	0.672977	1.28233	1.00925	0.949256
420	5.88	5.9	39.8	32.65	32.65	sp	Q62426	Cystatin-B OS=Mus musculus GN=Cstb PE=1 SV=1	Cstb	MOUSE	4	0.954993	0.923839	-0.0664386	3.31131	0.288403	3.16228	1.14815	0.67384	0.199316	2.0893	0.549541	2.42103	0.895365	0.778795	-0.159452	3.59749	0.248886	3.22107	1.40605	0.431005	0.491646	5.24808	0.267917	7.37904	1.10662	0.755424	0.146165	8.79023	0.125893	9.72747	1.14815	0.688327	0.199316	2.0893	0.549541	2.39883	0.758578	0.47866
421	5.84	5.88	26.15	15.38	15.38	tr	Q571M4	MKIAA4014 protein (Fragment) OS=Mus musculus GN=Akr1c13 PE=2 SV=1	Akr1c13	MOUSE	3	1.27057	0.429831	0.34548	1.94089	0.654636	2.65461	1.27057	0.552763	0.34548	2.1677	0.586138	2.77971	1.01859	0.990378	0.0265749	1.92309	0.529663	2.03236	0.855067	0.577767	-0.225891	1.92309	0.432514	1.64437	1.15878	0.643267	0.212603	1.8197	0.636796	2.29087	0.862979	0.616529	-0.212603	1.94089	0.428549	1.67494	0.654636	0.193031
422	5.81	5.84	25.5	13.09	13.09	tr	Q545A2	MCG11560 OS=Mus musculus GN=Slc25a5 PE=2 SV=1	Slc25a5	MOUSE	4	1.38038	0.312729	0.46507	1.23595	1.11686	1.88799	1.67494	0.245386	0.744112	1.30617	1.28233	2.53513	1.33045	0.582422	0.411919	1.24738	1.0666	1.83654	0.559758	0.163075	-0.837126	1.36773	0.239883	0.765597	0.483059	0.103167	-1.04973	1.44544	0.092045	0.698232	0.691831	0.263692	-0.531508	1.27057	0.416869	0.879022	0.809096	0.385886
423	5.8	5.8	36.1	19.5	19.5	sp	Q8BVI4	Dihydropteridine reductase OS=Mus musculus GN=Qdpr PE=1 SV=2	Qdpr	MOUSE	4	1.00925	0.922806	0.0132879	2.26987	0.444631	2.29087	0.246604	0.126172	-2.01973	3.76704	0.0515229	0.928966	0.679204	0.337258	-0.558084	1.43219	0.398107	0.972747	0.717794	0.399159	-0.478358	1.97697	0.30479	1.41906	0.870964	0.732315	-0.199316	2.31206	0.356451	2.01372	0.809096	0.585788	-0.305617	1.83654	0.380189	1.48594	0.239883	0.0605223
424	5.79	5.83	20.36	6.285	4.69	sp	Q64727	Vinculin OS=Mus musculus GN=Vcl PE=1 SV=4	Vcl	MOUSE	3	0.685488	0.13738	-0.544796	1.61436	0.401791	1.10662	0.0937562	0.0896071	-3.41494	2.80543	0.0432514	0.263027	0.625173	0.238514	-0.677673	1.78649	0.337287	1.11686	0.648634	0.306325	-0.624523	1.33045	0.444631	0.862979	0.77983	0.419797	-0.358768	1.24738	0.60256	0.972747	0.369828	0.105138	-1.43507	1.94089	0.178649	0.717794	0.887156	0.972734
425	5.77	5.77	30.71	30.71	25.71	tr	Q3TND1	FK506 binding protein 2, isoform CRA_a OS=Mus musculus GN=Fkbp2 PE=2 SV=1	Fkbp2	MOUSE	4	0.972747	0.81993	-0.0398632	1.58489	0.501187	1.5417	0.963829	0.61315	-0.0531509	1.45881	0.613762	1.40605	0.895365	0.739114	-0.159452	1.38038	0.501187	1.23595	1.14815	0.397292	0.199316	1.55597	0.737904	1.94089	1.05682	0.449083	0.079727	1.44544	0.731139	1.6293	0.937562	0.757766	-0.093014	1.1695	0.77983	1.09648	0.801678	0.536784
426	5.73	5.73	29.49	22.44	18.59	tr	Q569N0	Acyl carrier protein OS=Mus musculus GN=Ndufab1 PE=2 SV=1	Ndufab1	MOUSE	3	0.963829	0.902601	-0.0531509	2.0893	0.461318	2.01372	1.05682	0.81174	0.079727	2.0893	0.505825	2.208	0.809096	0.461992	-0.305617	2.0893	0.383707	1.69044	1.34276	0.416009	0.425207	3.31131	0.405508	4.44631	1.47231	0.346354	0.558083	2.10863	0.698232	3.0761	1.34276	0.42149	0.425207	3.80189	0.353183	5.10505	1.64437	0.287523
427	5.69	5.73	29.19	16.11	13.09	sp	P97328	Ketohexokinase OS=Mus musculus GN=Khk PE=1 SV=1	Khk	MOUSE	3	1.13763	0.581523	0.186028	1.58489	0.717794	1.80302	0.928966	0.779339	-0.106302	1.94089	0.47863	1.80302	1.00925	0.932014	0.0132879	1.38038	0.731139	1.39316	0.698232	0.201374	-0.518221	1.39316	0.501187	0.972747	1.07647	0.730807	0.106301	1.38038	0.77983	1.48594	0.903649	0.685846	-0.146165	1.44544	0.625173	1.30617	0.831764	0.45966
428	5.66	5.66	10.87	10.87	10.87	tr	Q99L83	Lgals9 protein OS=Mus musculus GN=Lgals9 PE=1 SV=1	Lgals9	MOUSE	4	0.903649	0.84055	-0.146165	3.0761	0.293765	2.77971	0.570164	0.358685	-0.81055	2.0893	0.272898	1.19124	0.83946	0.727239	-0.252466	2.0893	0.401791	1.75388	0.636796	0.424603	-0.651098	2.42103	0.260615	1.5417	0.744732	0.57192	-0.425207	2.0893	0.356451	1.55597	0.47863	0.281157	-1.06302	4.96592	0.0963829	2.37684	0.691831	0.498258
429	5.58	5.58	20.63	10.39	8.133	sp	Q8K2B3	Succinate dehydrogenase [ubiquinone] flavoprotein subunit, mitochondrial OS=Mus musculus GN=Sdha PE=1 SV=1	Sdha	MOUSE	3	1.2942	0.27667	0.372056	1.78649	0.724436	3.98107	2.48886	0.0127881	1.31548	1.57036	1.58489	8.95365	1.87068	0.062547	0.903564	1.5417	1.21339	5.97035	1.08643	0.688105	0.11959	1.72187	0.630957	2.1677	1.04713	0.990984	0.0664392	1.52757	0.685488	2.07014	0.77983	0.748752	-0.358768	1.80302	0.444631	1.40605	0.559758	0.261159
430	5.55	5.55	24.74	11.46	9.375	tr	Q6PDD6	Stard10 protein (Fragment) OS=Mus musculus GN=Stard10 PE=2 SV=1	Stard10	MOUSE	3	1.58489	0.218064	0.664385	1.34276	1.18032	2.58226	1.48594	0.267944	0.571372	1.25892	1.18032	2.18776	1.13763	0.735855	0.186028	1.2942	0.879022	1.6293	0.47863	0.142032	-1.06302	1.69044	0.0340408	0.809096	0.586138	0.289196	-0.770687	1.55597	0.0912011	0.912011	0.60256	0.471211	-0.730824	1.83654	0.175388	1.10662	0.613762	0.236035
431	5.51	5.53	24.42	12.85	11.31	tr	Q14AQ1	Proteasome (Prosome, macropain) 26S subunit, ATPase, 6 OS=Mus musculus GN=Psmc6 PE=2 SV=1	Psmc6	MOUSE	3	0.83946	0.453471	-0.252466	2.208	0.380189	1.85353	0.758578	0.311228	-0.398631	1.70608	0.444631	1.2942	1.05682	0.807471	0.079727	1.45881	0.724436	1.52757	1.03753	0.890571	0.0531503	2.18776	0.474242	2.26987	1.1272	0.620401	0.172741	1.38038	0.816582	1.55597	0.847227	0.442475	-0.239179	3.69828	0.226986	3.13329	0.903649	0.698213
432	5.47	5.49	14.1	12.77	12.77	tr	B1AS89	Peroxisomal biogenesis factor 14 OS=Mus musculus GN=Pex14 PE=4 SV=1	Pex14	MOUSE	3	0.816582	0.644209	-0.29233	2.0893	0.387258	1.70608	0.597035	0.341705	-0.744112	2.0893	0.285759	1.24738	0.92045	0.855298	-0.119589	4.87529	0.188799	4.48745	0.83946	0.696782	-0.252466	2.0893	0.401791	1.75388	0.946237	0.915856	-0.0797264	2.10863	0.452898	1.99526	1.10662	0.793034	0.146165	2.0893	0.529663	2.31206	0.809096	0.631076
433	5.45	5.45	27.9	25.75	25.75	tr	Q5EBQ7	Methionine sulfoxide reductase A OS=Mus musculus GN=Msra PE=2 SV=1	Msra	MOUSE	4	0.92045	0.763232	-0.119589	1.99526	0.461318	1.83654	1.05682	0.808314	0.079727	1.95885	0.539511	2.07014	1.01859	0.84383	0.0265749	1.58489	0.642688	1.61436	0.772681	0.172614	-0.372056	1.24738	0.619441	0.963829	0.879022	0.448909	-0.186028	1.51356	0.580764	1.33045	0.972747	0.919423	-0.0398632	1.24738	0.77983	1.21339	0.92045	0.617856
434	5.44	6.93	20.32	18.98	17.38	tr	Q6P5I3	Alcohol dehydrogenase 5 (Class III), chi polypeptide OS=Mus musculus GN=Adh5 PE=2 SV=2	Adh5	MOUSE	4	1.70608	0.114521	0.770687	1.94089	0.879022	4.32514	1.2942	0.318788	0.372056	1.90546	0.679204	2.88403	1.22462	0.209717	0.292329	1.43219	0.855067	2.12814	0.954993	0.851426	-0.0664386	1.72187	0.539511	1.64437	1	0.996216	0	1.90546	0.524808	1.85353	0.704693	0.339564	-0.504933	2.10863	0.207014	1.48594	0.356451	0.0736793
435	5.43	5.43	66.18	61.76	61.76	sp	O08997	Copper transport protein ATOX1 OS=Mus musculus GN=Atox1 PE=2 SV=1	Atox1	MOUSE	4	0.937562	0.769417	-0.093014	1.59956	0.586138	1.49969	1	0.961768	0	1.67494	0.597035	1.67494	0.928966	0.7239	-0.106302	1.55597	0.597035	1.44544	1.07647	0.643353	0.106301	1.44544	0.744732	1.55597	0.954993	0.845148	-0.0664386	1.69044	0.564937	1.61436	1.0666	0.682817	0.0930139	1.41906	0.751623	1.51356	1.05682	0.728979
436	5.39	5.39	21.79	12.39	12.39	sp	Q80XU3	Nuclear ubiquitous casein and cyclin-dependent kinases substrate OS=Mus musculus GN=Nucks1 PE=1 SV=1	Nucks1	MOUSE	3	0.887156	0.416205	-0.17274	2.07014	0.428549	1.83654	0.954993	0.689948	-0.0664386	2.18776	0.436516	2.0893	0.928966	0.640107	-0.106302	1.55597	0.597035	1.44544	1.0666	0.673442	0.0930139	1.38038	0.772681	1.47231	1.21339	0.31799	0.279042	1.38038	0.879022	1.67494	1.04713	0.727845	0.0664392	1.38038	0.758578	1.44544	1.01859	0.949399
437	5.36	5.39	52.43	29.13	29.13	tr	B2RTM0	Histone H4 OS=Mus musculus GN=Gm11275 PE=3 SV=1	Gm11275	MOUSE	3	0.366438	0.0915837	-1.44836	1.67494	0.178649	0.613762	0.436516	0.106816	-1.19589	1.48594	0.258226	0.648634	0.465586	0.0980075	-1.10288	2.1677	0.20893	1.00925	0.625173	0.211116	-0.677673	1.44544	0.416869	0.903649	0.291072	0.0720508	-1.78055	1.43219	0.155597	0.416869	0.510505	0.137935	-0.970003	1.5417	0.30761	0.787046	0.167494	0.0461514
438	5.35	5.37	23.36	20.87	18.07	tr	Q8C6E9	Putative uncharacterized protein OS=Mus musculus GN=Pura PE=2 SV=1	Pura	MOUSE	3	1.07647	0.660249	0.106301	1.30617	0.824138	1.47231	1.13763	0.459078	0.186028	1.33045	0.855067	1.70608	0.698232	0.0817215	-0.518221	1.41906	0.155597	0.990832	0.824138	0.3551	-0.279042	1.6293	0.359749	1.34276	0.794328	0.318524	-0.332193	1.69044	0.310456	1.34276	1.03753	0.875459	0.0531503	2.10863	0.49204	2.208	0.972747	0.942142
439	5.31	5.33	13.54	7.581	5.776	tr	Q8BFQ1	Prosaposin, isoform CRA_a OS=Mus musculus GN=Psap PE=2 SV=1	Psap	MOUSE	3	0.301995	0.123005	-1.7274	2.18776	0.0277971	0.660694	0.691831	0.427262	-0.531508	1.61436	0.359749	1.11686	0.772681	0.721575	-0.372056	1.51356	0.444631	1.1695	0.981748	0.893166	-0.0265755	1.41906	0.685488	1.39316	0.469894	0.232269	-1.08959	1.5417	0.0928966	0.724436	0.847227	0.705404	-0.239179	1.43219	0.559758	1.21339	0.809096	0.637887
440	5.31	5.31	30.77	19.23	19.23	tr	Q497E9	40S ribosomal protein S8 OS=Mus musculus GN=Rps8 PE=2 SV=1	Rps8	MOUSE	4	0.737904	0.354801	-0.438494	2.26987	0.310456	1.67494	0.648634	0.076702	-0.624523	1.58489	0.380189	1.02802	0.954993	0.877806	-0.0664386	1.75388	0.549541	1.67494	0.963829	0.895504	-0.0531509	1.33045	0.731139	1.28233	0.731139	0.168713	-0.451782	1.61436	0.428549	1.18032	0.801678	0.250161	-0.318905	1.47231	0.524808	1.18032	0.847227	0.403303
441	5.3	5.4	35.96	21.58	10.96	tr	Q5U438	Nucleophosmin 1 OS=Mus musculus GN=Npm1 PE=2 SV=1	Npm1	MOUSE	4	0.405508	0.20794	-1.3022	4.40555	0.0401791	1.78649	1.1272	0.740533	0.172741	1.75388	0.642688	2.0893	0.809096	0.627245	-0.305617	1.7378	0.359749	1.40605	1.2942	0.528899	0.372056	1.40605	0.92045	1.97697	1.67494	0.25536	0.744112	2.70396	0.619441	5.64937	1.57036	0.29337	0.651098	2.12814	0.737904	4.40555	0.895365	0.958581
442	5.3	5.33	36.11	36.11	36.11	sp	Q91WS0	CDGSH iron-sulfur domain-containing protein 1 OS=Mus musculus GN=Cisd1 PE=1 SV=1	Cisd1	MOUSE	3	0.972747	0.959452	-0.0398632	1.52757	0.636796	1.48594	1.07647	0.767939	0.106301	1.57036	0.685488	1.69044	1	0.966296	0	1.38038	0.724436	1.38038	0.963829	0.927582	-0.0531509	1.5417	0.625173	1.48594	0.879022	0.676972	-0.186028	1.38038	0.636796	1.21339	1.07647	0.77396	0.106301	1.38038	0.77983	1.48594	1	0.964271
443	5.26	5.26	39.47	26.97	26.97	sp	Q80Y14	Glutaredoxin-related protein 5, mitochondrial OS=Mus musculus GN=Glrx5 PE=2 SV=2	Glrx5	MOUSE	3	1.2942	0.616452	0.372056	2.0893	0.619441	2.70396	1.27057	0.629771	0.34548	5.34564	0.237684	6.79204	1.20226	0.703532	0.265754	2.0893	0.57544	2.51189	1.23595	0.662547	0.305617	2.55859	0.483059	3.16228	1.34276	0.576294	0.425207	2.0893	0.642688	2.80543	1.23595	0.661187	0.305617	8.16582	0.151356	10.1859	1.18032	0.730094
444	5.2	5.2	52.88	43.27	43.27	sp	Q8BK30	NADH dehydrogenase [ubiquinone] flavoprotein 3, mitochondrial OS=Mus musculus GN=Ndufv3 PE=2 SV=1	Ndufv3	MOUSE	3	0.870964	0.669527	-0.199316	1.44544	0.60256	1.25892	0.990832	0.999322	-0.0132877	3.87258	0.255859	3.83707	0.879022	0.701723	-0.186028	2.0893	0.420727	1.83654	1.22462	0.495114	0.292329	2.72898	0.448745	3.34195	1.23595	0.474508	0.305617	1.77011	0.698232	2.208	1.07647	0.777903	0.106301	3.10456	0.346737	3.34195	1.09648	0.719542
445	5.19	9.06	30.51	16.26	15.37	tr	A2BDV8	Heterogeneous nuclear ribonucleoprotein H2 OS=Mus musculus GN=Hnrnph2 PE=4 SV=1	Hnrnph2	MOUSE	5	0.903649	0.523242	-0.146165	1.2942	0.698232	1.1695	0.92045	0.64753	-0.119589	1.36773	0.672977	1.25892	1.10662	0.550799	0.146165	1.31826	0.83946	1.45881	0.990832	0.979557	-0.0132877	1.34276	0.737904	1.33045	1	0.950704	0	1.24738	0.801678	1.24738	0.963829	0.777797	-0.0531509	1.24738	0.772681	1.20226	1.08643	0.528834
446	5.18	5.18	54.2	43.51	43.51	sp	Q9CQZ5	NADH dehydrogenase [ubiquinone] 1 alpha subcomplex subunit 6 OS=Mus musculus GN=Ndufa6 PE=1 SV=1	Ndufa6	MOUSE	4	0.83946	0.450512	-0.252466	1.64437	0.515229	1.38038	0.772681	0.515706	-0.372056	1.88799	0.409261	1.45881	0.954993	0.917975	-0.0664386	1.34276	0.711214	1.28233	0.903649	0.485141	-0.146165	1.45881	0.619441	1.31826	1.02802	0.829369	0.0398627	1.70608	0.60256	1.75388	1.07647	0.703432	0.106301	1.67494	0.642688	1.80302	0.946237	0.695916
447	5.15	5.15	25.99	25.99	20.34	tr	Q3ULK8	Cellular nucleic acid binding protein, isoform CRA_a OS=Mus musculus GN=Cnbp PE=2 SV=1	Cnbp	MOUSE	3	0.879022	0.495129	-0.186028	1.18032	0.744732	1.03753	0.954993	0.975709	-0.0664386	1.30617	0.731139	1.24738	0.954993	0.818974	-0.0664386	1.2942	0.737904	1.23595	0.937562	0.849293	-0.093014	1.23595	0.758578	1.15878	1	0.946404	0	1.35519	0.737904	1.35519	0.937562	0.966722	-0.093014	1.22462	0.765597	1.14815	0.928966	0.798814
448	5.12	5.69	21.48	10.74	8.725	sp	Q9CPV4	Glyoxalase domain-containing protein 4 OS=Mus musculus GN=Glod4 PE=2 SV=1	Glod4	MOUSE	3	0.855067	0.606773	-0.225891	1.38038	0.619441	1.18032	0.870964	0.638255	-0.199316	2.05116	0.42462	1.78649	1.07647	0.779151	0.106301	2.29087	0.469894	2.46604	1.0666	0.781574	0.0930139	1.58489	0.672977	1.69044	1.14815	0.617018	0.199316	1.41906	0.809096	1.6293	1.05682	0.806184	0.079727	1.38038	0.765597	1.45881	0.903649	0.747847
449	5.09	5.1	22.56	17.83	13.37	sp	Q9D051	Pyruvate dehydrogenase E1 component subunit beta, mitochondrial OS=Mus musculus GN=Pdhb PE=1 SV=1	Pdhb	MOUSE	3	1.39316	0.208137	0.478358	2.10863	0.660694	2.93765	1.07647	0.66001	0.106301	1.45881	0.737904	1.57036	1.19124	0.406253	0.252467	1.58489	0.751623	1.88799	1.5417	0.145905	0.624522	1.38038	1.11686	2.12814	1.80302	0.0908409	0.850414	1.38038	1.30617	2.48886	1.2942	0.281528	0.372056	2.35505	0.549541	3.04789	1.2942	0.276324
450	5.08	5.08	26.76	19.72	17.61	tr	Q5SVF7	4-nitrophenylphosphatase domain and non-neuronal SNAP25-like protein homolog 1 (C. elegans) OS=Mus musculus GN=Nipsnap1 PE=2 SV=1	Nipsnap1	MOUSE	4	1.05682	0.793815	0.079727	2.55859	0.413047	2.70396	1.02802	0.90154	0.0398627	1.30617	0.787046	1.36773	1.1272	0.671818	0.172741	1.31826	0.855067	1.5417	0.831764	0.594551	-0.265754	1.36773	0.564937	1.13763	0.564937	0.157656	-0.823838	1.47231	0.263027	0.831764	1.23595	0.494006	0.305617	1.28233	0.963829	1.64437	0.787046	0.505159
451	5.04	5.11	22.74	16.21	7.158	tr	Q8BVQ9	Putative uncharacterized protein OS=Mus musculus GN=Psmc2 PE=2 SV=1	Psmc2	MOUSE	2	0.847227	0.4649	-0.239179	1.44544	0.586138	1.22462	0.672977	0.124246	-0.571372	1.43219	0.469894	0.963829	1.03753	0.823504	0.0531503	1.36773	0.758578	1.41906	0.855067	0.483543	-0.225891	1.25892	0.672977	1.07647	0.816582	0.378905	-0.29233	1.39316	0.591562	1.13763	0.685488	0.130485	-0.544796	1.36773	0.496592	0.937562	0.801678	0.341217
452	5.04	5.08	75	52.63	36.84	sp	Q9CPQ1	Cytochrome c oxidase subunit 6C OS=Mus musculus GN=Cox6c PE=1 SV=3	Cox6c	MOUSE	3	2.44343	0.0647657	1.28891	1.51356	1.61436	4.61318	1.8197	0.123981	0.863701	1.48594	1.22462	3.28095	0.608135	0.618765	-0.717537	2.24905	0.218776	1.36773	0.57544	0.502444	-0.797263	1.92309	0.103753	1.10662	0.744732	0.402016	-0.425207	2.07014	0.253513	1.5417	0.887156	0.49043	-0.17274	2.05116	0.409261	1.8197	0.619441	0.273539
453	5.01	5.03	22.74	10.79	7.129	sp	Q9JIL4	Na(+)/H(+) exchange regulatory cofactor NHE-RF3 OS=Mus musculus GN=Pdzk1 PE=1 SV=1	Pdzk1	MOUSE	3	1.03753	0.771909	0.0531503	1.27057	0.816582	1.31826	1	0.963323	0	1.33045	0.751623	1.33045	1.04713	0.726575	0.0664392	1.24738	0.83946	1.30617	0.928966	0.681175	-0.106302	1.24738	0.744732	1.15878	0.946237	0.737805	-0.0797264	1.24738	0.758578	1.18032	1.02802	0.826572	0.0398627	1.24738	0.824138	1.28233	1.09648	0.554014
454	5.01	5.01	25.4	13.65	13.65	tr	Q3UG11	Putative uncharacterized protein OS=Mus musculus GN=Calu PE=2 SV=1	Calu	MOUSE	3	0.824138	0.348734	-0.279042	2.01372	0.405508	1.65959	1.21339	0.368579	0.279042	1.64437	0.737904	2.01372	0.928966	0.771186	-0.106302	1.44544	0.648634	1.34276	1.13763	0.528514	0.186028	2.05116	0.554626	2.33346	0.794328	0.307343	-0.332193	1.80302	0.440555	1.43219	1.13763	0.527836	0.186028	2.01372	0.564937	2.26987	1.28233	0.298457
455	4.98	5.19	21.54	8.36	7.556	tr	Q8CI37	Phosphoenolpyruvate carboxykinase 1, cytosolic OS=Mus musculus GN=Pck1 PE=2 SV=1	Pck1	MOUSE	4	0.862979	0.38133	-0.212603	1.24738	0.698232	1.07647	1.13763	0.415747	0.186028	1.24738	0.912011	1.40605	0.972747	0.858679	-0.0398632	1.48594	0.648634	1.44544	0.77983	0.155052	-0.358768	1.24738	0.625173	0.972747	0.801678	0.185258	-0.318905	1.24738	0.642688	1	0.801678	0.175614	-0.318905	1.38038	0.564937	1.10662	0.870964	0.40152
456	4.97	5	10.26	9.091	7.226	tr	Q3TQR3	MCG118037 OS=Mus musculus GN=Eif5 PE=2 SV=1	Eif5	MOUSE	3	1.15878	0.593072	0.212603	1.88799	0.613762	2.58226	1.1272	0.849003	0.172741	1.94089	0.580764	2.29087	1.72187	0.235892	0.783975	1.75388	0.981748	4.83059	0.870964	0.86339	-0.199316	1.95885	0.436516	1.70608	0.912011	0.758625	-0.132877	1.88799	0.47863	1.72187	0.990832	0.9183	-0.0132877	2.05116	0.534564	2.03236	0.801678	0.807663
457	4.96	4.99	30.69	20.37	20.37	tr	Q8BVD4	Putative uncharacterized protein (Fragment) OS=Mus musculus GN=Gcdh PE=2 SV=1	Gcdh	MOUSE	4	1.18032	0.577116	0.239179	4.44631	0.265461	5.24808	1.35519	0.311114	0.438494	1.48594	0.912011	2.01372	0.946237	0.879866	-0.0797264	1.6293	0.580764	1.5417	1.15878	0.563676	0.212603	2.18776	0.529663	2.53513	1.14815	0.578885	0.199316	2.48886	0.461318	2.85759	1.30617	0.35706	0.385344	1.41906	0.92045	1.85353	0.77983	0.385578
458	4.96	4.98	20.93	14.62	14.62	tr	Q3UNH3	Putative uncharacterized protein (Fragment) OS=Mus musculus GN=Txnl1 PE=2 SV=1	Txnl1	MOUSE	3	1.03753	0.899822	0.0531503	1.2942	0.801678	1.34276	1.08643	0.687298	0.11959	1.28233	0.847227	1.40605	1.0666	0.698478	0.0930139	1.24738	0.855067	1.33045	0.912011	0.802966	-0.132877	1.49969	0.608135	1.36773	0.870964	0.581968	-0.199316	1.24738	0.698232	1.08643	0.928966	0.798778	-0.106302	1.2942	0.717794	1.20226	0.963829	0.995165
459	4.95	4.98	28.88	16.33	6.175	tr	Q3TKG4	Putative uncharacterized protein (Fragment) OS=Mus musculus GN=Psmc3 PE=2 SV=1	Psmc3	MOUSE	2	1.92309	0.244303	0.943428	2.18776	0.879022	7.37904	0.772681	0.528047	-0.372056	2.208	0.334195	1.70608	1.77011	0.496069	0.823838	2.44343	0.724436	5.19996	0.972747	0.922942	-0.0398632	2.22844	0.440555	2.1677	2.55859	0.191757	1.35535	2.70396	0.946237	8.79023	1.23595	0.974593	0.305617	2.31206	0.534564	3.01995	1.72187	0.530333
460	4.9	5.28	39.11	26.21	8.871	sp	Q6PDM2	Serine/arginine-rich splicing factor 1 OS=Mus musculus GN=Srsf1 PE=1 SV=3	Srsf1	MOUSE	2	0.895365	0.390431	-0.159452	1.27057	0.704693	1.13763	0.862979	0.254757	-0.212603	1.2942	0.666807	1.11686	0.895365	0.350087	-0.159452	1.27057	0.704693	1.13763	0.946237	0.71284	-0.0797264	1.24738	0.758578	1.18032	0.963829	0.833	-0.0531509	1.24738	0.772681	1.20226	0.946237	0.730711	-0.0797264	1.20226	0.787046	1.13763	0.831764	0.169734
461	4.89	4.9	27.17	7.692	5.074	tr	Q3THB0	Putative uncharacterized protein OS=Mus musculus GN=Eif4b PE=2 SV=1	Eif4b	MOUSE	3	1.1272	0.517271	0.172741	1.7378	0.648634	2.01372	0.847227	0.909076	-0.239179	2.05116	0.325087	1.7378	0.981748	0.998029	-0.0265755	1.90546	0.501187	1.87068	1.40605	0.170594	0.491646	1.48594	0.946237	2.67917	1.36773	0.199158	0.451782	1.52757	0.895365	2.48886	1.33045	0.236279	0.411919	1.40605	0.946237	2.35505	0.685488	0.473801
462	4.88	4.91	14.22	9.267	6.897	sp	Q9CZU6	Citrate synthase, mitochondrial OS=Mus musculus GN=Cs PE=1 SV=1	Cs	MOUSE	3	1.38038	0.290742	0.46507	1.58489	0.870964	2.51189	1.22462	0.466737	0.292329	1.69044	0.724436	2.29087	1.18032	0.549184	0.239179	1.72187	0.685488	2.208	0.765597	0.406973	-0.385344	1.78649	0.366438	1.36773	0.870964	0.660465	-0.199316	1.61436	0.505825	1.40605	0.895365	0.721842	-0.159452	1.65959	0.515229	1.48594	0.698232	0.28302
463	4.83	4.87	16.17	11.94	11.94	tr	Q8K1M3	Protein kinase, cAMP dependent regulatory, type II alpha OS=Mus musculus GN=Prkar2a PE=2 SV=1	Prkar2a	MOUSE	4	0.879022	0.780876	-0.186028	18.7068	0.0515229	16.4437	1.04713	0.882257	0.0664392	8.70964	0.120226	9.12011	1.1695	0.696423	0.225891	20.1372	0.0580764	20.5116	0.794328	0.623959	-0.332193	9.28966	0.0847227	7.37904	0.928966	0.894928	-0.106302	9.0365	0.102802	8.3946	0.928966	0.893067	-0.106302	16.293	0.0597035	15.1356	0.895365	0.822152
464	4.78	4.8	17.45	11.41	11.41	tr	Q52PE3	Translocon-associated protein alpha, muscle specific isoform OS=Mus musculus GN=Ssr1 PE=2 SV=1	Ssr1	MOUSE	3	0.457088	0.0875641	-1.12946	1.30617	0.283139	0.597035	0.405508	0.0593343	-1.3022	1.34276	0.222843	0.544503	0.539511	0.135748	-0.890277	1.34276	0.359749	0.724436	0.413047	0.0650654	-1.27562	1.47231	0.212814	0.608135	0.369828	0.0530889	-1.43507	1.40605	0.155597	0.519996	0.539511	0.140889	-0.890277	1.40605	0.331131	0.758578	0.731139	0.370756
465	4.76	4.78	21.18	11.53	11.53	tr	Q9CY19	Putative uncharacterized protein OS=Mus musculus GN=Plin2 PE=2 SV=1	Plin2	MOUSE	3	0.452898	0.0805356	-1.14274	2.12814	0.119124	0.963829	0.751623	0.325904	-0.411919	1.7378	0.398107	1.30617	0.580764	0.10745	-0.783975	1.41906	0.313329	0.824138	0.505825	0.0860967	-0.983291	2.0893	0.178649	1.05682	0.597035	0.117622	-0.744112	1.77011	0.244343	1.05682	0.505825	0.0666409	-0.983291	1.69044	0.222843	0.855067	0.299226	0.0175979
466	4.75	4.78	27.11	22.22	16.44	sp	O70251	Elongation factor 1-beta OS=Mus musculus GN=Eef1b PE=1 SV=5	Eef1b	MOUSE	2	0.887156	0.633093	-0.17274	1.83654	0.483059	1.6293	1.1272	0.633351	0.172741	2.01372	0.559758	2.26987	1.00925	0.885398	0.0132879	1.49969	0.672977	1.52757	0.758578	0.357576	-0.398631	2.0893	0.356451	1.58489	1	0.961887	0	1.35519	0.737904	1.35519	0.903649	0.651057	-0.146165	1.72187	0.515229	1.55597	1.1695	0.437178
467	4.72	10.22	38.75	26.56	20.31	tr	Q3U7F3	Putative uncharacterized protein OS=Mus musculus GN=Hnrnpa1 PE=2 SV=1	Hnrnpa1	MOUSE	5	1.04713	0.91533	0.0664392	2.53513	0.413047	2.65461	0.794328	0.667768	-0.332193	4.13048	0.192309	3.28095	1.09648	0.832971	0.132877	2.208	0.496592	2.42103	1.20226	0.705355	0.265754	2.1677	0.554626	2.60615	1.24738	0.660941	0.318905	2.60615	0.47863	3.25087	1.08643	0.848056	0.11959	3.19154	0.340408	3.46737	1.27057	0.630092
468	4.72	4.72	12.31	5.375	5.375	sp	Q60865	Caprin-1 OS=Mus musculus GN=Caprin1 PE=1 SV=2	Caprin1	MOUSE	3	0.862979	0.739822	-0.212603	10.7647	0.0801678	9.28966	1.19124	0.679555	0.252467	2.46604	0.483059	2.93765	1.04713	0.889251	0.0664392	2.0893	0.501187	2.18776	0.92045	0.852259	-0.119589	2.0893	0.436516	1.92309	1.21339	0.651429	0.279042	4.20727	0.288403	5.10505	1.1272	0.768318	0.172741	2.60615	0.432514	2.93765	1.36773	0.511436
469	4.7	4.74	16.3	6.815	6.815	tr	Q8C140	Putative uncharacterized protein OS=Mus musculus GN=Slc25a13 PE=2 SV=1	Slc25a13	MOUSE	3	1.09648	0.633476	0.132877	1.24738	0.879022	1.36773	1.08643	0.655115	0.11959	1.35519	0.801678	1.47231	0.92045	0.719632	-0.119589	1.24738	0.737904	1.14815	0.801678	0.318614	-0.318905	1.27057	0.630957	1.01859	0.855067	0.472341	-0.225891	1.33045	0.642688	1.13763	0.801678	0.315859	-0.318905	1.23595	0.642688	0.990832	0.83946	0.436031
470	4.69	5.01	25.59	18.9	16.93	sp	Q9DCM0	Protein ETHE1, mitochondrial OS=Mus musculus GN=Ethe1 PE=1 SV=2	Ethe1	MOUSE	3	1.44544	0.22059	0.531509	2.12814	0.679204	3.0761	1.31826	0.310106	0.398632	2.85759	0.461318	3.76704	0.946237	0.848981	-0.0797264	4.28548	0.220801	4.05509	1.05682	0.762298	0.079727	1.99526	0.529663	2.10863	1.0666	0.738576	0.0930139	2.07014	0.515229	2.208	1.35519	0.279563	0.438494	1.69044	0.801678	2.29087	1.1272	0.584737
471	4.66	4.66	20.29	20.29	20.29	tr	Q91X23	Orm1 protein OS=Mus musculus GN=Orm1 PE=2 SV=1	Orm1	MOUSE	3	0.474242	0.178163	-1.0763	2.0893	0.224906	0.990832	0.711214	0.411378	-0.491645	2.0893	0.337287	1.48594	1.65959	0.337684	0.730824	2.10863	0.787046	3.46737	0.559758	0.243113	-0.837126	2.0893	0.265461	1.1695	0.505825	0.197824	-0.983291	2.67917	0.187068	1.35519	0.591562	0.271046	-0.7574	2.22844	0.265461	1.31826	2.1677	0.239209
472	4.64	13.65	72.37	57.89	51.97	tr	Q5NC81	Nucleoside diphosphate kinase OS=Mus musculus GN=Nme1 PE=2 SV=1	acadm	MOUSE	8	0.737904	0.17608	-0.438494	1.38038	0.534564	1.01859	0.751623	0.200676	-0.411919	2.03236	0.369828	1.52757	0.801678	0.308207	-0.318905	1.38038	0.580764	1.10662	1	0.920063	0	1.78649	0.559758	1.78649	0.847227	0.442417	-0.239179	1.94089	0.436516	1.64437	0.887156	0.56335	-0.17274	2.42103	0.366438	2.14783	0.744732	0.190435
473	4.62	4.66	7.561	2.195	1.626	sp	Q3UPL0	Protein transport protein Sec31A OS=Mus musculus GN=Sec31a PE=1 SV=2	Sec31a	MOUSE	2	0.870964	0.655982	-0.199316	2.18776	0.398107	1.90546	1.03753	0.864153	0.0531503	3.7325	0.277971	3.87258	1.20226	0.520865	0.265754	2.26987	0.529663	2.72898	0.981748	0.987176	-0.0265755	1.41906	0.691831	1.39316	1.02802	0.894344	0.0398627	2.26987	0.452898	2.33346	1.55597	0.219963	0.637811	1.83654	0.847227	2.88403	1.59956	0.206034
474	4.57	4.59	17.1	6.39	4.663	sp	Q80WJ7	Protein LYRIC OS=Mus musculus GN=Mtdh PE=1 SV=1	Mtdh	MOUSE	2	0.717794	0.513126	-0.478358	1.85353	0.260615	1.33045	0.544503	0.168939	-0.876989	1.78649	0.121339	0.972747	0.580764	0.366146	-0.783975	2.208	0.172187	1.28233	1.08643	0.703781	0.11959	1.58489	0.685488	1.78649	0.731139	0.467554	-0.451782	1.69044	0.272898	1.23595	1.22462	0.452595	0.292329	1.39316	0.879022	1.87068	0.981748	0.667201
475	4.55	4.68	15.96	9.978	3.326	tr	Q3UT49	Putative uncharacterized protein OS=Mus musculus GN=Cyp2c29 PE=2 SV=1	Cyp2c29	MOUSE	2	1.59956	0.107252	0.677673	3.80189	0.420727	6.36796	3.25087	0.0258715	1.70083	1.65959	1.95885	5.91562	2.01372	0.0584238	1.00987	2.51189	0.801678	5.39511	1.27057	0.244008	0.34548	2.42103	0.524808	3.22107	1.07647	0.626578	0.106301	2.35505	0.457088	2.58226	1.23595	0.279006	0.305617	1.49969	0.824138	1.92309	1.19124	0.38909
476	4.52	4.52	21.47	19.02	9.783	sp	Q8C7G5	Apolipoprotein A-V OS=Mus musculus GN=Apoa5 PE=2 SV=1	Apoa5	MOUSE	2	1.00925	0.95355	0.0132879	1.52757	0.660694	1.51356	1.33045	0.16712	0.411919	1.38038	0.963829	1.99526	1.19124	0.572052	0.252467	2.05116	0.580764	2.48886	1.36773	0.143226	0.451782	1.43219	0.954993	2.0893	0.751623	0.350199	-0.411919	1.85353	0.337287	1.39316	1.1695	0.461818	0.225891	1.72187	0.679204	2.05116	1.27057	0.324326
477	4.51	4.51	16.12	6.573	4.538	tr	Q3UK67	Putative uncharacterized protein OS=Mus musculus GN=Sf1 PE=2 SV=1	Sf1	MOUSE	2	0.452898	0.194338	-1.14274	2.12814	0.0903649	0.963829	0.258226	0.116741	-1.95329	3.04789	0.0328095	0.787046	0.405508	0.131928	-1.3022	2.03236	0.0630957	0.824138	1.35519	0.317157	0.438494	1.95885	0.691831	2.80543	0.946237	0.850305	-0.0797264	1.48594	0.625173	1.40605	0.809096	0.745342	-0.305617	2.10863	0.369828	1.70608	0.862979	0.812965
478	4.5	4.53	29.55	13.07	7.102	tr	Q3TFA9	Putative uncharacterized protein OS=Mus musculus GN=Tmod3 PE=2 SV=1	Tmod3	MOUSE	2	0.92045	0.721898	-0.119589	1.61436	0.570164	1.48594	1.10662	0.627203	0.146165	1.77011	0.625173	1.95885	1.18032	0.434752	0.239179	1.38038	0.855067	1.6293	1.15878	0.516606	0.212603	1.55597	0.744732	1.80302	1.04713	0.823901	0.0664392	1.90546	0.549541	1.99526	1.08643	0.668907	0.11959	1.39316	0.77983	1.51356	1.23595	0.360456
479	4.5	4.5	40.69	24.14	17.93	tr	Q9CZI5	Putative uncharacterized protein OS=Mus musculus GN=Rps23 PE=2 SV=1	Rps23	MOUSE	2	1.19124	0.448994	0.252467	1.52757	0.77983	1.8197	1.04713	0.794201	0.0664392	1.52757	0.685488	1.59956	0.787046	0.314905	-0.345481	1.39316	0.564937	1.09648	1.14815	0.522061	0.199316	1.38038	0.831764	1.58489	0.928966	0.764615	-0.106302	1.38038	0.672977	1.28233	0.963829	0.906076	-0.0531509	1.59956	0.60256	1.5417	0.912011	0.685709
480	4.48	4.55	17.61	6.478	6.478	tr	Q91XG2	Cytochrome P450, family 2, subfamily a, polypeptide 4 OS=Mus musculus GN=Cyp2a4 PE=2 SV=1	Cyp2a4	MOUSE	3	6.30957	0.0229938	2.65754	1.83654	3.43558	13.3045	8.24138	0.0175908	3.04289	2.05116	4.01791	19.2309	4.20727	0.03812	2.07288	4.2462	0.990832	18.197	2.44343	0.0892928	1.28891	1.58489	1.5417	4.32514	1.28233	0.482992	0.358769	4.2462	0.301995	5.44503	2.22844	0.108797	1.15603	3.46737	0.642688	8.16582	1.69044	0.210958
481	4.47	4.52	22.53	8.974	5.678	tr	Q3UEI4	Pyruvate kinase (Fragment) OS=Mus musculus GN=Pklr PE=2 SV=1	Pklr	MOUSE	2	1.51356	0.149039	0.597947	1.23595	1.22462	2.14783	1.02802	0.906868	0.0398627	1.31826	0.77983	1.36773	0.990832	0.947798	-0.0132877	1.57036	0.619441	1.55597	0.744732	0.361324	-0.425207	1.24738	0.47863	0.928966	0.862979	0.686246	-0.212603	1.59956	0.469894	1.38038	0.928966	0.959482	-0.106302	1.72187	0.496592	1.59956	0.580764	0.131171
482	4.46	4.46	44.9	36.05	36.05	tr	Q5M9K1	Putative uncharacterized protein OS=Mus musculus GN=Ttr PE=2 SV=1	Ttr	MOUSE	4	1.03753	0.857845	0.0531503	1.90546	0.544503	1.97697	1.22462	0.414203	0.292329	1.38038	0.887156	1.69044	1.08643	0.689953	0.11959	1.38038	0.787046	1.49969	1.07647	0.719334	0.106301	1.97697	0.544503	2.12814	1.08643	0.679114	0.11959	1.38038	0.787046	1.49969	1.27057	0.356891	0.34548	1.38038	0.92045	1.75388	1.0666	0.762713
483	4.45	4.47	23.53	20.1	15.69	tr	Q91V55	Putative uncharacterized protein OS=Mus musculus GN=Rps5 PE=2 SV=1	Rps5	MOUSE	2	1.00925	0.947304	0.0132879	3.25087	0.310456	3.28095	0.586138	0.254653	-0.770687	2.22844	0.260615	1.30617	0.816582	0.580203	-0.29233	2.0893	0.390841	1.70608	0.642688	0.315928	-0.63781	2.10863	0.30761	1.35519	0.60256	0.271361	-0.730824	2.93765	0.205116	1.77011	0.870964	0.704411	-0.199316	2.0893	0.416869	1.8197	0.679204	0.355384
484	4.38	4.38	16.67	15.33	15.33	sp	Q9D7J9	Enoyl-CoA hydratase domain-containing protein 3, mitochondrial OS=Mus musculus GN=Echdc3 PE=2 SV=1	Echdc3	MOUSE	3	1.57036	0.43504	0.651098	2.99226	0.524808	4.69894	1.38038	0.539387	0.46507	2.10863	0.654636	2.88403	1.33045	0.571461	0.411919	5.54626	0.239883	7.37904	1.67494	0.393492	0.744112	2.10863	0.794328	3.49945	1.44544	0.493838	0.531509	5.59758	0.258226	8.09096	1.38038	0.535882	0.46507	2.0893	0.660694	2.88403	1.41906	0.513118
485	4.32	4.33	27.48	15.27	9.16	sp	P57759	Endoplasmic reticulum resident protein 29 OS=Mus musculus GN=Erp29 PE=1 SV=2	Erp29	MOUSE	2	0.564937	0.0988247	-0.823838	1.35519	0.349945	0.765597	0.539511	0.0868278	-0.890277	1.51356	0.212814	0.816582	0.903649	0.818998	-0.146165	1.48594	0.586138	1.34276	0.648634	0.177758	-0.624523	1.38038	0.376704	0.895365	0.912011	0.772883	-0.132877	1.36773	0.648634	1.24738	0.809096	0.478916	-0.305617	1.57036	0.469894	1.27057	0.787046	0.433668
486	4.32	4.33	60.76	49.37	49.37	tr	Q8BGD8	Putative uncharacterized protein OS=Mus musculus GN=1810063B05Rik PE=2 SV=1	1810063B05Rik	MOUSE	3	0.895365	0.651954	-0.159452	1.61436	0.554626	1.44544	1.09648	0.675308	0.132877	1.38038	0.794328	1.51356	0.928966	0.789256	-0.106302	1.38038	0.672977	1.28233	1.24738	0.390748	0.318905	1.38038	0.903649	1.72187	1.10662	0.661179	0.146165	1.8197	0.608135	2.01372	1.22462	0.428695	0.292329	1.38038	0.887156	1.69044	0.963829	0.886906
487	4.32	4.32	43.44	17.65	17.65	tr	A2AA29	Splicing factor, arginine/serine-rich 2 (SC-35) OS=Mus musculus GN=Srsf2 PE=4 SV=1	Srsf2	MOUSE	3	1.47231	0.177506	0.558083	1.35519	1.08643	2.01372	1.40605	0.18892	0.491646	1.38038	1.01859	1.95885	1.08643	0.801327	0.11959	1.33045	0.816582	1.44544	1.25892	0.279659	0.332192	1.28233	0.981748	1.61436	1.24738	0.355258	0.318905	1.39316	0.895365	1.7378	1.33045	0.310754	0.411919	1.70608	0.77983	2.24905	1.15878	0.360486
488	4.32	4.32	39.51	39.51	32.1	tr	Q3UI46	Neural cell expressed, developmentally down-regulated gene 8, isoform CRA_a OS=Mus musculus GN=Nedd8 PE=2 SV=1	Nedd8	MOUSE	4	0.946237	0.821671	-0.0797264	3.87258	0.244343	3.66438	1.31826	0.459	0.398632	2.85759	0.461318	3.76704	1.19124	0.605256	0.252467	3.66438	0.325087	4.36516	1.03753	0.877463	0.0531503	3.34195	0.310456	3.46737	1.05682	0.856765	0.079727	5.44503	0.194089	5.7544	1.13763	0.668472	0.186028	2.60615	0.436516	2.96483	1.30617	0.466912
489	4.31	4.33	19.23	14.62	8.462	tr	Q3UIB5	Putative uncharacterized protein OS=Mus musculus GN=Dhrs4 PE=2 SV=1	Dhrs4	MOUSE	2	0.801678	0.334762	-0.318905	4.44631	0.180302	3.56451	0.619441	0.118179	-0.690961	2.07014	0.299226	1.28233	0.887156	0.640283	-0.17274	2.01372	0.440555	1.78649	0.787046	0.356776	-0.345481	1.38038	0.570164	1.08643	0.946237	0.839522	-0.0797264	1.38038	0.685488	1.30617	0.870964	0.540312	-0.199316	2.33346	0.37325	2.03236	0.887156	0.6326
490	4.28	4.28	21.3	12.17	12.17	tr	Q4FK51	Lypla1 protein OS=Mus musculus GN=Lypla1 PE=2 SV=1	Lypla1	MOUSE	3	0.92045	0.880499	-0.119589	2.0893	0.440555	1.92309	0.704693	0.540375	-0.504933	2.0893	0.334195	1.47231	1.28233	0.631911	0.358769	2.0893	0.613762	2.67917	0.831764	0.730588	-0.265754	2.0893	0.398107	1.7378	1.22462	0.687753	0.292329	2.0893	0.586138	2.55859	1.10662	0.823024	0.146165	2.0893	0.529663	2.31206	1.19124	0.714944
491	4.28	4.28	28.14	20.6	13.07	sp	Q9WVA4	Transgelin-2 OS=Mus musculus GN=Tagln2 PE=1 SV=4	Tagln2	MOUSE	3	0.559758	0.191533	-0.837126	2.58226	0.147231	1.44544	0.937562	0.633604	-0.093014	2.01372	0.457088	1.88799	0.685488	0.310296	-0.544796	2.29087	0.203236	1.57036	1.25892	0.720084	0.332192	1.99526	0.630957	2.80543	0.654636	0.330841	-0.611235	1.57036	0.111686	1.02802	1.2942	0.648808	0.372056	1.80302	0.717794	2.75423	0.685488	0.368211
492	4.27	4.29	39.85	24.52	19.92	sp	Q91XF0	Pyridoxine-5'-phosphate oxidase OS=Mus musculus GN=Pnpo PE=1 SV=1	Pnpo	MOUSE	4	0.954993	0.656088	-0.0664386	1.39316	0.685488	1.33045	0.937562	0.63474	-0.093014	1.36773	0.685488	1.28233	0.928966	0.448895	-0.106302	1.24738	0.744732	1.15878	1.07647	0.657304	0.106301	1.49969	0.717794	1.61436	1.08643	0.380853	0.11959	1.24738	0.870964	1.35519	1.07647	0.485223	0.106301	1.33045	0.809096	1.43219	1.04713	0.774411
493	4.26	4.27	13.38	9.699	8.027	sp	Q91X91	Nicotinate-nucleotide pyrophosphorylase [carboxylating] OS=Mus musculus GN=Qprt PE=2 SV=1	Qprt	MOUSE	2	1.31826	0.267339	0.398632	1.38038	0.954993	1.8197	0.912011	0.656465	-0.132877	1.38038	0.660694	1.25892	1.02802	0.860238	0.0398627	1.38038	0.744732	1.41906	0.887156	0.539586	-0.17274	1.8197	0.487529	1.61436	0.981748	0.950875	-0.0265755	1.51356	0.648634	1.48594	0.758578	0.232829	-0.398631	1.38038	0.549541	1.04713	0.698232	0.144299
494	4.19	4.26	8.56	3.185	1.991	tr	D3YW52	Uncharacterized protein OS=Mus musculus GN=Pzp PE=4 SV=1	Pzp	MOUSE	3	0.717794	0.0543236	-0.478358	1.35519	0.501187	0.972747	0.744732	0.145204	-0.425207	1.49969	0.469894	1.11686	0.737904	0.157895	-0.438494	1.55597	0.448745	1.14815	0.57544	0.0320249	-0.797263	1.57036	0.316228	0.903649	0.47863	0.00170171	-1.06302	1.36773	0.291072	0.654636	0.483059	0.01202	-1.04973	1.51356	0.235505	0.731139	0.625173	0.128587
495	4.19	4.23	23.25	8.618	6.667	sp	Q8VCW8	Acyl-CoA synthetase family member 2, mitochondrial OS=Mus musculus GN=Acsf2 PE=2 SV=1	Acsf2	MOUSE	4	0.928966	0.983848	-0.106302	2.91072	0.316228	2.70396	3.83707	0.0245324	1.94001	2.55859	1.49969	34.6737	2.80543	0.0536305	1.48822	2.39883	1.1695	28.5759	1.07647	0.981795	0.106301	2.77971	0.387258	3.66438	1.55597	0.613632	0.637811	2.96483	0.524808	5.29664	3.10456	0.157083	1.63439	3.25087	0.954993	25.8226	2.51189	0.303723
496	4.18	4.18	23.37	16.57	13.61	sp	Q8C7E7	Starch-binding domain-containing protein 1 OS=Mus musculus GN=Stbd1 PE=1 SV=1	Stbd1	MOUSE	2	0.197697	0.000629015	-2.33864	4.57088	0.030479	0.903649	0.636796	0.113477	-0.651098	1.94089	0.301995	1.23595	0.887156	0.606505	-0.17274	1.78649	0.49204	1.58489	0.691831	0.149812	-0.531508	1.87068	0.337287	1.2942	1.08643	0.693125	0.11959	1.38038	0.787046	1.49969	0.642688	0.102897	-0.63781	3.22107	0.180302	2.07014	1.05682	0.793138
497	4.17	4.88	12.84	6.691	5.244	tr	Q3UN60	Membrane protein, palmitoylated 6 (MAGUK p55 subfamily member 6), isoform CRA_b OS=Mus musculus GN=Mpp6 PE=2 SV=1	Mpp6	MOUSE	3	0.862979	0.436286	-0.212603	3.53183	0.244343	3.04789	0.787046	0.273783	-0.345481	2.51189	0.313329	1.97697	1.01859	0.924221	0.0265749	1.97697	0.515229	2.01372	0.772681	0.237383	-0.372056	1.6293	0.469894	1.25892	0.731139	0.195036	-0.451782	1.44544	0.505825	1.05682	0.809096	0.355086	-0.305617	1.8197	0.444631	1.47231	1.08643	0.715229
498	4.15	4.18	68.89	43.33	35.56	tr	Q5BL14	High mobility group nucleosomal binding domain 2 OS=Mus musculus GN=Hmgn2 PE=2 SV=1	Hmgn2	MOUSE	2	1.5417	0.296129	0.624522	1.92309	0.801678	2.99226	1.02802	0.907917	0.0398627	4.44631	0.231207	4.57088	0.954993	0.919802	-0.0664386	4.40555	0.214783	4.20727	1.48594	0.325406	0.571372	1.8197	0.816582	2.77971	0.928966	0.870045	-0.106302	3.49945	0.265461	3.25087	1.23595	0.562929	0.305617	3.22107	0.383707	4.01791	0.356451	0.120064
499	4.14	4.15	11.61	8.036	6.25	tr	Q549A5	Clusterin OS=Mus musculus GN=Clu PE=2 SV=1	Clu	MOUSE	2	0.483059	0.106655	-1.04973	1.61436	0.265461	0.77983	0.591562	0.181926	-0.7574	2.96483	0.183654	1.75388	0.946237	0.871446	-0.0797264	1.8197	0.515229	1.72187	0.60256	0.198987	-0.730824	1.39316	0.42462	0.83946	0.501187	0.115892	-0.996579	2.31206	0.192309	1.15878	0.787046	0.472393	-0.345481	1.64437	0.469894	1.2942	1.13763	0.654202
500	4.14	4.14	61.11	53.33	53.33	tr	A2ATS2	Translocase of inner mitochondrial membrane 10 homolog (Yeast) OS=Mus musculus GN=Timm10 PE=4 SV=1	Timm10	MOUSE	3	1.04713	0.829831	0.0664392	1.5417	0.679204	1.61436	1.24738	0.424174	0.318905	1.64437	0.758578	2.05116	0.928966	0.803687	-0.106302	1.38038	0.672977	1.28233	1.19124	0.506823	0.252467	1.38038	0.862979	1.64437	1.21339	0.472121	0.279042	1.38038	0.879022	1.67494	1.1695	0.549431	0.225891	2.03236	0.57544	2.37684	1.20226	0.491857
501	4.12	4.12	11.82	8.867	6.897	sp	Q9JL35	High mobility group nucleosome-binding domain-containing protein 5 OS=Mus musculus GN=Hmgn5 PE=1 SV=2	Hmgn5	MOUSE	2	1.05682	0.79373	0.079727	1.47231	0.717794	1.55597	0.946237	0.826156	-0.0797264	1.95885	0.483059	1.85353	0.912011	0.675092	-0.132877	2.80543	0.325087	2.55859	1.21339	0.459422	0.279042	1.59956	0.758578	1.94089	1.05682	0.906689	0.079727	4.20727	0.251189	4.44631	1.1695	0.537854	0.225891	1.38038	0.847227	1.61436	1.02802	0.90242
502	4.11	4.13	22.26	16.42	13.5	tr	Q544R1	Proline synthetase co-transcribed OS=Mus musculus GN=Prosc PE=2 SV=1	Prosc	MOUSE	3	0.831764	0.429824	-0.265754	1.5417	0.539511	1.28233	0.847227	0.480312	-0.239179	1.38038	0.613762	1.1695	0.801678	0.357882	-0.318905	1.38038	0.580764	1.10662	0.946237	0.821024	-0.0797264	1.45881	0.648634	1.38038	0.937562	0.793415	-0.093014	1.64437	0.570164	1.5417	0.92045	0.721991	-0.119589	1.38038	0.666807	1.27057	0.92045	0.729177
503	4.09	11.03	14.8	13.54	9.928	sp	P23953	Liver carboxylesterase N OS=Mus musculus GN=Es1 PE=1 SV=3	Es1	MOUSE	6	0.870964	0.798394	-0.199316	2.0893	0.416869	1.8197	1.09648	0.834254	0.132877	2.0893	0.524808	2.29087	0.862979	0.78406	-0.212603	2.0893	0.413047	1.80302	0.912011	0.872546	-0.132877	2.0893	0.436516	1.90546	0.672977	0.504052	-0.571372	2.0893	0.322107	1.40605	0.824138	0.72355	-0.279042	2.0893	0.394457	1.72187	1.01859	0.949993
504	4.09	4.09	36.82	11.55	11.55	sp	Q8R1F5	Putative hydroxypyruvate isomerase OS=Mus musculus GN=Hyi PE=1 SV=2	Hyi	MOUSE	2	0.855067	0.642766	-0.225891	1.88799	0.440555	1.61436	0.444631	0.0763381	-1.16932	2.22844	0.140605	0.990832	0.534564	0.12101	-0.903564	2.07014	0.195884	1.10662	0.831764	0.638115	-0.265754	2.39883	0.334195	1.99526	1	0.95149	0	2.42103	0.413047	2.37684	0.496592	0.0949877	-1.00987	1.38038	0.283139	0.685488	0.529663	0.118821
505	4.08	4.37	25.14	16.39	13.66	tr	Q9DCC5	Cbx3 protein OS=Mus musculus GN=Cbx3 PE=2 SV=1	Cbx3	MOUSE	2	0.954993	0.841534	-0.0664386	1.39316	0.685488	1.33045	1.03753	0.817709	0.0531503	1.38038	0.751623	1.43219	0.981748	0.915972	-0.0265755	1.7378	0.564937	1.70608	0.972747	0.927896	-0.0398632	1.38038	0.704693	1.34276	1.11686	0.556307	0.159452	1.38038	0.809096	1.5417	0.990832	0.997079	-0.0132877	1.38038	0.717794	1.36773	0.963829	0.904047
506	4.07	4.08	20.63	10.32	6.878	tr	Q3TCD4	Putative uncharacterized protein OS=Mus musculus GN=Peci PE=2 SV=1	Peci	MOUSE	2	1.03753	0.919359	0.0531503	2.0893	0.496592	2.1677	0.887156	0.812846	-0.17274	3.34195	0.265461	2.96483	1.03753	0.928645	0.0531503	5.15229	0.201372	5.34564	0.717794	0.529601	-0.478358	2.0893	0.343558	1.49969	0.946237	0.911238	-0.0797264	2.0893	0.452898	1.97697	0.870964	0.774418	-0.199316	2.0893	0.416869	1.8197	0.77983	0.618415
507	4.07	4.07	28.44	13.74	13.74	sp	P47963	60S ribosomal protein L13 OS=Mus musculus GN=Rpl13 PE=2 SV=3	Rpl13	MOUSE	2	0.912011	0.866295	-0.132877	1.99526	0.444631	1.8197	0.149969	0.0977954	-2.73727	4.13048	0.0398107	0.619441	0.847227	0.934937	-0.239179	2.18776	0.383707	1.85353	0.457088	0.194927	-1.12946	1.7378	0.136773	0.794328	0.49204	0.24397	-1.02315	1.97697	0.178649	0.972747	0.452898	0.221201	-1.14274	1.88799	0.0758578	0.855067	0.870964	0.748252
508	4.06	6.07	11.29	10.19	10.19	tr	D3Z577	Uncharacterized protein OS=Mus musculus GN=H2-Q10 PE=3 SV=1	H2-Q10	MOUSE	4	0.862979	0.736448	-0.212603	16.5959	0.057544	14.3219	0.887156	0.80011	-0.17274	2.80543	0.316228	2.48886	0.731139	0.52109	-0.451782	2.0893	0.349945	1.52757	0.862979	0.751502	-0.212603	2.83139	0.30479	2.44343	0.679204	0.454419	-0.558084	2.10863	0.325087	1.43219	0.794328	0.618272	-0.332193	7.24436	0.109648	5.7544	0.928966	0.884215
509	4.06	4.07	20.2	5.911	5.911	tr	Q3URM4	Putative uncharacterized protein OS=Mus musculus GN=Erp44 PE=2 SV=1	Erp44	MOUSE	2	0.870964	0.634102	-0.199316	1.38038	0.630957	1.20226	1.22462	0.464477	0.292329	1.49969	0.816582	1.83654	1.05682	0.807295	0.079727	1.64437	0.642688	1.7378	1.02802	0.879106	0.0398627	1.38038	0.744732	1.41906	0.937562	0.827421	-0.093014	1.38038	0.679204	1.2942	0.855067	0.573871	-0.225891	2.33346	0.366438	1.99526	1.04713	0.826371
510	4.06	4.06	19.89	6.093	5.018	sp	P06745	Glucose-6-phosphate isomerase OS=Mus musculus GN=Gpi PE=1 SV=4	Gpi	MOUSE	2	1.00925	0.960231	0.0132879	1.88799	0.534564	1.90546	0.981748	0.921112	-0.0265755	1.75388	0.554626	1.72187	0.963829	0.893649	-0.0531509	1.38038	0.698232	1.33045	0.801678	0.297831	-0.318905	1.38038	0.580764	1.10662	0.831764	0.384995	-0.265754	1.38038	0.60256	1.14815	0.751623	0.147041	-0.411919	2.70396	0.272898	2.03236	0.648634	0.0533627
511	4.05	4.07	29.61	17.11	17.11	sp	Q9CQ92	Mitochondrial fission 1 protein OS=Mus musculus GN=Fis1 PE=1 SV=1	Fis1	MOUSE	2	0.972747	0.95405	-0.0398632	2.0893	0.465586	2.03236	0.855067	0.646255	-0.225891	2.0893	0.409261	1.78649	0.831764	0.606733	-0.265754	2.10863	0.398107	1.75388	1.21339	0.593201	0.279042	2.10863	0.57544	2.53513	1.1695	0.645746	0.225891	2.0893	0.559758	2.44343	1.13763	0.697002	0.186028	2.0893	0.544503	2.37684	1.25892	0.54057
512	4.04	11.64	23.18	11.06	11.06	tr	Q99LF8	Poly(A) binding protein, cytoplasmic 4 OS=Mus musculus GN=Pabpc4 PE=2 SV=1	Pabpc4	MOUSE	6	0.751623	0.552928	-0.411919	7.04693	0.10666	5.29664	0.672977	0.449273	-0.571372	2.0893	0.322107	1.40605	0.862979	0.747696	-0.212603	2.0893	0.413047	1.80302	1.00925	0.960411	0.0132879	2.80543	0.359749	2.83139	0.711214	0.497878	-0.491645	2.0893	0.340408	1.48594	0.92045	0.861825	-0.119589	2.44343	0.376704	2.24905	0.870964	0.761673
513	4.04	4.04	16.9	7.176	7.176	sp	Q9JLI6	Selenocysteine lyase OS=Mus musculus GN=Scly PE=1 SV=1	Scly	MOUSE	2	1.1272	0.668426	0.172741	1.38038	0.816582	1.55597	0.83946	0.588647	-0.252466	2.12814	0.398107	1.78649	0.981748	0.95399	-0.0265755	2.88403	0.340408	2.83139	0.937562	0.855931	-0.093014	1.80302	0.519996	1.69044	0.954993	0.907409	-0.0664386	1.6293	0.586138	1.55597	1.04713	0.858982	0.0664392	1.44544	0.724436	1.51356	1.13763	0.640546
514	4.03	4.07	20.24	5.327	5.327	tr	Q8CE60	Histidine ammonia-lyase OS=Mus musculus GN=Hal PE=2 SV=1	Hal	MOUSE	2	2.60615	0.214772	1.38192	2.0893	1.24738	5.44503	2.31206	0.241663	1.20918	7.87046	0.293765	18.197	2.1677	0.256423	1.11617	2.0893	1.03753	4.57088	1.5417	0.406271	0.624522	2.10863	0.731139	3.22107	0.60256	0.309913	-0.730824	20.1372	0.0436516	12.1339	1.97697	0.286906	0.983291	2.29087	0.862979	4.48745	1.28233	0.569618
515	4.03	4.05	33.68	13.16	13.16	tr	A2A6J8	Troponin I, skeletal, fast 2 (Fragment) OS=Mus musculus GN=Tnni2 PE=4 SV=1	Tnni2	MOUSE	2	1.25892	0.115199	0.332192	4.92039	0.255859	6.25173	5.97035	0.00243176	2.57782	4.83059	1.23595	28.3139	2.96483	0.00345847	1.56795	4.96592	0.597035	14.5881	26.0615	0.0013583	4.70385	4.48745	5.80764	75.1623	14.7231	0.00163421	3.88001	4.52898	3.25087	53.9511	1.15878	0.00758229	0.212603	4.52898	0.255859	5.64937	0.990832	0.00670088
516	4.03	4.04	18.13	10.57	10.57	tr	Q3ULL5	Eif2s2 protein OS=Mus musculus GN=Eif2s2 PE=2 SV=1	Eif2s2	MOUSE	2	0.765597	0.278428	-0.385344	1.77011	0.432514	1.35519	0.990832	0.99411	-0.0132877	1.45881	0.679204	1.44544	0.879022	0.595391	-0.186028	1.43219	0.608135	1.25892	0.870964	0.567249	-0.199316	1.92309	0.452898	1.67494	0.879022	0.59403	-0.186028	2.22844	0.394457	1.95885	0.847227	0.491221	-0.239179	2.72898	0.310456	2.31206	1.04713	0.820495
517	4.02	4.15	18.23	8.873	7.434	tr	Q3TEE8	Putative uncharacterized protein OS=Mus musculus GN=Txndc5 PE=2 SV=1	Txndc5	MOUSE	3	0.981748	0.976611	-0.0265755	1.75388	0.559758	1.72187	0.981748	0.959469	-0.0265755	3.34195	0.293765	3.28095	1.09648	0.670913	0.132877	2.77971	0.394457	3.04789	0.831764	0.490846	-0.265754	2.22844	0.37325	1.85353	0.787046	0.348796	-0.345481	3.49945	0.224906	2.75423	0.870964	0.592691	-0.199316	1.83654	0.474242	1.59956	0.765597	0.310485
518	4.02	4.03	14.33	4.343	4.343	sp	A2ATU0	Probable 2-oxoglutarate dehydrogenase E1 component DHKTD1, mitochondrial OS=Mus musculus GN=Dhtkd1 PE=2 SV=1	Dhtkd1	MOUSE	2	5.80764	0.0180268	2.53795	4.52898	1.28233	26.7917	6.08135	0.00298277	2.60439	4.57088	1.33045	27.5423	8.55067	0.0027181	3.09604	4.61318	1.85353	39.4457	4.96592	0.00333205	2.31206	4.52898	1.09648	24.4343	2.67917	0.00422999	1.42179	4.7863	0.559758	12.3595	6.79204	0.00287761	2.76384	4.61318	1.47231	32.2107	3.0761	0.00359234
519	4.01	4.03	33.46	19.39	7.985	sp	Q66JS6	Eukaryotic translation initiation factor 3 subunit J OS=Mus musculus GN=Eif3j PE=2 SV=1	Eif3j	MOUSE	2	0.711214	0.517204	-0.491645	2.10863	0.340408	1.49969	0.912011	0.849322	-0.132877	2.0893	0.436516	1.90546	0.737904	0.55488	-0.438494	2.10863	0.353183	1.55597	1.02802	0.934995	0.0398627	2.0893	0.49204	2.14783	1.01859	0.942624	0.0265749	2.0893	0.487529	2.12814	1.01859	0.942299	0.0265749	2.0893	0.487529	2.14783	0.937562	0.907555
520	4.01	4.01	11.09	5.736	4.015	sp	P14246	Solute carrier family 2, facilitated glucose transporter member 2 OS=Mus musculus GN=Slc2a2 PE=1 SV=3	Slc2a2	MOUSE	2	2.12814	0.274102	1.08959	4.69894	0.452898	10	2.24905	0.258744	1.16932	2.10863	1.0666	4.69894	1.19124	0.688009	0.252467	2.0893	0.570164	2.48886	1	0.9882	0	2.99226	0.334195	2.99226	0.765597	0.57502	-0.385344	2.0893	0.366438	1.59956	0.879022	0.778787	-0.186028	3.01995	0.291072	2.65461	0.679204	0.444037
521	4.01	4.01	19.12	15.69	15.69	sp	Q9DCS2	UPF0585 protein C16orf13 homolog OS=Mus musculus PE=1 SV=1	0610011F06Rik	MOUSE	2	0.954993	0.924903	-0.0664386	4.96592	0.192309	4.74242	0.972747	0.96214	-0.0398632	3.01995	0.322107	2.93765	0.862979	0.68201	-0.212603	3.56451	0.242103	3.0761	0.77983	0.491295	-0.358768	2.0893	0.37325	1.6293	0.912011	0.787539	-0.132877	7.7983	0.11695	7.11213	0.772681	0.455079	-0.372056	13.9316	0.0597035	10.7647	0.586138	0.224798
522	4	7.77	46.09	35.16	31.25	sp	P0C0S6	Histone H2A.Z OS=Mus musculus GN=H2afz PE=1 SV=2	H2afz	MOUSE	4	0.903649	0.843541	-0.146165	3.19154	0.283139	2.88403	0.505825	0.321627	-0.983291	2.0893	0.239883	1.05682	0.642688	0.453303	-0.63781	5.80764	0.110662	3.7325	0.903649	0.840891	-0.146165	2.0893	0.432514	1.88799	0.711214	0.54025	-0.491645	2.0893	0.340408	1.48594	1.13763	0.77267	0.186028	2.0893	0.544503	2.37684	0.554626	0.363006
523	4	4.16	33.33	18.42	14.04	tr	Q58E35	MCG10168 OS=Mus musculus GN=Rplp1 PE=4 SV=1	Rplp1	MOUSE	2	0.954993	0.993641	-0.0664386	1.27057	0.751623	1.21339	0.870964	0.82629	-0.199316	1.18032	0.737904	1.02802	0.895365	0.852326	-0.159452	1.18032	0.758578	1.05682	0.801678	0.718282	-0.318905	1.24738	0.642688	1	0.855067	0.793362	-0.225891	1.2942	0.660694	1.10662	0.92045	0.899134	-0.119589	1.20226	0.765597	1.10662	0.787046	0.655741
524	4	4.14	15.78	3.412	2.239	sp	P30999	Catenin delta-1 OS=Mus musculus GN=Ctnnd1 PE=1 SV=2	Ctnnd1	MOUSE	2	0.816582	0.704079	-0.29233	13.3045	0.0636796	10.8643	1.04713	0.902566	0.0664392	7.58578	0.138038	7.94328	1.14815	0.76054	0.199316	2.0893	0.549541	2.39883	1.01859	0.94867	0.0265749	2.0893	0.487529	2.12814	0.816582	0.701444	-0.29233	2.0893	0.390841	1.70608	0.912011	0.863175	-0.132877	3.76704	0.242103	3.43558	1.15878	0.757886
525	4	4.06	14.46	6.405	6.405	tr	Q99L64	Aldehyde dehydrogenase family 3, subfamily A2 OS=Mus musculus GN=Aldh3a2 PE=2 SV=1	Aldh3a2	MOUSE	2	1.2942	0.56053	0.372056	4.74242	0.272898	6.13762	2.14783	0.2612	1.10288	2.10863	1.01859	4.48745	1.35519	0.513378	0.438494	2.10863	0.642688	2.83139	1.33045	0.531354	0.411919	3.56451	0.37325	4.74242	0.895365	0.754319	-0.159452	18.0302	0.0539511	16.1436	1.30617	0.551486	0.385344	2.53513	0.515229	3.31131	0.672977	0.400077
526	4	4.03	22.36	11.79	5.691	tr	Q9R0T7	MCG15085 OS=Mus musculus GN=Try4 PE=2 SV=1	Try4	MOUSE	3	1	0.959023	0	1.14815	0.870964	1.14815	0.954993	0.956908	-0.0664386	1.14815	0.831764	1.09648	1	0.981502	0	1.14815	0.870964	1.14815	0.928966	0.833632	-0.106302	1.14815	0.809096	1.0666	1.00925	0.958751	0.0132879	1.14815	0.879022	1.15878	1	0.989718	0	1.14815	0.870964	1.14815	0.903649	0.821953
527	4	4.03	8.858	4.921	4.921	sp	Q8C0C7	Phenylalanyl-tRNA synthetase alpha chain OS=Mus musculus GN=Farsa PE=2 SV=1	Farsa	MOUSE	2	0.685488	0.519246	-0.544796	2.0893	0.328095	1.43219	0.390841	0.254003	-1.35535	2.10863	0.187068	0.824138	0.787046	0.665532	-0.345481	2.10863	0.376704	1.65959	0.47863	0.312839	-1.06302	2.0893	0.226986	1	0.461318	0.300995	-1.11617	2.0893	0.218776	0.963829	0.765597	0.628287	-0.385344	2.0893	0.363078	1.59956	0.83946	0.738991
528	4	4.03	21.72	11.89	11.89	tr	Q91VB0	Glutathione S-transferase, theta 2 OS=Mus musculus GN=Gstt2 PE=2 SV=1	Gstt2	MOUSE	2	1.48594	0.459614	0.571372	5.19996	0.285759	7.65597	1.20226	0.683944	0.265754	5.10505	0.235505	6.13762	1.24738	0.628777	0.318905	2.42103	0.515229	3.01995	0.698232	0.472132	-0.518221	21.4783	0.0428548	14.9969	0.912011	0.857094	-0.132877	2.0893	0.436516	1.90546	0.946237	0.921396	-0.0797264	2.91072	0.325087	2.75423	0.711214	0.510693
529	4	4.02	9.656	4.497	4.497	tr	B2RPU8	MCG130675 OS=Mus musculus GN=Scand3 PE=2 SV=1	Scand3	MOUSE	2	2.58226	0.176725	1.36863	2.10863	1.22462	5.39511	2.01372	0.223943	1.00987	2.10863	0.954993	4.20727	0.937562	0.837753	-0.093014	7.31139	0.128233	6.85488	2.88403	0.161781	1.52809	3.40408	0.847227	9.81748	1.69044	0.278865	0.7574	5.80764	0.291072	9.81748	2.03236	0.221034	1.02315	3.98107	0.510505	8.16582	1.58489	0.309314
530	4	4.01	16.17	8.982	8.982	tr	Q9D0C0	Putative uncharacterized protein OS=Mus musculus GN=Ctsl PE=2 SV=1	Ctsl	MOUSE	2	0.809096	0.691351	-0.305617	2.0893	0.387258	1.69044	1.10662	0.823919	0.146165	2.0893	0.529663	2.31206	1.05682	0.893775	0.079727	2.0893	0.505825	2.208	1.38038	0.554355	0.46507	2.0893	0.660694	2.88403	1.03753	0.919075	0.0531503	2.0893	0.496592	2.1677	1.34276	0.583566	0.425207	2.10863	0.636796	2.80543	1.41906	0.525773
531	4	4.01	34.69	19.05	19.05	tr	Q3UL78	Putative uncharacterized protein OS=Mus musculus GN=Cdc42 PE=2 SV=1	Cdc42	MOUSE	2	1.13763	0.781254	0.186028	2.0893	0.544503	2.37684	1.11686	0.803397	0.159452	3.37287	0.331131	3.76704	1.14815	0.772591	0.199316	4.20727	0.272898	4.83059	1.22462	0.675071	0.292329	2.0893	0.586138	2.58226	1.13763	0.776704	0.186028	2.0893	0.544503	2.37684	1.02802	0.942	0.0398627	2.0893	0.49204	2.14783	0.928966	0.900746
532	4	4.01	31.88	17.39	17.39	sp	Q9CR98	Protein FAM136A OS=Mus musculus GN=Fam136a PE=1 SV=1	Fam136a	MOUSE	2	1.25892	0.585996	0.332192	2.0893	0.60256	2.63027	1.39316	0.477619	0.478358	6.25173	0.222843	8.70964	1.25892	0.588799	0.332192	2.208	0.570164	2.75423	1.69044	0.346584	0.7574	2.0893	0.809096	3.56451	1.49969	0.418437	0.58466	2.0893	0.717794	3.16228	1.72187	0.337243	0.783975	2.0893	0.824138	3.63078	1.67494	0.350835
533	4	4	50.39	29.46	29.46	sp	Q9CQC7	NADH dehydrogenase [ubiquinone] 1 beta subcomplex subunit 4 OS=Mus musculus GN=Ndufb4 PE=1 SV=3	Ndufb4	MOUSE	2	1.02802	0.931659	0.0398627	4.44631	0.231207	4.57088	0.879022	0.780734	-0.186028	2.44343	0.363078	2.14783	0.685488	0.444286	-0.544796	3.43558	0.201372	2.35505	0.772681	0.574046	-0.372056	2.0893	0.369828	1.61436	1	0.975667	0	4.44631	0.224906	4.44631	0.862979	0.738842	-0.212603	8.62979	0.1	7.44732	0.92045	0.861423
534	4	4	16.6	10.19	10.19	tr	Q91XH4	Catechol-O-methyltransferase 1 OS=Mus musculus GN=Comt1 PE=2 SV=1	Comt1	MOUSE	2	0.691831	0.332137	-0.531508	2.96483	0.233346	2.05116	0.809096	0.515392	-0.305617	4.44631	0.18197	3.59749	0.981748	0.972812	-0.0265755	2.0893	0.469894	2.05116	0.685488	0.319993	-0.544796	2.0893	0.325087	1.43219	0.824138	0.554154	-0.279042	3.69828	0.222843	3.04789	0.724436	0.357584	-0.46507	2.83139	0.255859	2.05116	0.751623	0.427285
535	4	4	53.62	30.43	30.43	tr	Q059I1	MCG22987, isoform CRA_a OS=Mus musculus GN=Rps28 PE=4 SV=1	Rps28	MOUSE	3	0.903649	0.686737	-0.146165	2.0893	0.432514	1.88799	1.15878	0.577445	0.212603	2.0893	0.554626	2.42103	0.92045	0.726506	-0.119589	2.0893	0.440555	1.92309	1.20226	0.512269	0.265754	2.0893	0.57544	2.51189	1.14815	0.611364	0.199316	3.87258	0.296483	4.44631	1.20226	0.51237	0.265754	2.0893	0.57544	2.51189	1.28233	0.432795
536	4	4	24.62	16.08	16.08	tr	A2A7Q3	Expressed sequence AU022252, isoform CRA_c OS=Mus musculus GN=AU022252 PE=4 SV=1	AU022252	MOUSE	2	1.39316	0.37771	0.478358	2.51189	0.554626	3.49945	1.47231	0.339094	0.558083	2.10863	0.698232	3.0761	1.57036	0.305908	0.651098	4.57088	0.343558	7.11213	1.92309	0.2296	0.943428	2.0893	0.92045	4.01791	1.57036	0.300796	0.651098	2.72898	0.57544	4.32514	1.99526	0.220598	0.996578	3.04789	0.654636	6.08135	1.78649	0.250044
537	4	4	12.2	8.362	8.362	tr	B7ZMV2	Putative uncharacterized protein OS=Mus musculus GN=2810459M11Rik PE=2 SV=1	2810459M11Rik	MOUSE	2	1.04713	0.903449	0.0664392	5.80764	0.180302	6.08135	1.21339	0.683236	0.279042	6.19441	0.195884	7.58578	1.67494	0.401196	0.744112	2.0893	0.801678	3.49945	1.0666	0.872407	0.0930139	2.55859	0.416869	2.72898	1.18032	0.728753	0.239179	2.0893	0.564937	2.46604	0.847227	0.743873	-0.239179	2.0893	0.401791	1.77011	1.28233	0.62101
538	4	4	11.24	11.24	11.24	sp	Q9WV55	Vesicle-associated membrane protein-associated protein A OS=Mus musculus GN=Vapa PE=1 SV=2	Vapa	MOUSE	2	0.963829	0.949096	-0.0531509	2.72898	0.353183	2.63027	1.09648	0.833863	0.132877	2.0893	0.524808	2.29087	1.01859	0.947286	0.0265749	2.0893	0.487529	2.12814	0.928966	0.887144	-0.106302	3.66438	0.253513	3.40408	1.07647	0.862805	0.106301	2.51189	0.428549	2.70396	0.954993	0.930324	-0.0664386	2.0893	0.457088	1.99526	1.04713	0.907505
539	3.96	3.98	29.66	9.125	8.365	tr	Q545X8	MCG116623 OS=Mus musculus GN=Rps4x PE=2 SV=1	Rps4x	MOUSE	2	0.296483	0.0706144	-1.75398	2.91072	0.0744732	0.862979	0.108643	0.0157786	-3.20234	5.01187	0.0242103	0.544503	0.340408	0.0826208	-1.55466	2.72898	0.0824138	0.928966	0.353183	0.106454	-1.50151	2.75423	0.0954993	0.972747	0.258226	0.0303211	-1.95329	2.46604	0.0366438	0.636796	0.505825	0.267581	-0.983291	2.67917	0.175388	1.35519	0.436516	0.293829
540	3.96	3.96	23.87	16.13	16.13	tr	Q53ZD4	Microsomal glutathione S-transferase 1 OS=Mus musculus GN=Mgst1 PE=2 SV=1	Mgst1	MOUSE	2	0.824138	0.60064	-0.279042	19.0546	0.0501187	15.7036	0.816582	0.603781	-0.29233	2.55859	0.319154	2.0893	0.954993	0.928443	-0.0664386	2.60615	0.366438	2.48886	0.570164	0.258616	-0.81055	2.10863	0.272898	1.20226	0.772681	0.492555	-0.372056	20.7014	0.0452898	15.9956	0.608135	0.300134	-0.717537	5.80764	0.104713	3.53183	0.660694	0.346199
541	3.94	4.32	10.11	4.281	3.686	tr	Q99L75	Heat shock protein 4 OS=Mus musculus GN=Hspa4 PE=2 SV=1	Hspa4	MOUSE	3	1.03753	0.871908	0.0531503	1.65959	0.625173	1.72187	1.04713	0.865513	0.0664392	1.48594	0.704693	1.55597	1.20226	0.548505	0.265754	1.38038	0.870964	1.65959	1.03753	0.884	0.0531503	1.38038	0.751623	1.43219	1.11686	0.70439	0.159452	1.70608	0.654636	1.90546	1.05682	0.82254	0.079727	1.49969	0.704693	1.58489	1.05682	0.820317
542	3.9	3.96	15.79	11.96	9.091	tr	Q3TJ97	Putative uncharacterized protein OS=Mus musculus GN=Psmc4 PE=2 SV=1	Psmc4	MOUSE	3	0.765597	0.534867	-0.385344	2.0893	0.366438	1.59956	0.660694	0.380315	-0.597947	3.66438	0.180302	2.42103	0.963829	0.928644	-0.0531509	2.75423	0.349945	2.65461	0.928966	0.871629	-0.106302	2.0893	0.444631	1.94089	1.01859	0.942999	0.0265749	2.31206	0.440555	2.35505	0.717794	0.453051	-0.478358	2.58226	0.275423	1.85353	1.1695	0.698695
543	3.9	3.9	36.84	17.11	17.11	tr	A2RTT4	Ubiquitin carrier protein OS=Mus musculus GN=Ube2n PE=2 SV=1	Ube2n	MOUSE	2	0.912011	0.530137	-0.132877	2.44343	0.37325	2.22844	1.03753	0.692686	0.0531503	1.61436	0.642688	1.67494	1.04713	0.661728	0.0664392	1.94089	0.539511	2.03236	0.862979	0.214501	-0.212603	2.99226	0.288403	2.58226	0.946237	0.823713	-0.0797264	1.45881	0.648634	1.38038	0.946237	0.6569	-0.0797264	1.97697	0.47863	1.87068	0.912011	0.388192
544	3.86	3.88	42.86	22.86	17.86	tr	Q921R2	MCG123365, isoform CRA_a OS=Mus musculus GN=Rps13 PE=2 SV=1	Rps13	MOUSE	2	1.08643	0.95951	0.11959	1.90546	0.570164	2.07014	0.981748	0.925575	-0.0265755	1.85353	0.515229	1.8197	0.413047	0.120206	-1.27562	1.64437	0.0469894	0.679204	0.809096	0.535545	-0.305617	1.88799	0.363078	1.52757	0.369828	0.114341	-1.43507	1.69044	0.0380189	0.625173	0.380189	0.154851	-1.39521	2.12814	0.0586138	0.809096	0.654636	0.249502
545	3.85	3.85	38.94	30.09	19.47	tr	Q3UP42	Putative uncharacterized protein OS=Mus musculus GN=S100a9 PE=2 SV=1	S100a9	MOUSE	2	0.316228	0.0912095	-1.66096	2.80543	0.0310456	0.887156	0.981748	0.976534	-0.0265755	2.18776	0.444631	2.14783	1.10662	0.752505	0.146165	2.46604	0.448745	2.77971	0.554626	0.222361	-0.850414	1.61436	0.272898	0.895365	0.218776	0.068411	-2.19247	5.19996	0.0310456	1.13763	0.704693	0.405442	-0.504933	1.47231	0.420727	1.03753	0.529663	0.210257
546	3.82	3.83	17.38	11.47	6.81	tr	Q8QZR3	Carboxylesterase 6 OS=Mus musculus GN=Ces6 PE=2 SV=1	Ces6	MOUSE	3	1.8197	0.0747448	0.863701	3.59749	0.505825	7.11213	1.78649	0.0794198	0.837126	3.66438	0.487529	7.04693	1.57036	0.113649	0.651098	4.13048	0.380189	6.72977	0.972747	0.976562	-0.0398632	4.44631	0.218776	4.32514	1.36773	0.178318	0.451782	3.7325	0.366438	5.34564	0.625173	0.0547889	-0.677673	4.48745	0.139316	2.80543	1.05682	0.617079
547	3.81	7.43	48.65	20.72	16.22	sp	P24472	Glutathione S-transferase A4 OS=Mus musculus GN=Gsta4 PE=1 SV=3	Gsta4	MOUSE	5	2.10863	0.244467	1.0763	4.48745	0.469894	12.4738	4.32514	0.0635317	2.11275	2.88403	1.49969	40.1791	1.7378	0.399298	0.797263	3.28095	0.529663	12.2462	2.67917	0.130098	1.42179	1.75388	1.52757	30.479	1.64437	0.417286	0.717537	3.66438	0.448745	9.37562	2.75423	0.128375	1.46165	1.95885	1.40605	30.761	1.72187	0.359424
548	3.81	3.82	32.33	16.38	16.38	tr	Q9DCE3	Putative uncharacterized protein OS=Mus musculus GN=Pmm2 PE=2 SV=1	Pmm2	MOUSE	3	1.31826	0.398167	0.398632	2.0893	0.630957	2.75423	1.18032	0.540962	0.239179	3.16228	0.37325	3.7325	1.07647	0.734394	0.106301	2.0893	0.515229	2.24905	0.937562	0.766164	-0.093014	4.16869	0.224906	3.90841	0.937562	0.81114	-0.093014	2.0893	0.448745	1.95885	0.870964	0.593007	-0.199316	2.0893	0.416869	1.8197	0.751623	0.309164
549	3.81	3.81	50.51	31.31	31.31	sp	P33622	Apolipoprotein C-III OS=Mus musculus GN=Apoc3 PE=2 SV=2	Apoc3	MOUSE	2	0.928966	0.82455	-0.106302	2.0893	0.444631	1.94089	1.51356	0.353152	0.597947	2.24905	0.672977	3.43558	1.47231	0.370516	0.558083	2.0893	0.704693	3.10456	0.855067	0.634843	-0.225891	2.0893	0.409261	1.78649	1.01859	0.92049	0.0265749	2.0893	0.487529	2.12814	1.77011	0.279308	0.823838	2.0893	0.847227	3.7325	1.21339	0.572513
550	3.8	3.81	16.81	4.043	4.043	tr	Q3UCC6	Putative uncharacterized protein (Fragment) OS=Mus musculus GN=Sucla2 PE=2 SV=1	Sucla2	MOUSE	2	1.39316	0.517726	0.478358	2.0893	0.666807	2.91072	1.25892	0.626607	0.332192	2.0893	0.60256	2.63027	1.23595	0.64977	0.305617	2.0893	0.591562	2.58226	1.24738	0.633062	0.318905	2.0893	0.597035	2.60615	1.34276	0.553011	0.425207	2.0893	0.642688	2.80543	1.22462	0.664034	0.292329	2.10863	0.580764	2.55859	0.937562	0.897419
551	3.79	3.8	33.71	18.54	18.54	tr	D3Z3K1	MCG11809 OS=Mus musculus GN=Gm10288 PE=3 SV=1	Gm10288	MOUSE	3	0.794328	0.604198	-0.332193	2.10863	0.380189	1.67494	0.824138	0.648144	-0.279042	3.63078	0.224906	2.99226	0.990832	0.99983	-0.0132877	2.0893	0.474242	2.07014	0.862979	0.734443	-0.212603	2.0893	0.413047	1.80302	0.77983	0.582027	-0.358768	2.10863	0.37325	1.64437	0.870964	0.746414	-0.199316	2.0893	0.416869	1.8197	0.912011	0.834691
552	3.76	3.76	16.2	11.62	11.62	tr	Q91Y84	Asialoglycoprotein receptor 1 OS=Mus musculus GN=Asgr1 PE=2 SV=1	Asgr1	MOUSE	2	1.1695	0.563825	0.225891	3.49945	0.334195	4.09261	1.28233	0.36072	0.358769	1.39316	0.92045	1.78649	1.2942	0.340879	0.372056	1.43219	0.903649	1.85353	0.963829	0.90643	-0.0531509	1.38038	0.698232	1.33045	0.855067	0.537864	-0.225891	1.58489	0.539511	1.35519	1.34276	0.29735	0.425207	1.39316	0.963829	1.87068	1.18032	0.50556
553	3.74	3.74	16.82	6.805	6.805	tr	D3Z6K1	Uncharacterized protein OS=Mus musculus GN=Txnrd2 PE=3 SV=1	Txnrd2	MOUSE	2	0.751623	0.604646	-0.411919	2.0893	0.356451	1.57036	1.28233	0.633135	0.358769	2.10863	0.608135	2.67917	0.92045	0.879229	-0.119589	2.0893	0.440555	1.92309	0.648634	0.476184	-0.624523	2.10863	0.310456	1.36773	1.34276	0.578312	0.425207	2.0893	0.642688	2.80543	1.0666	0.882341	0.0930139	2.0893	0.510505	2.22844	1.0666	0.880798
554	3.73	3.76	25.94	7.509	7.509	tr	Q059N0	Sulfotransferase family 3A, member 1 OS=Mus musculus GN=Sult3a1 PE=2 SV=1	Sult3a1	MOUSE	3	14.8594	0.00843655	3.8933	3.46737	4.28548	48.7528	12.8233	0.00934686	3.6807	3.40408	3.76704	42.8549	1.95885	0.0919306	0.970003	3.04789	0.642688	6.08135	5.01187	0.021215	2.32535	4.44631	1.1272	22.4905	1.83654	0.108076	0.876989	4.05509	0.452898	7.51623	6.66807	0.0159248	2.73727	4.44631	1.49969	29.6483	2.24905	0.0674673
555	3.71	3.72	41.56	37.66	37.66	tr	Q561N4	Ubiquitin carrier protein OS=Mus musculus GN=Ube2l3 PE=2 SV=1	Ube2l3	MOUSE	4	0.816582	0.38131	-0.29233	4.44631	0.183654	3.63078	0.937562	0.824063	-0.093014	3.16228	0.296483	2.96483	0.855067	0.526279	-0.225891	2.53513	0.337287	2.1677	1.0666	0.711957	0.0930139	1.61436	0.660694	1.72187	1.13763	0.59517	0.186028	4.44631	0.255859	5.05825	0.963829	0.946998	-0.0531509	1.6293	0.591562	1.57036	1.11686	0.606317
556	3.7	3.71	38.12	18.13	18.13	tr	A2A4Z2	Troponin C2, fast OS=Mus musculus GN=Tnnc2 PE=4 SV=1	Tnnc2	MOUSE	3	0.255859	0.132486	-1.96658	5.44503	0.0519996	1.39316	2.91072	0.0745768	1.54137	4.48745	0.648634	12.942	1.01859	0.932168	0.0265749	1.38038	0.737904	1.40605	4.92039	0.0344071	2.29877	2.10863	2.33346	10.5682	2.75423	0.0815008	1.46165	2.65461	1.03753	7.44732	1.39316	0.395364	0.478358	3.76704	0.369828	5.34564	1.30617	0.481943
557	3.7	3.7	10.51	7.436	7.436	tr	Q3UEJ8	Pipecolic acid oxidase OS=Mus musculus GN=Pipox PE=2 SV=1	Pipox	MOUSE	2	1.58489	0.456229	0.664385	5.97035	0.265461	9.46237	1.2942	0.63564	0.372056	3.31131	0.390841	4.28548	0.083946	0.0796997	-3.57439	31.6228	0.0152757	2.65461	0.559758	0.410584	-0.837126	21.0863	0.0398107	11.8032	0.698232	0.556452	-0.518221	2.0893	0.331131	1.45881	0.963829	0.955247	-0.0531509	2.18776	0.440555	2.10863	0.102802	0.126917
558	3.69	3.74	22.77	14.77	14.77	sp	Q8VCX1	3-oxo-5-beta-steroid 4-dehydrogenase OS=Mus musculus GN=Akr1d1 PE=2 SV=1	Akr1d1	MOUSE	3	0.963829	0.925294	-0.0531509	14.7231	0.0666807	14.1906	1.38038	0.356448	0.46507	12.8233	0.107647	16.5959	2.24905	0.189118	1.16932	8.16582	0.275423	18.197	1.88799	0.222649	0.916852	24.2103	0.077983	27.0396	1.38038	0.349476	0.46507	21.4783	0.0642688	22.6987	1.8197	0.234405	0.863701	7.44732	0.244343	13.5519	1	0.891309
559	3.69	3.7	17.5	9.583	9.583	tr	Q8C845	EF hand domain containing 2 OS=Mus musculus GN=Efhd2 PE=2 SV=1	Efhd2	MOUSE	2	0.787046	0.561665	-0.345481	4.32514	0.183654	3.40408	0.954993	0.907169	-0.0664386	15.1356	0.0642688	14.4544	0.847227	0.684619	-0.239179	3.31131	0.258226	2.80543	1.38038	0.469997	0.46507	3.0761	0.448745	4.2462	0.870964	0.722459	-0.199316	2.0893	0.416869	1.8197	1	0.9863	0	2.0893	0.47863	2.0893	1.09648	0.779685
560	3.66	3.69	15.69	5.882	4.1	sp	Q91WT9	Cystathionine beta-synthase OS=Mus musculus GN=Cbs PE=2 SV=3	Cbs	MOUSE	2	1.69044	0.1174	0.7574	1.83654	0.92045	3.19154	1.87068	0.0794121	0.903564	1.67494	1.11686	3.22107	1.2942	0.360097	0.372056	1.99526	0.648634	2.63027	0.963829	0.908873	-0.0531509	1.47231	0.654636	1.41906	1.03753	0.885051	0.0531503	1.38038	0.751623	1.43219	1.1272	0.644555	0.172741	2.01372	0.559758	2.29087	1.05682	0.857942
561	3.66	3.66	9.414	6.276	6.276	sp	P29788	Vitronectin OS=Mus musculus GN=Vtn PE=1 SV=2	Vtn	MOUSE	2	0.619441	0.403158	-0.690961	2.0893	0.296483	1.2942	0.613762	0.39757	-0.704249	4.44631	0.138038	2.72898	0.654636	0.4381	-0.611235	5.54626	0.118032	3.63078	0.751623	0.571302	-0.411919	2.0893	0.359749	1.57036	0.737904	0.551459	-0.438494	3.63078	0.203236	2.67917	0.737904	0.554106	-0.438494	2.208	0.334195	1.6293	0.972747	0.966775
562	3.65	3.83	55.14	53.27	48.6	tr	Q3U6L3	Glutaredoxin OS=Mus musculus GN=Glrx PE=2 SV=1	Glrx	MOUSE	4	1.02802	0.938725	0.0398627	2.0893	0.49204	2.14783	1.49969	0.48097	0.58466	2.0893	0.717794	3.13329	1.30617	0.612774	0.385344	2.10863	0.619441	2.72898	1.38038	0.552769	0.46507	2.0893	0.660694	2.88403	1.58489	0.44333	0.664385	2.0893	0.758578	3.31131	1.11686	0.804546	0.159452	2.0893	0.534564	2.35505	1.36773	0.557067
563	3.65	3.66	42.29	29.07	12.33	sp	Q8R0F8	Fumarylacetoacetate hydrolase domain-containing protein 1 OS=Mus musculus GN=Fahd1 PE=2 SV=1	Fahd1	MOUSE	2	1.00925	0.933328	0.0132879	1.33045	0.758578	1.34276	1.01859	0.918535	0.0265749	1.31826	0.772681	1.34276	0.92045	0.401217	-0.119589	1.36773	0.679204	1.25892	1.07647	0.619168	0.106301	1.33045	0.809096	1.43219	1.09648	0.400881	0.132877	1.27057	0.862979	1.39316	1.09648	0.68616	0.132877	1.39316	0.787046	1.52757	0.981748	0.930071
564	3.64	7.9	11.24	5.056	5.056	sp	Q8BWQ1	UDP-glucuronosyltransferase 2A3 OS=Mus musculus GN=Ugt2a3 PE=2 SV=1	Ugt2a3	MOUSE	4	2.12814	0.300796	1.08959	2.0893	1.01859	4.48745	1.49969	0.48472	0.58466	2.10863	0.711214	3.13329	1.59956	0.435384	0.677673	2.0893	0.765597	3.37287	1.13763	0.782519	0.186028	2.0893	0.544503	2.37684	1.10662	0.821945	0.146165	2.0893	0.529663	2.31206	0.77983	0.6528	-0.358768	2.10863	0.37325	1.64437	1.35519	0.568719
565	3.62	3.64	17.77	4.416	4.416	tr	A2AJI4	Thyroid hormone receptor associated protein 3 OS=Mus musculus GN=Thrap3 PE=4 SV=1	Thrap3	MOUSE	3	0.824138	0.270142	-0.279042	1.49969	0.549541	1.23595	0.862979	0.36915	-0.212603	1.2942	0.666807	1.11686	0.954993	0.785275	-0.0664386	1.39316	0.685488	1.33045	0.963829	0.864999	-0.0531509	1.18032	0.816582	1.13763	0.912011	0.565803	-0.132877	1.27057	0.717794	1.15878	0.954993	0.785979	-0.0664386	1.18032	0.809096	1.1272	0.928966	0.659222
566	3.61	3.62	16.37	4.976	3.531	sp	Q7TMK9	Heterogeneous nuclear ribonucleoprotein Q OS=Mus musculus GN=Syncrip PE=1 SV=2	Syncrip	MOUSE	3	1.07647	0.654216	0.106301	1.22462	0.879022	1.31826	0.92045	0.6781	-0.119589	1.33045	0.691831	1.22462	1.14815	0.419489	0.199316	1.2942	0.887156	1.48594	1.02802	0.839307	0.0398627	1.45881	0.704693	1.49969	1.04713	0.762788	0.0664392	1.43219	0.731139	1.49969	1.01859	0.909703	0.0265749	1.58489	0.642688	1.61436	1.11686	0.534665
567	3.6	3.62	17.26	5.7	5.7	tr	D9J302	ENH isoform 1e OS=Mus musculus GN=Pdlim5 PE=2 SV=1	Pdlim5	MOUSE	2	0.613762	0.156558	-0.704249	22.6987	0.0398107	13.9316	1.1272	0.68528	0.172741	2.0893	0.539511	2.35505	0.937562	0.881175	-0.093014	6.36796	0.147231	5.97035	1.69044	0.291726	0.7574	8.87156	0.190546	14.8594	1.09648	0.728867	0.132877	2.0893	0.524808	2.29087	1.0666	0.797061	0.0930139	6.60694	0.161436	6.98232	1.05682	0.809059
568	3.57	3.57	17.12	10.89	10.89	tr	O55108	Basigin (Fragment) OS=Mus musculus GN=Bsg PE=1 SV=1	Bsg	MOUSE	2	1.01859	0.949976	0.0265749	2.0893	0.487529	2.12814	1.18032	0.712796	0.239179	2.10863	0.559758	2.46604	1.01859	0.950615	0.0265749	2.0893	0.487529	2.12814	0.990832	0.980618	-0.0132877	18.8799	0.0524807	18.7068	0.809096	0.664775	-0.305617	5.10505	0.158489	4.13048	1.0666	0.862679	0.0930139	13.5519	0.0787046	14.3219	1.07647	0.844177
569	3.54	3.58	44.22	31.97	31.29	tr	Q8BME2	Putative uncharacterized protein OS=Mus musculus GN=Ndufa12 PE=2 SV=1	Ndufa12	MOUSE	4	1.01859	0.906412	0.0265749	1.40605	0.724436	1.44544	0.903649	0.732952	-0.146165	1.52757	0.580764	1.38038	0.554626	0.104385	-0.850414	1.36773	0.322107	0.758578	0.862979	0.62506	-0.212603	1.72187	0.496592	1.48594	1.1272	0.647077	0.172741	1.47231	0.765597	1.65959	0.903649	0.73577	-0.146165	1.97697	0.448745	1.78649	0.990832	0.996163
570	3.54	3.54	12.19	7.187	7.187	tr	Q544H0	Eukaryotic translation initiation factor 3, subunit 4 (Delta) OS=Mus musculus GN=Eif3g PE=2 SV=1	Eif3g	MOUSE	2	1.11686	0.807673	0.159452	2.0893	0.534564	2.33346	0.954993	0.940362	-0.0664386	2.0893	0.457088	1.99526	0.895365	0.833437	-0.159452	2.0893	0.428549	1.87068	0.862979	0.778011	-0.212603	2.0893	0.409261	1.80302	1.14815	0.768837	0.199316	2.0893	0.549541	2.39883	0.972747	0.969475	-0.0398632	2.0893	0.465586	2.03236	0.83946	0.739326
571	3.52	3.52	29.59	23.47	23.47	tr	Q545H7	Putative uncharacterized protein OS=Mus musculus GN=S100a13 PE=2 SV=1	S100a13	MOUSE	2	0.903649	0.750856	-0.146165	2.31206	0.390841	2.0893	1.07647	0.791933	0.106301	1.95885	0.549541	2.10863	1	0.973342	0	1.87068	0.534564	1.87068	1.11686	0.69266	0.159452	1.55597	0.717794	1.7378	0.972747	0.938865	-0.0398632	1.38038	0.704693	1.34276	1.0666	0.816852	0.0930139	2.33346	0.457088	2.48886	0.954993	0.885119
572	3.49	3.51	21.58	3.854	3.854	tr	Q91VZ1	Snx2 protein OS=Mus musculus GN=Snx2 PE=2 SV=1	Snx2	MOUSE	2	0.816582	0.339813	-0.29233	1.23595	0.654636	1.00925	0.972747	0.926399	-0.0398632	1.24738	0.77983	1.21339	0.946237	0.81826	-0.0797264	1.24738	0.758578	1.18032	1.08643	0.648161	0.11959	1.35519	0.801678	1.47231	0.870964	0.515668	-0.199316	1.30617	0.666807	1.13763	0.963829	0.876621	-0.0531509	1.33045	0.724436	1.28233	1.0666	0.820709
573	3.49	3.5	61.45	42.17	33.73	sp	P62077	Mitochondrial import inner membrane translocase subunit Tim8 B OS=Mus musculus GN=Timm8b PE=2 SV=1	Timm8b	MOUSE	2	0.895365	0.381493	-0.159452	1.23595	0.724436	1.10662	0.954993	0.773591	-0.0664386	1.21339	0.77983	1.15878	1.15878	0.467883	0.212603	1.22462	0.946237	1.43219	1.09648	0.598397	0.132877	1.19124	0.92045	1.31826	1.1695	0.382419	0.225891	1.28233	0.912011	1.51356	1.13763	0.434285	0.186028	1.18032	0.963829	1.35519	1.07647	0.530915
574	3.47	3.47	46.61	24.58	24.58	sp	Q9CRB3	5-hydroxyisourate hydrolase OS=Mus musculus GN=Urah PE=1 SV=1	Urah	MOUSE	3	0.801678	0.646013	-0.318905	2.91072	0.275423	2.33346	0.60256	0.380494	-0.730824	2.10863	0.288403	1.27057	0.816582	0.680134	-0.29233	2.44343	0.337287	1.99526	0.824138	0.689671	-0.279042	2.0893	0.394457	1.72187	0.870964	0.769683	-0.199316	2.0893	0.416869	1.8197	0.765597	0.584992	-0.385344	2.0893	0.363078	1.59956	0.648634	0.428266
575	3.44	3.45	16.67	8.462	6.154	tr	Q3UFJ3	Putative uncharacterized protein OS=Mus musculus GN=Pdha1 PE=2 SV=1	Pdha1	MOUSE	2	1.36773	0.513529	0.451782	2.0893	0.654636	2.85759	1.40605	0.488822	0.491646	3.98107	0.353183	5.54626	1.22462	0.639946	0.292329	3.59749	0.340408	4.40555	1.20226	0.667996	0.265754	5.64937	0.212814	6.79204	1.25892	0.597582	0.332192	2.96483	0.42462	3.7325	1.08643	0.829991	0.11959	2.0893	0.519996	2.26987	0.824138	0.67124
576	3.44	3.44	16.56	12.88	12.88	tr	Q5SUR3	MCG3634, isoform CRA_b OS=Mus musculus GN=Skp1a PE=2 SV=1	Skp1a	MOUSE	2	0.937562	0.738602	-0.093014	3.16228	0.296483	2.96483	0.912011	0.728707	-0.132877	2.0893	0.436516	1.90546	0.879022	0.631625	-0.186028	2.80543	0.313329	2.46604	1.01859	0.917685	0.0265749	4.28548	0.237684	4.36516	0.879022	0.609432	-0.186028	4.48745	0.195884	3.94457	0.912011	0.743894	-0.132877	2.0893	0.436516	1.90546	1.10662	0.681478
577	3.41	3.41	26.09	13.53	13.53	tr	Q4FJQ0	MCG130610 OS=Mus musculus GN=Rab7 PE=2 SV=1	Rab7	MOUSE	2	1.05682	0.812926	0.079727	2.55859	0.413047	2.67917	0.963829	0.88303	-0.0531509	2.80543	0.343558	2.70396	0.887156	0.641998	-0.17274	1.5417	0.570164	1.36773	0.824138	0.450526	-0.279042	1.57036	0.524808	1.2942	0.92045	0.75831	-0.119589	1.61436	0.570164	1.48594	0.981748	0.966422	-0.0265755	1.39316	0.704693	1.36773	0.954993	0.887035
578	3.37	3.4	21.3	18.8	18.8	sp	A2ADY9	Protein DDI1 homolog 2 OS=Mus musculus GN=Ddi2 PE=1 SV=1	Ddi2	MOUSE	4	0.990832	0.997283	-0.0132877	6.13762	0.161436	6.08135	1.02802	0.929898	0.0398627	3.19154	0.322107	3.28095	0.963829	0.941222	-0.0531509	2.99226	0.322107	2.88403	0.824138	0.66473	-0.279042	2.10863	0.394457	1.7378	0.972747	0.962788	-0.0398632	2.0893	0.465586	2.03236	0.912011	0.832797	-0.132877	2.0893	0.436516	1.90546	1.18032	0.682374
579	3.37	3.37	15.49	8.85	8.85	sp	P50518	V-type proton ATPase subunit E 1 OS=Mus musculus GN=Atp6v1e1 PE=1 SV=2	Atp6v1e1	MOUSE	2	0.816582	0.675652	-0.29233	2.42103	0.340408	1.97697	0.625173	0.389553	-0.677673	14.7231	0.0510505	9.2045	1.07647	0.849629	0.106301	5.80764	0.185353	6.25173	1.02802	0.925746	0.0398627	2.0893	0.49204	2.14783	0.887156	0.795139	-0.17274	2.42103	0.366438	2.14783	0.772681	0.600359	-0.372056	2.0893	0.369828	1.61436	0.928966	0.882441
580	3.34	3.36	20.91	6.33	3.772	tr	A0PJF4	Ahnak protein (Fragment) OS=Mus musculus GN=Ahnak PE=1 SV=1	Ahnak	MOUSE	3	0.559758	0.643616	-0.837126	2.88403	0.185353	1.61436	1.83654	0.490789	0.876989	2.99226	0.613762	6.13762	1.47231	0.748798	0.558083	2.88403	0.510505	4.40555	3.98107	0.077363	1.99316	3.19154	1.24738	13.9316	1.78649	0.25249	0.837126	2.26987	0.787046	7.58578	1.21339	0.943319	0.279042	2.85759	0.42462	4.28548	2.44343	0.318026
581	3.28	10.89	26.72	23.69	15.7	sp	Q91WS4	Betaine--homocysteine S-methyltransferase 2 OS=Mus musculus GN=Bhmt2 PE=2 SV=2	Bhmt2	MOUSE	6	1.72187	0.3859	0.783975	2.0893	0.824138	3.59749	1.80302	0.360909	0.850414	2.1677	0.831764	3.90841	1.30617	0.599348	0.385344	2.0893	0.625173	2.72898	0.879022	0.808505	-0.186028	2.70396	0.325087	2.37684	1.08643	0.845691	0.11959	2.0893	0.519996	2.26987	1	0.986189	0	2.0893	0.47863	2.0893	0.972747	0.973293
582	3.28	3.45	19.27	19.27	16.67	tr	Q5EBQ6	MCG10266, isoform CRA_a OS=Mus musculus GN=Rpl9 PE=2 SV=1	Rpl9	MOUSE	2	0.972747	0.95097	-0.0398632	2.0893	0.465586	2.03236	0.539511	0.242552	-0.890277	5.49541	0.0990832	2.96483	0.758578	0.50629	-0.398631	2.18776	0.346737	1.65959	0.717794	0.441045	-0.478358	2.10863	0.337287	1.51356	0.679204	0.395021	-0.558084	2.0893	0.325087	1.41906	0.744732	0.484355	-0.425207	2.99226	0.248886	2.22844	0.685488	0.399106
583	3.24	3.27	12.16	4.457	2.998	tr	Q6NZK3	Complement component factor h OS=Mus musculus GN=Cfh PE=2 SV=1	eprs	MOUSE	3	0.809096	0.454761	-0.305617	1.67494	0.452898	1.35519	1.03753	0.852343	0.0531503	1.80302	0.57544	1.90546	1.1272	0.667445	0.172741	1.5417	0.731139	1.85353	0.698232	0.241428	-0.518221	1.58489	0.363078	1.10662	0.505825	0.063411	-0.983291	1.51356	0.15417	0.765597	0.524808	0.0741924	-0.93014	1.64437	0.199526	0.862979	1.23595	0.420058
584	3.24	3.24	14.97	6.853	6.853	tr	Q3UMW2	Putative uncharacterized protein OS=Mus musculus GN=Pa2g4 PE=2 SV=1	Pa2g4	MOUSE	2	1.04713	0.821435	0.0664392	2.46604	0.42462	2.58226	1.11686	0.637432	0.159452	2.58226	0.432514	2.88403	1.00925	0.962743	0.0132879	1.48594	0.679204	1.49969	0.879022	0.551036	-0.186028	1.80302	0.487529	1.58489	1.13763	0.553977	0.186028	2.208	0.515229	2.51189	1.05682	0.748251	0.079727	1.38038	0.765597	1.45881	0.981748	0.954195
585	3.22	3.24	69.91	21.24	21.24	sp	Q9Z1P6	NADH dehydrogenase [ubiquinone] 1 alpha subcomplex subunit 7 OS=Mus musculus GN=Ndufa7 PE=1 SV=3	Ndufa7	MOUSE	2	0.92045	0.545651	-0.119589	1.44544	0.636796	1.33045	1.09648	0.494615	0.132877	1.38038	0.794328	1.51356	1.04713	0.711544	0.0664392	1.41906	0.737904	1.48594	1.04713	0.705683	0.0664392	1.38038	0.758578	1.44544	0.912011	0.500905	-0.132877	1.61436	0.564937	1.47231	1.02802	0.761049	0.0398627	1.38038	0.744732	1.41906	1.10662	0.454307
586	3.17	3.28	27.71	16.62	15.37	tr	Q5NTY0	DnaJ (Hsp40) homolog, subfamily A, member 1 OS=Mus musculus GN=Dnaja1 PE=2 SV=1	Dnaja1	MOUSE	4	0.887156	0.607009	-0.17274	1.44544	0.613762	1.28233	1.13763	0.465977	0.186028	1.24738	0.912011	1.41906	1.03753	0.908271	0.0531503	1.43219	0.724436	1.48594	0.855067	0.446251	-0.225891	1.36773	0.625173	1.1695	1.1695	0.365421	0.225891	1.35519	0.862979	1.58489	1.0666	0.566566	0.0930139	1.59956	0.666807	1.70608	0.92045	0.850166
587	3.12	3.14	9.545	4.091	4.091	tr	Q8K156	Gulonolactone (L-) oxidase OS=Mus musculus GN=Gulo PE=2 SV=1	Gulo	MOUSE	2	1.22462	0.534459	0.292329	2.10863	0.580764	2.55859	1.36773	0.409231	0.451782	2.10863	0.648634	2.85759	1.05682	0.855589	0.079727	2.75423	0.383707	2.91072	0.879022	0.657372	-0.186028	2.0893	0.420727	1.83654	0.903649	0.744179	-0.146165	2.0893	0.432514	1.88799	0.831764	0.537969	-0.265754	3.22107	0.258226	2.67917	1.05682	0.835685
588	3.12	3.12	13.02	3.905	3.905	tr	D3YUR5	Uncharacterized protein OS=Mus musculus GN=Kng1 PE=4 SV=1	Kng1	MOUSE	2	1.14815	0.850371	0.199316	1.45881	0.787046	1.70608	2.1677	0.353701	1.11617	1.43219	1.51356	3.13329	1.49969	0.567839	0.58466	1.39316	1.07647	2.10863	0.544503	0.510046	-0.876989	1.47231	0.299226	0.801678	0.737904	0.725255	-0.438494	1.40605	0.519996	1.03753	0.772681	0.765752	-0.372056	1.99526	0.353183	1.5417	0.704693	0.67101
589	3.01	3.02	46.4	26.4	13.6	tr	Q58EA6	MCG10725, isoform CRA_a OS=Mus musculus GN=Rps25 PE=2 SV=1	Rps25	MOUSE	2	0.625173	0.592884	-0.677673	1.5417	0.296483	0.963829	0.591562	0.273953	-0.7574	1.51356	0.288403	0.895365	0.981748	0.994985	-0.0265755	1.33045	0.731139	1.30617	0.824138	0.602671	-0.279042	1.20226	0.636796	0.990832	0.758578	0.632838	-0.398631	1.20226	0.591562	0.912011	1.07647	0.770296	0.106301	1.22462	0.879022	1.35519	0.895365	0.876027
590	3	3.05	13.92	7.783	5.66	tr	A3KGG9	Isovaleryl coenzyme A dehydrogenase OS=Mus musculus GN=Ivd PE=3 SV=1	Ivd	MOUSE	2	0.946237	0.842208	-0.0797264	2.58226	0.366438	2.44343	1	0.969685	0	1.94089	0.515229	1.94089	1.02802	0.890901	0.0398627	1.48594	0.691831	1.52757	1.01859	0.91327	0.0265749	1.38038	0.737904	1.40605	1.21339	0.463818	0.279042	1.38038	0.879022	1.67494	1.19124	0.507109	0.252467	1.38038	0.862979	1.64437	1.04713	0.847894
591	2.99	16.81	42.71	28.47	26.04	sp	Q9CXN7	Phenazine biosynthesis-like domain-containing protein 2 OS=Mus musculus GN=Pbld2 PE=2 SV=1	Pbld2	MOUSE	9	1.27057	0.359655	0.34548	1.69044	0.751623	2.14783	0.794328	0.348805	-0.332193	1.38038	0.57544	1.09648	1.13763	0.581274	0.186028	1.51356	0.751623	1.72187	1.22462	0.40778	0.292329	1.77011	0.691831	2.1677	1.23595	0.39221	0.305617	1.75388	0.704693	2.1677	0.954993	0.849942	-0.0664386	2.05116	0.465586	1.95885	0.903649	0.662073
592	2.99	3.02	10.6	6.4	5.2	tr	Q3V1S0	Putative uncharacterized protein OS=Mus musculus GN=Abat PE=2 SV=1	Abat	MOUSE	2	1.28233	0.249518	0.358769	1.85353	0.691831	2.42103	1.43219	0.150705	0.518221	1.7378	0.824138	2.60615	1.22462	0.298868	0.292329	2.1677	0.564937	2.75423	0.855067	0.443518	-0.225891	1.41906	0.597035	1.21339	0.972747	0.91854	-0.0398632	1.43219	0.672977	1.39316	0.963829	0.51948	-0.0531509	4.44631	0.21677	4.28548	0.903649	0.580484
593	2.97	2.97	20.92	12.31	9.846	sp	Q9D0M3	Cytochrome c1, heme protein, mitochondrial OS=Mus musculus GN=Cyc1 PE=1 SV=1	Cyc1	MOUSE	2	1.27057	0.565407	0.34548	3.76704	0.337287	4.96592	1.70608	0.429103	0.770687	3.49945	0.487529	6.60694	0.724436	0.64411	-0.46507	2.91072	0.220801	2.10863	0.787046	0.694535	-0.345481	2.75423	0.260615	2.1677	0.214783	0.274169	-2.21905	5.91562	0.0288403	1.27057	0.685488	0.635148	-0.544796	2.77971	0.194089	1.90546	0.831764	0.707016
594	2.96	2.96	23.35	19.16	19.16	tr	O08692	Myeloid bactenecin (F1) OS=Mus musculus GN=Ngp PE=2 SV=1	Ngp	MOUSE	2	0.679204	0.373876	-0.558084	2.0893	0.325087	1.41906	0.855067	0.652601	-0.225891	15.2757	0.0619441	13.0617	0.758578	0.491639	-0.398631	2.0893	0.363078	1.58489	0.751623	0.479856	-0.411919	3.59749	0.20893	2.70396	0.679204	0.372275	-0.558084	2.0893	0.325087	1.41906	0.630957	0.319952	-0.664385	3.69828	0.172187	2.33346	0.937562	0.864856
595	2.95	5.67	20.47	13.65	8.399	sp	Q04447	Creatine kinase B-type OS=Mus musculus GN=Ckb PE=1 SV=1	Ckb	MOUSE	3	0.737904	0.402728	-0.438494	2.0893	0.353183	1.5417	0.862979	0.657467	-0.212603	2.0893	0.413047	1.80302	0.879022	0.686981	-0.186028	2.0893	0.416869	1.83654	0.83946	0.600939	-0.252466	2.0893	0.401791	1.75388	0.816582	0.554879	-0.29233	2.10863	0.390841	1.72187	0.847227	0.614787	-0.239179	2.42103	0.349945	2.05116	0.824138	0.56302
596	2.91	2.92	16.15	8.077	8.077	sp	Q99P30-2	Isoform Nudt7beta of Peroxisomal coenzyme A diphosphatase NUDT7 OS=Mus musculus GN=Nudt7	Nudt7	MOUSE	2	0.177011	0.15098	-2.49809	1.94089	0.0390841	0.343558	0.0229087	0.0502877	-5.44796	4.96592	0.0103753	0.113763	0.383707	0.238227	-1.38192	2.93765	0.119124	1.1272	0.283139	0.204301	-1.82042	1.77011	0.124738	0.501187	1.33045	0.534089	0.411919	1.47231	0.903649	1.99526	0.346737	0.22029	-1.52809	1.85353	0.16293	0.642688	0.0648634	0.145614
597	2.86	2.86	15.9	7.951	7.951	tr	Q3TZ17	Putative uncharacterized protein OS=Mus musculus GN=Pdlim1 PE=2 SV=1	Pdlim1	MOUSE	2	0.972747	0.943227	-0.0398632	1.38038	0.704693	1.34276	1.14815	0.600363	0.199316	1.67494	0.685488	1.92309	1.04713	0.838912	0.0664392	1.38038	0.758578	1.44544	1.13763	0.620865	0.186028	1.38038	0.824138	1.57036	1.07647	0.764233	0.106301	1.5417	0.698232	1.65959	1.21339	0.490919	0.279042	1.38038	0.879022	1.67494	1.14815	0.601871
598	2.85	2.86	24.27	19.42	16.02	tr	Q3TAI4	Putative uncharacterized protein OS=Mus musculus GN=Tpd52l2 PE=2 SV=1	Tpd52l2	MOUSE	2	0.801678	0.392593	-0.318905	2.67917	0.299226	2.14783	0.887156	0.649747	-0.17274	1.75388	0.505825	1.55597	0.972747	0.934239	-0.0398632	1.38038	0.704693	1.34276	1.01859	0.908665	0.0265749	2.18776	0.465586	2.22844	0.912011	0.743186	-0.132877	1.47231	0.619441	1.34276	0.990832	0.998129	-0.0132877	1.72187	0.57544	1.70608	1.01859	0.925095
599	2.82	16.74	29.33	19.1	14.87	tr	Q80Y52	Heat shock protein 90, alpha (Cytosolic), class A member 1 OS=Mus musculus GN=Hsp90aa1 PE=2 SV=2	Hsp90aa1	MOUSE	10	0.737904	0.469665	-0.438494	1.80302	0.363078	1.33045	0.862979	0.720829	-0.212603	1.52757	0.534564	1.31826	0.765597	0.514234	-0.385344	1.39316	0.501187	1.0666	0.432514	0.181054	-1.20918	2.208	0.0679204	0.954993	0.539511	0.188589	-0.890277	1.67494	0.218776	0.903649	0.461318	0.163743	-1.11617	1.49969	0.141906	0.691831	0.717794	0.410864
600	2.82	2.82	15.83	7.5	7.5	sp	O09131	Glutathione S-transferase omega-1 OS=Mus musculus GN=Gsto1 PE=2 SV=2	Gsto1	MOUSE	2	1.83654	0.260613	0.876989	2.1677	0.847227	10.0925	2.26987	0.176321	1.18261	3.28095	0.691831	13.0617	1.5417	0.426574	0.624522	3.40408	0.452898	7.72681	2.26987	0.170788	1.18261	2.70396	0.83946	13.4277	1.6293	0.356206	0.704249	2.31206	0.704693	9.12011	1.99526	0.234469	0.996578	3.40408	0.586138	11.4815	0.42462	0.349806
601	2.8	2.85	11.58	3.188	3.188	tr	Q91W60	Inter alpha-trypsin inhibitor, heavy chain 4 OS=Mus musculus GN=Itih4 PE=1 SV=1	Itih4	MOUSE	2	0.0359749	0.0270076	-4.79686	33.7287	0.0100925	1.21339	1.20226	0.70714	0.265754	2.29087	0.524808	2.77971	1.1272	0.804385	0.172741	2.10863	0.534564	2.35505	0.322107	0.210693	-1.63439	3.90841	0.0474242	1.25892	0.0862978	0.0703352	-3.53453	31.6228	0.015417	2.72898	0.737904	0.594646	-0.438494	5.70164	0.12942	4.20727	1.95885	0.3311
602	2.79	2.82	17.39	9.565	7.246	tr	Q9CY42	Putative uncharacterized protein OS=Mus musculus GN=Apoh PE=2 SV=1	Apoh	MOUSE	2	0.744732	0.598278	-0.425207	2.0893	0.356451	1.55597	1	0.98852	0	2.0893	0.47863	2.0893	1	0.985052	0	2.0893	0.47863	2.0893	1.35519	0.573522	0.438494	2.0893	0.648634	2.83139	1.09648	0.843446	0.132877	2.0893	0.524808	2.29087	1.23595	0.677286	0.305617	2.0893	0.591562	2.58226	1.45881	0.504056
603	2.77	2.77	38.26	18.26	18.26	tr	Q5PR15	Rpl30 protein OS=Mus musculus GN=Rpl30 PE=2 SV=1	Rpl30	MOUSE	2	0.691831	0.512498	-0.531508	18.3654	0.049204	12.7057	0.879022	0.806189	-0.186028	2.0893	0.420727	1.83654	0.954993	0.929157	-0.0664386	17.0608	0.057544	16.293	0.452898	0.281814	-1.14274	2.88403	0.157036	1.30617	0.724436	0.559558	-0.46507	2.0893	0.346737	1.51356	0.549541	0.359181	-0.863701	6.13762	0.0895365	3.37287	0.636796	0.448409
604	2.76	2.78	13.47	6.939	2.245	sp	Q2TPA8	Hydroxysteroid dehydrogenase-like protein 2 OS=Mus musculus GN=Hsdl2 PE=2 SV=1	Hsdl2	MOUSE	1	0.981748	0.928618	-0.0265755	2.80543	0.349945	2.75423	1.02802	0.895543	0.0398627	1.78649	0.57544	1.83654	1.1272	0.606812	0.172741	1.38038	0.816582	1.55597	0.946237	0.854994	-0.0797264	1.49969	0.630957	1.41906	0.685488	0.209567	-0.544796	1.51356	0.448745	1.03753	1.0666	0.770563	0.0930139	1.38038	0.772681	1.47231	0.912011	0.731429
605	2.74	10.83	35.15	31.19	31.19	tr	Q5SW88	RAB1, member RAS oncogene family OS=Mus musculus GN=Rab1 PE=2 SV=1	Rab1	MOUSE	6	1.09648	0.760409	0.132877	6.85488	0.159956	7.51623	1.03753	0.881876	0.0531503	2.0893	0.496592	2.1677	0.77983	0.457653	-0.358768	2.75423	0.283139	2.14783	0.847227	0.596814	-0.239179	2.0893	0.405508	1.77011	0.787046	0.463834	-0.345481	2.12814	0.369828	1.67494	0.77983	0.444378	-0.358768	5.80764	0.134276	4.52898	0.92045	0.797281
606	2.73	2.76	19.82	8.876	8.876	sp	P51885	Lumican OS=Mus musculus GN=Lum PE=1 SV=2	Lum	MOUSE	2	0.787046	0.573146	-0.345481	2.0893	0.376704	1.64437	0.847227	0.700454	-0.239179	2.0893	0.405508	1.77011	0.801678	0.599142	-0.318905	2.0893	0.383707	1.67494	1.03753	0.895078	0.0531503	4.2462	0.244343	4.40555	0.751623	0.512987	-0.411919	7.87046	0.0954993	5.91562	0.772681	0.555662	-0.372056	2.0893	0.369828	1.61436	0.831764	0.649389
607	2.73	2.74	19.39	10.65	10.65	sp	Q9DCT2	NADH dehydrogenase [ubiquinone] iron-sulfur protein 3, mitochondrial OS=Mus musculus GN=Ndufs3 PE=1 SV=2	Ndufs3	MOUSE	2	1.31826	0.507202	0.398632	2.0893	0.630957	2.75423	1.44544	0.425207	0.531509	6.91831	0.20893	10	1.09648	0.786303	0.132877	3.0761	0.356451	3.37287	1.10662	0.768328	0.146165	2.85759	0.387258	3.16228	1.0666	0.834508	0.0930139	3.66438	0.291072	3.90841	1.23595	0.598329	0.305617	4.7863	0.258226	5.91562	1.10662	0.770062
608	2.73	2.73	31.71	20.33	20.33	sp	Q9CQM5	Thioredoxin domain-containing protein 17 OS=Mus musculus GN=Txndc17 PE=1 SV=1	Txndc17	MOUSE	2	1.15878	0.686801	0.212603	2.0893	0.554626	2.42103	1.28233	0.538439	0.358769	2.0893	0.613762	2.70396	1.1695	0.664439	0.225891	2.0893	0.559758	2.46604	1.30617	0.517163	0.385344	2.0893	0.625173	2.75423	1	0.991533	0	2.31206	0.432514	2.31206	1.07647	0.827874	0.106301	2.0893	0.515229	2.24905	1.04713	0.882226
609	2.7	2.71	15.38	7.933	7.933	tr	Q9CZ08	Putative uncharacterized protein OS=Mus musculus GN=Gcat PE=2 SV=1	Gcat	MOUSE	2	1.20226	0.408707	0.265754	2.0893	0.57544	2.51189	0.912011	0.598671	-0.132877	2.0893	0.436516	1.90546	1.15878	0.469149	0.212603	2.42103	0.47863	2.80543	1.40605	0.275356	0.491646	2.0893	0.672977	2.93765	1.41906	0.271508	0.504933	2.0893	0.679204	2.96483	0.990832	0.985677	-0.0132877	3.49945	0.283139	3.46737	1.33045	0.306574
610	2.7	2.7	10.34	4.868	4.868	tr	Q3UIZ1	Putative uncharacterized protein OS=Mus musculus GN=Ugdh PE=2 SV=1	Ugdh	MOUSE	2	0.711214	0.43564	-0.491645	3.76704	0.187068	2.67917	0.895365	0.756884	-0.159452	19.5884	0.0496592	17.5388	1.20226	0.647228	0.265754	2.70396	0.444631	3.25087	0.619441	0.34717	-0.690961	2.88403	0.214783	1.78649	0.895365	0.792839	-0.159452	2.10863	0.42462	1.88799	0.887156	0.787973	-0.17274	4.87529	0.18197	4.32514	0.724436	0.464257
611	2.68	2.9	12.16	2.867	2.294	tr	Q80Y09	Pdcd6ip protein OS=Mus musculus GN=Pdcd6ip PE=2 SV=1	Pdcd6ip	MOUSE	2	0.912011	0.841813	-0.132877	2.0893	0.436516	1.90546	0.887156	0.79714	-0.17274	5.49541	0.161436	4.87529	0.879022	0.784913	-0.186028	2.12814	0.413047	1.87068	0.831764	0.688245	-0.265754	2.44343	0.340408	2.03236	0.847227	0.723981	-0.239179	2.0893	0.405508	1.77011	0.937562	0.886246	-0.093014	9.72747	0.0963829	9.12011	0.937562	0.878912
612	2.68	2.68	60.74	24.44	24.44	tr	Q497I3	Fatty acid binding protein 5, epidermal OS=Mus musculus GN=Fabp5 PE=2 SV=1	Fabp5	MOUSE	2	0.824138	0.726106	-0.279042	2.10863	0.394457	1.7378	0.870964	0.793094	-0.199316	2.0893	0.416869	1.8197	0.580764	0.404593	-0.783975	2.10863	0.277971	1.22462	0.524808	0.351225	-0.93014	2.0893	0.248886	1.09648	0.963829	0.94832	-0.0531509	2.0893	0.461318	2.01372	0.642688	0.469735	-0.63781	2.10863	0.30761	1.35519	0.564937	0.387312
613	2.67	2.7	18.35	3.736	1.978	tr	Q3UZI3	Putative uncharacterized protein OS=Mus musculus GN=Snd1 PE=2 SV=1	Snd1	MOUSE	1	0.954993	0.989612	-0.0664386	1.87068	0.487529	1.78649	0.630957	0.222627	-0.664385	1.80302	0.242103	1.13763	1.47231	0.106433	0.558083	1.24738	1.18032	2.10863	0.159956	0.00563625	-2.64425	3.69828	0.0201372	0.591562	0.334195	0.144207	-1.58124	2.88403	0.0937562	0.963829	0.564937	0.199007	-0.823838	1.97697	0.21677	1.11686	0.625173	0.0930233
614	2.65	2.65	45.97	25	25	tr	Q3UXS6	Putative uncharacterized protein OS=Mus musculus GN=Rps15 PE=2 SV=1	eprs	MOUSE	2	1.67494	0.409248	0.744112	2.10863	0.794328	3.49945	0.937562	0.906299	-0.093014	2.0893	0.448745	1.95885	0.990832	0.9986	-0.0132877	2.0893	0.474242	2.07014	0.737904	0.589551	-0.438494	2.0893	0.353183	1.5417	1.23595	0.67812	0.305617	2.10863	0.586138	2.58226	1.00925	0.96629	0.0132879	2.0893	0.483059	2.10863	0.981748	0.978549
615	2.6	2.63	25.56	16.14	10.76	tr	Q3U489	Adenylate kinase 3 alpha-like 1 OS=Mus musculus GN=Ak3l1 PE=2 SV=1	Ak3l1	MOUSE	2	1.0666	0.836804	0.0930139	2.88403	0.369828	3.0761	1.36773	0.446639	0.451782	2.0893	0.654636	2.85759	1.07647	0.799584	0.106301	2.0893	0.515229	2.24905	1.11686	0.735243	0.159452	2.0893	0.534564	2.33346	1.0666	0.830692	0.0930139	4.44631	0.239883	4.74242	0.946237	0.858063	-0.0797264	4.36516	0.21677	4.13048	0.887156	0.711287
616	2.6	2.6	22.92	13.89	4.861	sp	P62996	Transformer-2 protein homolog beta OS=Mus musculus GN=Tra2b PE=1 SV=1	Tra2b	MOUSE	1	0.912011	0.624307	-0.132877	1.52757	0.597035	1.39316	0.981748	0.96061	-0.0265755	1.41906	0.691831	1.39316	0.92045	0.623856	-0.119589	1.58489	0.580764	1.45881	1.03753	0.797158	0.0531503	1.38038	0.751623	1.43219	1.02802	0.829775	0.0398627	1.38038	0.744732	1.41906	1.1695	0.391812	0.225891	1.39316	0.83946	1.6293	1.01859	0.877333
617	2.59	2.62	14.51	2.871	2.871	tr	Q3U9M7	Putative uncharacterized protein OS=Mus musculus GN=Lcp1 PE=2 SV=1	Lcp1	MOUSE	2	0.758578	0.515982	-0.398631	3.40408	0.222843	2.58226	1.41906	0.459395	0.504933	2.48886	0.570164	3.53183	1.13763	0.728501	0.186028	2.88403	0.394457	3.31131	0.946237	0.905868	-0.0797264	2.42103	0.390841	2.29087	0.751623	0.503055	-0.411919	3.76704	0.199526	2.83139	1.01859	0.938499	0.0265749	2.0893	0.487529	2.12814	1.55597	0.394283
618	2.57	4.69	21.05	16.1	10.22	tr	Q91WT7	3-alpha-hydroxysteroid dehydrogenase type 1 OS=Mus musculus GN=Akr1c14 PE=2 SV=1	Akr1c14	MOUSE	3	1.14815	0.748683	0.199316	2.0893	0.549541	2.39883	1.1695	0.715597	0.225891	2.0893	0.559758	2.44343	1.02802	0.935097	0.0398627	3.25087	0.316228	3.34195	1.20226	0.680177	0.265754	3.13329	0.383707	3.76704	0.946237	0.911519	-0.0797264	2.0893	0.452898	1.97697	0.737904	0.550459	-0.438494	2.65461	0.277971	1.95885	0.685488	0.474151
619	2.54	3.15	7.971	6.522	6.159	tr	B0V2V2	Canopy 3 homolog (Zebrafish) OS=Mus musculus GN=Cnpy3 PE=4 SV=1	Cnpy3	MOUSE	3	1.20226	0.652842	0.265754	14.5881	0.0824138	15.9956	1.34276	0.516667	0.425207	5.01187	0.267917	6.72977	1.13763	0.732048	0.186028	3.19154	0.356451	3.63078	1.5417	0.403334	0.624522	2.10863	0.731139	3.22107	1.14815	0.717471	0.199316	2.0893	0.549541	2.39883	1.38038	0.483907	0.46507	2.37684	0.580764	3.28095	1.10662	0.81036
620	2.54	2.55	17.29	7.321	2.336	sp	Q8BMF4	Dihydrolipoyllysine-residue acetyltransferase component of pyruvate dehydrogenase complex, mitochondrial OS=Mus musculus GN=Dlat PE=1 SV=2	Dlat	MOUSE	1	1.27057	0.187933	0.34548	1.45881	0.870964	1.87068	1.04713	0.64008	0.0664392	1.35519	0.772681	1.41906	1.05682	0.680237	0.079727	1.45881	0.724436	1.5417	1.15878	0.376554	0.212603	1.65959	0.698232	1.92309	1.2942	0.192108	0.372056	1.55597	0.831764	2.01372	1.23595	0.237202	0.305617	1.44544	0.855067	1.78649	1.00925	0.947148
621	2.53	2.65	18.7	10.91	2.857	sp	Q8QZS1	3-hydroxyisobutyryl-CoA hydrolase, mitochondrial OS=Mus musculus GN=Hibch PE=1 SV=1	Hibch	MOUSE	1	1.22462	0.298063	0.292329	1.58489	0.772681	1.94089	1.45881	0.114368	0.544796	1.64437	0.887156	2.39883	1.30617	0.289779	0.385344	1.8197	0.717794	2.35505	1.11686	0.52266	0.159452	1.31826	0.847227	1.47231	1.13763	0.476506	0.186028	1.55597	0.731139	1.77011	1.35519	0.185671	0.438494	1.69044	0.801678	2.29087	1.09648	0.614525
622	2.51	2.59	11.14	3.758	1.208	tr	A2AQR0	Glycerol phosphate dehydrogenase 2, mitochondrial OS=Mus musculus GN=Gpd2 PE=3 SV=1	Gpd2	MOUSE	1	0.972747	0.929196	-0.0398632	2.53513	0.383707	2.46604	0.990832	0.994088	-0.0132877	1.67494	0.591562	1.65959	1.11686	0.625642	0.159452	1.88799	0.591562	2.10863	0.847227	0.545555	-0.239179	1.5417	0.554626	1.30617	0.928966	0.794836	-0.106302	1.57036	0.591562	1.45881	0.870964	0.59218	-0.199316	1.38038	0.630957	1.20226	0.954993	0.885661
623	2.5	2.51	18.87	8.019	8.019	tr	Q543N7	Protein kinase C and casein kinase substrate in neurons 3 OS=Mus musculus GN=Pacsin3 PE=2 SV=1	Pacsin3	MOUSE	2	0.831764	0.636859	-0.265754	2.0893	0.394457	1.7378	1	0.969864	0	2.0893	0.47863	2.0893	1.02802	0.921596	0.0398627	9.81748	0.104713	10.0925	1.04713	0.908437	0.0664392	17.2187	0.0608135	17.2187	1.1695	0.669446	0.225891	2.0893	0.559758	2.44343	1.1272	0.740113	0.172741	2.0893	0.539511	2.35505	1.2942	0.53323
624	2.5	2.5	40.16	26.77	11.02	sp	P11031	Activated RNA polymerase II transcriptional coactivator p15 OS=Mus musculus GN=Sub1 PE=1 SV=3	Sub1	MOUSE	1	0.946237	0.822592	-0.0797264	2.14783	0.436516	2.03236	0.794328	0.263378	-0.332193	1.57036	0.49204	1.24738	0.794328	0.272267	-0.332193	1.44544	0.539511	1.14815	1.08643	0.638052	0.11959	1.45881	0.744732	1.61436	0.794328	0.266718	-0.332193	1.35519	0.564937	1.07647	1.20226	0.367692	0.265754	1.35519	0.887156	1.64437	0.937562	0.766094
625	2.47	2.5	29.46	10.37	4.979	tr	D3YX79	Proteasome subunit alpha type OS=Mus musculus GN=Gm8394 PE=3 SV=1	Gm8394	MOUSE	1	0.679204	0.347483	-0.558084	2.10863	0.325087	1.43219	0.672977	0.339248	-0.571372	2.10863	0.322107	1.41906	0.801678	0.532426	-0.318905	5.97035	0.134276	4.7863	0.816582	0.567755	-0.29233	2.0893	0.390841	1.70608	0.954993	0.896069	-0.0664386	3.34195	0.285759	3.19154	0.824138	0.585818	-0.279042	2.12814	0.387258	1.75388	0.903649	0.787637
626	2.47	2.47	36.15	26.15	15.38	tr	D3Z2R4	Uncharacterized protein OS=Mus musculus GN=Gm10196 PE=3 SV=1	Gm10196	MOUSE	1	0.744732	0.77624	-0.425207	1.99526	0.376704	1.48594	1.38038	0.654499	0.46507	1.83654	0.751623	2.60615	1.80302	0.39996	0.850414	1.88799	0.954993	3.56451	0.226986	0.0309979	-2.13932	1.99526	0.010666	0.452898	0.816582	0.366322	-0.29233	1.64437	0.42462	1.34276	0.737904	0.636237	-0.438494	1.90546	0.343558	1.40605	0.440555	0.163046
627	2.45	2.47	14.4	6.288	3.448	sp	Q9DBE0	Cysteine sulfinic acid decarboxylase OS=Mus musculus GN=Csad PE=2 SV=1	Csad	MOUSE	1	0.963829	0.952246	-0.0531509	2.07014	0.444631	1.99526	1.02802	0.916141	0.0398627	2.44343	0.420727	2.48886	1.97697	0.185016	0.983291	1.47231	1.34276	3.10456	0.831764	0.73559	-0.265754	2.99226	0.246604	2.48886	0.398107	0.156569	-1.32877	1.78649	0.0145881	0.711214	0.340408	0.158966	-1.55466	3.34195	0.0246604	1.13763	0.654636	0.414583
628	2.44	2.44	15.22	8.937	3.865	tr	Q8R128	Alanine-glyoxylate aminotransferase OS=Mus musculus GN=Agxt PE=2 SV=1	Agxt	MOUSE	1	2.39883	0.0551789	1.26233	2.12814	1.1272	8.95365	1.57036	0.312456	0.651098	2.03236	0.772681	5.54626	1.47231	0.427712	0.558083	2.14783	0.685488	4.65586	1.44544	0.454381	0.531509	2.208	0.654636	3.53183	0.474242	0.210782	-1.0763	2.26987	0.135519	1.07647	1.43219	0.458448	0.518221	1.97697	0.724436	4.7863	0.809096	0.628818
629	2.42	2.43	17.84	11.15	6.691	tr	Q3UGW4	ATP-dependent Clp protease proteolytic subunit (Fragment) OS=Mus musculus GN=Clpp PE=2 SV=1	Clpp	MOUSE	1	0.717794	0.541273	-0.478358	6.60694	0.109648	4.74242	1.00925	0.96257	0.0132879	14.9969	0.0672977	14.8594	1.03753	0.914383	0.0531503	2.0893	0.496592	2.1677	1.09648	0.82966	0.132877	15.417	0.0711213	15.7036	1.24738	0.638158	0.318905	7.31139	0.170608	9.12011	0.928966	0.89676	-0.106302	7.65597	0.121339	7.11213	0.946237	0.920895
630	2.41	2.43	14.59	7.295	7.295	tr	D3Z636	Uncharacterized protein OS=Mus musculus GN=Ppa2 PE=4 SV=1	Ppa2	MOUSE	2	1.2942	0.621702	0.372056	2.10863	0.613762	2.70396	0.448745	0.293456	-1.15603	2.10863	0.214783	0.946237	0.654636	0.482029	-0.611235	2.0893	0.313329	1.36773	0.855067	0.764587	-0.225891	2.0893	0.405508	1.78649	1.21339	0.691307	0.279042	2.0893	0.580764	2.55859	1.05682	0.893795	0.079727	2.0893	0.505825	2.208	1	0.98997
631	2.4	2.4	30.33	18.03	7.377	tr	Q5I0U6	Amyloid protein A OS=Mus musculus GN=Saa1 PE=2 SV=1	mrps30	MOUSE	1	0.0831764	0.128453	-3.58768	22.4905	0.0130617	1.87068	0.0448745	0.0591875	-4.47796	32.5087	0.0122462	1.45881	4.69894	0.162009	2.23234	2.10863	2.22844	9.90832	0.60256	0.45227	-0.730824	6.98232	0.0855067	4.20727	0.197697	0.184031	-2.33864	31.3329	0.020893	6.19441	0.233346	0.189831	-2.09946	10	0.0293765	2.33346	5.86138	0.141968
632	2.4	2.4	21.93	9.091	9.091	tr	Q544T5	Dihydrofolate reductase OS=Mus musculus GN=Dhfr PE=2 SV=1	Dhfr	MOUSE	2	0.903649	0.828428	-0.146165	2.14783	0.420727	1.94089	0.731139	0.52962	-0.451782	2.35505	0.310456	1.72187	0.787046	0.619327	-0.345481	2.80543	0.280543	2.208	0.824138	0.674177	-0.279042	2.37684	0.343558	1.95885	0.990832	0.99565	-0.0132877	3.31131	0.299226	3.28095	0.937562	0.891051	-0.093014	2.0893	0.448745	1.95885	0.751623	0.560879
633	2.39	2.42	54.37	27.18	27.18	tr	Q8R048	C-myc binding protein OS=Mus musculus GN=Mycbp PE=2 SV=1	Mycbp	MOUSE	2	0.887156	0.708089	-0.17274	3.10456	0.285759	2.75423	1.23595	0.553905	0.305617	2.10863	0.586138	2.58226	0.887156	0.702725	-0.17274	2.0893	0.42462	1.85353	1.27057	0.51847	0.34548	8.47227	0.149969	10.7647	1.10662	0.730082	0.146165	2.0893	0.529663	2.31206	0.887156	0.688981	-0.17274	5.44503	0.161436	4.83059	1.43219	0.393888
634	2.39	2.39	14.77	14.77	9.091	sp	P99026	Proteasome subunit beta type-4 OS=Mus musculus GN=Psmb4 PE=1 SV=1	Psmb4	MOUSE	1	1.09648	0.814787	0.132877	8.79023	0.124738	9.63829	0.831764	0.696257	-0.265754	6.36796	0.130617	5.29664	0.972747	0.968696	-0.0398632	10.4713	0.0928966	10.1859	0.758578	0.559794	-0.398631	15.5597	0.0570164	11.8032	0.816582	0.67104	-0.29233	4.40555	0.187068	3.59749	0.847227	0.720434	-0.239179	2.0893	0.405508	1.77011	0.855067	0.737312
635	2.37	2.38	18.82	10.98	5.49	tr	Q9DCD8	Proteasome subunit alpha type OS=Mus musculus GN=Psma3 PE=2 SV=1	Psma3	MOUSE	1	0.824138	0.686027	-0.279042	20.3236	0.0474242	16.7494	0.794328	0.635676	-0.332193	18.0302	0.0519996	14.3219	0.870964	0.771327	-0.199316	2.0893	0.416869	1.8197	0.937562	0.908796	-0.093014	14.4544	0.0666807	13.5519	0.60256	0.384188	-0.730824	5.7544	0.105682	3.46737	0.737904	0.55359	-0.438494	7.51623	0.0981748	5.54626	0.625173	0.39949
636	2.36	2.38	32.38	8.197	4.098	tr	A2AC15	Dicarbonyl L-xylulose reductase OS=Mus musculus GN=Dcxr PE=3 SV=1	Dcxr	MOUSE	1	2.10863	0.0920741	1.0763	1.64437	1.28233	3.76704	1.19124	0.522571	0.252467	1.75388	0.679204	2.14783	1.39316	0.291878	0.478358	2.55859	0.544503	3.7325	1.64437	0.17371	0.717537	2.01372	0.816582	3.49945	1.49969	0.227117	0.58466	2.14783	0.698232	3.40408	1.45881	0.250111	0.544796	2.33346	0.625173	3.56451	1.02802	0.888498
637	2.35	2.56	13.85	6.295	4.317	tr	A8XUV6	T-complex protein 1 subunit alpha OS=Mus musculus GN=Tcp1 PE=3 SV=1	Tcp1	MOUSE	2	0.990832	0.885899	-0.0132877	9.46237	0.104713	9.37562	0.711214	0.15906	-0.491645	9.63829	0.0737904	6.85488	0.887156	0.568662	-0.17274	3.37287	0.263027	2.99226	1.03753	0.834444	0.0531503	2.0893	0.496592	2.1677	0.855067	0.513769	-0.225891	2.0893	0.409261	1.78649	0.83946	0.471319	-0.252466	2.0893	0.401791	1.75388	1.00925	0.936744
638	2.35	2.36	11.7	9.357	4.971	tr	Q3TSZ4	Putative uncharacterized protein OS=Mus musculus GN=Galm PE=2 SV=1	Galm	MOUSE	1	0.660694	0.456371	-0.597947	2.0893	0.316228	1.38038	0.83946	0.717395	-0.252466	13.8038	0.0636796	11.5878	0.765597	0.600662	-0.385344	2.0893	0.366438	1.59956	0.809096	0.666965	-0.305617	2.0893	0.383707	1.69044	0.824138	0.704197	-0.279042	2.26987	0.366438	1.87068	0.887156	0.810117	-0.17274	2.35505	0.376704	2.0893	0.870964	0.776976
639	2.34	2.39	13.33	7.719	4.211	sp	Q9CWS0	N(G),N(G)-dimethylarginine dimethylaminohydrolase 1 OS=Mus musculus GN=Ddah1 PE=1 SV=3	Ddah1	MOUSE	1	1.6293	0.38092	0.704249	2.10863	0.772681	3.40408	2.26987	0.250411	1.18261	2.0893	1.08643	4.74242	1.18032	0.692432	0.239179	8.31764	0.141906	9.81748	1.77011	0.338631	0.823838	2.10863	0.83946	3.69828	1.05682	0.894555	0.079727	5.7544	0.183654	6.08135	1.61436	0.387181	0.690961	2.99226	0.539511	4.7863	1.08643	0.825222
640	2.34	2.38	13.89	6.061	3.283	tr	Q3TW21	Putative uncharacterized protein OS=Mus musculus GN=Ola1 PE=2 SV=1	Ola1	MOUSE	1	0.831764	0.729293	-0.265754	2.0893	0.398107	1.7378	0.912011	0.862928	-0.132877	4.28548	0.212814	3.90841	0.92045	0.874433	-0.119589	2.0893	0.440555	1.92309	0.981748	0.978767	-0.0265755	2.0893	0.469894	2.05116	0.824138	0.711826	-0.279042	4.87529	0.169044	4.01791	0.912011	0.865135	-0.132877	2.0893	0.436516	1.90546	1.0666	0.87385
641	2.31	2.32	39.42	25.55	25.55	sp	Q9CR61	NADH dehydrogenase [ubiquinone] 1 beta subcomplex subunit 7 OS=Mus musculus GN=Ndufb7 PE=1 SV=3	Ndufb7	MOUSE	2	1.47231	0.230243	0.558083	2.10863	0.698232	3.0761	1.18032	0.729382	0.239179	17.8649	0.0660693	18.5353	0.847227	0.176976	-0.239179	3.37287	0.251189	2.85759	1.04713	0.807001	0.0664392	2.67917	0.390841	2.83139	1.39316	0.257714	0.478358	2.10863	0.660694	2.91072	1.28233	0.304067	0.358769	2.0893	0.613762	2.70396	0.972747	0.682242
642	2.29	2.32	4.405	1.059	0.5083	tr	Q3UHL6	Putative uncharacterized protein OS=Mus musculus GN=Fn1 PE=2 SV=1	Fn1	MOUSE	1	0.654636	0.431581	-0.611235	2.10863	0.313329	1.38038	0.524808	0.297978	-0.93014	2.35505	0.222843	1.23595	0.731139	0.531271	-0.451782	3.37287	0.21677	2.46604	0.801678	0.637171	-0.318905	2.0893	0.383707	1.67494	0.570164	0.335023	-0.81055	2.46604	0.229087	1.40605	0.704693	0.48908	-0.504933	3.43558	0.205116	2.42103	1.11686	0.785377
643	2.27	2.28	23.19	19.57	19.57	tr	Q9D181	Putative uncharacterized protein OS=Mus musculus GN=Lsm4 PE=2 SV=1	Lsm4	MOUSE	2	1.19124	0.504584	0.252467	5.7544	0.207014	6.91831	1.00925	0.923178	0.0132879	3.37287	0.299226	3.40408	0.855067	0.535955	-0.225891	2.72898	0.310456	2.33346	1.13763	0.603801	0.186028	2.0893	0.544503	2.37684	0.963829	0.804186	-0.0531509	14.3219	0.0685488	13.8038	0.895365	0.680503	-0.159452	2.1677	0.413047	1.94089	0.92045	0.75684
644	2.26	2.31	16.07	5.922	2.03	tr	Q3TA78	Putative uncharacterized protein OS=Mus musculus GN=Atad3a PE=2 SV=1	Atad3a	MOUSE	1	0.981748	0.981929	-0.0265755	1.48594	0.660694	1.45881	0.801678	0.444165	-0.318905	2.63027	0.30479	2.10863	1.00925	0.958578	0.0132879	1.38038	0.731139	1.39316	0.787046	0.426554	-0.345481	1.64437	0.47863	1.2942	0.801678	0.457067	-0.318905	2.208	0.363078	1.77011	0.83946	0.548953	-0.252466	1.38038	0.608135	1.15878	0.870964	0.614652
645	2.26	2.26	29.32	14.66	8.377	tr	B0R091	Novel protein (1500003O03Rik) OS=Mus musculus GN=1500003O03Rik PE=4 SV=1	1500003O03Rik	MOUSE	1	1.24738	0.643407	0.318905	2.0893	0.597035	2.60615	1.11686	0.7997	0.159452	2.0893	0.534564	2.33346	1.28233	0.603017	0.358769	2.0893	0.613762	2.67917	0.954993	0.939281	-0.0664386	2.53513	0.376704	2.42103	1.24738	0.635187	0.318905	2.0893	0.597035	2.63027	1.27057	0.61966	0.34548	4.96592	0.255859	6.30957	1.33045	0.570527
646	2.25	2.26	16.49	14.43	14.43	sp	Q9R0Y5	Adenylate kinase isoenzyme 1 OS=Mus musculus GN=Ak1 PE=1 SV=1	Ak1	MOUSE	2	0.737904	0.590367	-0.438494	2.0893	0.349945	1.5417	2.0893	0.310461	1.06302	2.10863	0.990832	4.36516	0.928966	0.902897	-0.106302	2.10863	0.444631	1.95885	11.0662	0.102512	3.46809	2.10863	5.24808	23.5505	5.97035	0.136944	2.57782	2.10863	2.83139	12.7057	1.48594	0.490441	0.571372	2.0893	0.711214	3.13329	1.31826	0.598245
647	2.24	2.25	12.04	5.591	2.796	sp	Q8R0N6	Hydroxyacid-oxoacid transhydrogenase, mitochondrial OS=Mus musculus GN=Adhfe1 PE=2 SV=2	Adhfe1	MOUSE	1	1.2942	0.609776	0.372056	4.40555	0.293765	5.70164	0.946237	0.916649	-0.0797264	3.01995	0.313329	2.85759	1.44544	0.500399	0.531509	4.01791	0.359749	5.80764	1.24738	0.654746	0.318905	2.10863	0.591562	2.60615	1.33045	0.580851	0.411919	3.16228	0.420727	4.16869	1.55597	0.444117	0.637811	2.0893	0.744732	3.25087	1.80302	0.357166
648	2.23	2.36	31.08	12.35	10.36	sp	O09164	Extracellular superoxide dismutase [Cu-Zn] OS=Mus musculus GN=Sod3 PE=1 SV=1	Sod3	MOUSE	2	0.862979	0.78029	-0.212603	2.0893	0.413047	1.80302	0.937562	0.914351	-0.093014	2.0893	0.448745	1.95885	0.809096	0.691354	-0.305617	2.0893	0.383707	1.69044	1.35519	0.573316	0.438494	2.0893	0.648634	2.83139	0.928966	0.897961	-0.106302	2.0893	0.444631	1.94089	0.879022	0.809098	-0.186028	2.0893	0.420727	1.83654	0.816582	0.713551
649	2.23	2.26	13.4	5.362	2.949	sp	Q8C181	Muscleblind-like protein 2 OS=Mus musculus GN=Mbnl2 PE=2 SV=2	Mbnl2	MOUSE	1	1.03753	0.928727	0.0531503	2.0893	0.496592	2.1677	1.05682	0.888902	0.079727	2.0893	0.505825	2.22844	1.08643	0.856663	0.11959	2.29087	0.474242	2.48886	0.954993	0.940204	-0.0664386	2.0893	0.457088	1.99526	1.05682	0.893208	0.079727	2.0893	0.505825	2.208	1.03753	0.92087	0.0531503	2.0893	0.496592	2.1677	1.07647	0.871953
650	2.23	2.25	15.4	4.824	2.412	tr	Q564F4	T-complex protein 1 subunit delta OS=Mus musculus GN=Cct4 PE=2 SV=1	Cct4	MOUSE	1	0.824138	0.449537	-0.279042	3.22107	0.255859	2.65461	0.751623	0.304391	-0.411919	2.88403	0.260615	2.1677	0.862979	0.587873	-0.212603	1.8197	0.474242	1.57036	0.981748	0.933499	-0.0265755	2.07014	0.474242	2.03236	1.03753	0.849206	0.0531503	1.38038	0.751623	1.43219	0.847227	0.534706	-0.239179	1.38038	0.613762	1.1695	0.685488	0.211352
651	2.23	2.23	13.47	5.077	5.077	tr	Q6P2K2	Acyl-CoA thioesterase 2 OS=Mus musculus GN=Acot2 PE=2 SV=1	Acot2	MOUSE	2	3.66438	0.278567	1.87357	2.55859	1.43219	22.6987	2.60615	0.353876	1.38192	3.01995	0.862979	13.6773	2.51189	0.409625	1.32877	2.18776	1.14815	17.2187	1.59956	0.533857	0.677673	2.91072	0.549541	5.44503	0.937562	0.794845	-0.093014	2.96483	0.293765	2.77971	1.69044	0.579624	0.7574	2.48886	0.679204	8.09096	1.52757	0.565138
652	2.22	2.42	24.29	17.35	9.779	sp	P68040	Guanine nucleotide-binding protein subunit beta-2-like 1 OS=Mus musculus GN=Gnb2l1 PE=1 SV=3	Gnb2l1	MOUSE	2	1.00925	0.988598	0.0132879	4.28548	0.235505	4.32514	0.794328	0.415549	-0.332193	1.45881	0.544503	1.15878	0.981748	0.962569	-0.0265755	1.47231	0.666807	1.44544	0.801678	0.433907	-0.318905	1.80302	0.444631	1.44544	0.879022	0.632166	-0.186028	3.28095	0.267917	2.88403	0.879022	0.639293	-0.186028	1.80302	0.487529	1.58489	0.801678	0.437327
653	2.22	2.23	11.35	6.346	2.885	tr	Q14CG9	Monoamine oxidase B OS=Mus musculus GN=Maob PE=2 SV=1	Maob	MOUSE	1	15.8489	0.00566688	3.98631	5.80764	2.72898	65.4636	12.0226	0.015112	3.58768	5.7544	2.0893	53.9511	10.0925	0.0645949	3.33522	6.48634	1.55597	44.8745	5.05825	0.20831	2.33864	5.39511	0.937562	21.677	0.887156	0.760499	-0.17274	2.96483	0.21677	2.63027	7.11213	0.0916905	2.83028	5.80764	1.22462	34.3558	5.59758	0.188105
654	2.21	2.39	27.27	13.13	10.61	tr	Q0VGU0	SAR1 gene homolog B (S. cerevisiae) OS=Mus musculus GN=Sar1b PE=2 SV=1	Sar1b	MOUSE	2	0.83946	0.756205	-0.252466	3.37287	0.248886	2.83139	0.672977	0.508988	-0.571372	2.10863	0.322107	1.41906	1.15878	0.757126	0.212603	2.0893	0.554626	2.42103	0.887156	0.824246	-0.17274	2.0893	0.42462	1.85353	0.928966	0.907567	-0.106302	2.208	0.420727	2.05116	0.981748	0.988557	-0.0265755	2.0893	0.469894	2.05116	0.903649	0.848696
655	2.2	17.95	60.14	51.05	44.76	sp	P27661	Histone H2A.x OS=Mus musculus GN=H2afx PE=1 SV=2	H2afx	MOUSE	12	0.57544	0.246081	-0.797263	23.3346	0.0383707	13.4277	0.636796	0.34557	-0.651098	22.4905	0.0405508	14.3219	0.461318	0.197416	-1.11617	2.10863	0.220801	0.972747	0.737904	0.49447	-0.438494	2.0893	0.353183	1.5417	0.534564	0.244656	-0.903564	2.18776	0.244343	1.1695	1.03753	0.891358	0.0531503	18.197	0.0570164	18.197	0.847227	0.700894
656	2.18	2.19	37.77	19.06	7.194	tr	Q499J3	Tocopherol (Alpha) transfer protein OS=Mus musculus GN=Ttpa PE=2 SV=1	Ttpa	MOUSE	2	0.895365	0.717125	-0.159452	2.31206	0.387258	2.07014	0.981748	0.967593	-0.0265755	2.26987	0.432514	2.22844	0.758578	0.405474	-0.398631	1.95885	0.387258	1.48594	0.724436	0.349818	-0.46507	2.75423	0.265461	1.99526	0.824138	0.55611	-0.279042	1.47231	0.559758	1.21339	0.824138	0.549458	-0.279042	1.38038	0.597035	1.13763	0.737904	0.368255
657	2.17	2.23	9.729	2.058	1.216	sp	Q8K370	Acyl-CoA dehydrogenase family member 10 OS=Mus musculus GN=Acad10 PE=2 SV=1	Acad10	MOUSE	1	1	0.978742	0	3.63078	0.275423	3.63078	1.02802	0.888969	0.0398627	2.35505	0.436516	2.42103	1.22462	0.439593	0.292329	1.95885	0.625173	2.39883	0.648634	0.17335	-0.624523	2.67917	0.239883	1.7378	0.92045	0.75443	-0.119589	1.88799	0.487529	1.7378	1.34276	0.309022	0.425207	1.99526	0.672977	2.67917	0.744732	0.308315
658	2.16	2.17	7.083	4.384	3.035	tr	Q9QX61	Brain and kidney proline oxidase 2 (Fragment) OS=Mus musculus GN=Prodh PE=2 SV=1	Prodh	MOUSE	1	1.30617	0.205406	0.385344	2.88403	0.452898	3.83707	1.18032	0.509305	0.239179	4.44631	0.265461	5.24808	1.55597	0.107204	0.637811	1.80302	0.862979	2.83139	0.972747	0.877019	-0.0398632	1.38038	0.704693	1.34276	1.00925	0.841499	0.0132879	2.42103	0.416869	2.44343	1.33045	0.19554	0.411919	1.55597	0.855067	2.0893	1.22462	0.280753
659	2.15	2.16	10.55	3.586	2.321	tr	Q8BPT7	Adenylyl cyclase-associated protein OS=Mus musculus GN=Cap1 PE=2 SV=1	Cap1	MOUSE	1	1.13763	0.584971	0.186028	2.0893	0.544503	2.37684	1.03753	0.838776	0.0531503	3.76704	0.275423	3.90841	1.35519	0.351905	0.438494	2.80543	0.483059	3.80189	0.855067	0.51534	-0.225891	2.0893	0.409261	1.78649	0.824138	0.418786	-0.279042	2.42103	0.337287	1.99526	0.895365	0.588462	-0.159452	6.0256	0.148594	5.39511	0.972747	0.914721
660	2.15	2.15	11.2	4.918	2.732	sp	Q9D6R2	Isocitrate dehydrogenase [NAD] subunit alpha, mitochondrial OS=Mus musculus GN=Idh3a PE=1 SV=1	Idh3a	MOUSE	1	1.13763	0.550126	0.186028	1.38038	0.824138	1.57036	1.11686	0.584888	0.159452	1.87068	0.597035	2.0893	0.954993	0.861309	-0.0664386	1.38038	0.691831	1.31826	1.02802	0.865206	0.0398627	1.52757	0.672977	1.57036	1.08643	0.675989	0.11959	1.45881	0.744732	1.58489	1.03753	0.830313	0.0531503	1.59956	0.648634	1.65959	1.00925	0.94048
661	2.15	2.15	21.6	12.96	9.259	tr	Q923F9	NADH dehydrogenase (Ubiquinone) Fe-S protein 4 OS=Mus musculus GN=Ndufs4 PE=2 SV=1	Ndufs4	MOUSE	1	1.22462	0.665765	0.292329	4.32514	0.283139	5.24808	1.31826	0.566625	0.398632	2.0893	0.630957	2.77971	1.22462	0.661168	0.292329	3.80189	0.322107	4.65586	1.15878	0.733241	0.212603	9.37562	0.123595	10.8643	1.19124	0.701948	0.252467	2.58226	0.461318	3.0761	1.35519	0.54394	0.438494	2.0893	0.648634	2.83139	1.28233	0.598846
662	2.14	2.15	13.72	9.747	3.249	tr	Q9D031	Putative uncharacterized protein OS=Mus musculus GN=Rsu1 PE=2 SV=1	Rsu1	MOUSE	1	0.619441	0.36547	-0.690961	5.7544	0.108643	3.56451	0.685488	0.439997	-0.544796	2.14783	0.316228	1.47231	0.77983	0.585532	-0.358768	3.40408	0.229087	2.65461	0.824138	0.672494	-0.279042	2.10863	0.394457	1.7378	0.636796	0.3867	-0.651098	2.44343	0.263027	1.55597	0.879022	0.776196	-0.186028	2.0893	0.420727	1.83654	0.801678	0.625593
663	2.13	12.89	26.75	18.36	15.97	tr	B2RTL5	Aldehyde dehydrogenase family 1, subfamily A7 OS=Mus musculus GN=Aldh1a7 PE=2 SV=1	Aldh1a7	MOUSE	8	0.847227	0.760206	-0.239179	2.0893	0.405508	1.77011	0.731139	0.576459	-0.451782	2.0893	0.346737	1.52757	1.64437	0.418565	0.717537	2.0893	0.787046	3.46737	0.483059	0.318884	-1.04973	2.10863	0.231207	1.01859	1.11686	0.804921	0.159452	2.0893	0.534564	2.35505	0.619441	0.44458	-0.690961	2.10863	0.296483	1.30617	0.660694	0.48935
664	2.13	2.14	11.41	5.836	3.183	tr	Q496S1	Alcohol dehydrogenase 4 (Class II), pi polypeptide OS=Mus musculus GN=Adh4 PE=2 SV=1	Adh4	MOUSE	1	0.515229	0.31349	-0.956715	2.0893	0.244343	1.07647	0.642688	0.444304	-0.63781	2.55859	0.253513	1.64437	0.731139	0.553353	-0.451782	14.8594	0.0564937	10.8643	0.801678	0.664997	-0.318905	8.87156	0.0903649	7.11213	0.972747	0.972647	-0.0398632	14.7231	0.0666807	14.3219	0.758578	0.589858	-0.398631	20.1372	0.0465586	15.2757	0.619441	0.413539
665	2.13	2.13	34.57	18.52	13.58	tr	Q3UJR8	Basic transcription factor 3, isoform CRA_b OS=Mus musculus GN=Btf3 PE=2 SV=1	Btf3	MOUSE	2	0.619441	0.400678	-0.690961	13.5519	0.0524807	8.3946	0.60256	0.384577	-0.730824	3.80189	0.157036	2.29087	0.660694	0.454529	-0.597947	3.49945	0.190546	2.31206	0.737904	0.560633	-0.438494	2.10863	0.353183	1.55597	0.912011	0.856974	-0.132877	2.46604	0.369828	2.24905	0.912011	0.85183	-0.132877	2.0893	0.436516	1.90546	1.0666	0.874577
666	2.11	2.11	10.95	7.299	4.745	tr	Q543K2	Copper chaperone for superoxide dismutase, isoform CRA_d OS=Mus musculus GN=Ccs PE=2 SV=1	Ccs	MOUSE	1	0.981748	0.967058	-0.0265755	2.0893	0.469894	2.05116	0.946237	0.846617	-0.0797264	6.0256	0.157036	5.70164	0.981748	0.966799	-0.0265755	2.0893	0.469894	2.05116	1.1695	0.64241	0.225891	2.0893	0.559758	2.44343	1.00925	0.946016	0.0132879	2.0893	0.483059	2.10863	0.809096	0.52856	-0.305617	2.65461	0.30479	2.14783	1	0.951529
667	2.1	2.1	16.21	9.091	3.953	tr	A2AUR5	Phosphotriesterase related (Fragment) OS=Mus musculus GN=Pter PE=4 SV=1	Pter	MOUSE	1	0.928966	0.755184	-0.106302	3.46737	0.267917	3.22107	0.912011	0.702514	-0.132877	4.20727	0.218776	3.83707	1	0.973462	0	1.47231	0.679204	1.47231	1.1695	0.620255	0.225891	1.38038	0.847227	1.61436	1.31826	0.502554	0.398632	1.38038	0.954993	1.8197	1.49969	0.435681	0.58466	1.97697	0.758578	2.96483	1.34276	0.474781
668	2.09	7.51	33.15	30.94	25.97	tr	Q4FZE8	Major urinary protein 1 OS=Mus musculus GN=Mup1 PE=2 SV=1	Mup1	MOUSE	5	0.288403	0.172865	-1.79384	9.12011	0.0369828	2.63027	0.119124	0.0948946	-3.06946	2.31206	0.0474242	0.275423	1.2942	0.60771	0.372056	3.40408	0.380189	4.36516	0.128233	0.09612	-2.96316	2.75423	0.0337287	0.353183	1.45881	0.488071	0.544796	2.29087	0.636796	3.37287	0.380189	0.223767	-1.39521	7.94328	0.0496592	3.01995	0.452898	0.275201
669	2.09	2.11	11.8	4.255	1.934	sp	Q921X9	Protein disulfide-isomerase A5 OS=Mus musculus GN=Pdia5 PE=2 SV=1	Pdia5	MOUSE	1	1.09648	0.573779	0.132877	2.0893	0.524808	2.29087	1.21339	0.396832	0.279042	2.83139	0.428549	3.46737	1.24738	0.380183	0.318905	2.0893	0.597035	2.60615	1.18032	0.444333	0.239179	4.65586	0.253513	5.49541	1.11686	0.544865	0.159452	3.98107	0.280543	4.44631	1.02802	0.793477	0.0398627	2.72898	0.376704	2.80543	1.11686	0.532579
670	2.08	2.09	7.843	5.392	1.961	sp	Q99JW2	Aminoacylase-1 OS=Mus musculus GN=Acy1 PE=1 SV=1	Acy1	MOUSE	1	1.85353	0.418321	0.890277	1.65959	1.11686	3.43558	1.43219	0.573789	0.518221	1.43219	1	2.24905	0.346737	0.31952	-1.52809	5.01187	0.0515229	1.7378	1.28233	0.515217	0.358769	3.63078	0.353183	4.7863	1.05682	0.615245	0.079727	4.28548	0.246604	4.52898	1.07647	0.771986	0.106301	2.18776	0.49204	2.42103	0.737904	0.790607
671	2.08	2.08	38.16	25	17.11	sp	P62309	Small nuclear ribonucleoprotein G OS=Mus musculus GN=Snrpg PE=1 SV=1	Snrpg	MOUSE	1	1.31826	0.573631	0.398632	2.53513	0.519996	3.37287	1.03753	0.920797	0.0531503	2.26987	0.457088	2.35505	1.1695	0.736226	0.225891	4.7863	0.244343	5.54626	0.912011	0.858442	-0.132877	2.0893	0.436516	1.90546	1.03753	0.922602	0.0531503	2.31206	0.448745	2.39883	0.895365	0.831148	-0.159452	2.10863	0.428549	1.88799	0.809096	0.678015
672	2.06	2.07	13.12	2.228	2.228	tr	Q540F5	CTP:ethanolaminephosphate cytidylyltransferase OS=Mus musculus GN=Pcyt2 PE=2 SV=1	Pcyt2	MOUSE	1	1.01859	0.940491	0.0265749	1.59956	0.636796	1.6293	0.937562	0.808417	-0.093014	1.92309	0.487529	1.80302	0.887156	0.658607	-0.17274	1.69044	0.524808	1.49969	1.10662	0.669678	0.146165	1.38038	0.801678	1.52757	1.01859	0.936524	0.0265749	1.6293	0.625173	1.65959	0.92045	0.744761	-0.119589	2.65461	0.346737	2.44343	0.895365	0.68379
673	2.05	2.68	15.68	5.946	5.946	tr	Q9CY29	Putative uncharacterized protein OS=Mus musculus GN=Psmd4 PE=2 SV=1	Psmd4	MOUSE	2	1.00925	0.960408	0.0132879	9.54993	0.105682	9.63829	1.11686	0.794104	0.159452	2.0893	0.534564	2.33346	0.937562	0.904314	-0.093014	8.3946	0.111686	7.87046	0.972747	0.962207	-0.0398632	5.64937	0.172187	5.49541	1	0.980047	0	4.92039	0.203236	4.92039	1.18032	0.710081	0.239179	5.59758	0.210863	6.60694	0.879022	0.792507
674	2.04	5.95	36.08	14.51	14.51	tr	Q8BPH1	Putative uncharacterized protein OS=Mus musculus GN=Ywhae PE=2 SV=1	Ywhae	MOUSE	3	0.642688	0.183912	-0.63781	1.57036	0.409261	1.00925	1.0666	0.782214	0.0930139	1.72187	0.619441	1.83654	1.04713	0.846396	0.0664392	2.35505	0.444631	2.46604	0.903649	0.712292	-0.146165	2.18776	0.413047	1.97697	0.672977	0.221262	-0.571372	1.51356	0.444631	1.01859	0.816582	0.478436	-0.29233	1.7378	0.469894	1.41906	0.990832	0.988538
675	2.04	2.23	7.279	0.7194	0.4655	sp	Q62261	Spectrin beta chain, brain 1 OS=Mus musculus GN=Sptbn1 PE=1 SV=2	Sptbn1	MOUSE	1	1.59956	0.224375	0.677673	2.208	0.724436	3.56451	0.824138	0.562562	-0.279042	2.26987	0.359749	1.87068	1.34276	0.390467	0.425207	1.39316	0.963829	1.85353	0.765597	0.447122	-0.385344	2.14783	0.353183	1.64437	0.337287	0.0617587	-1.56795	4.57088	0.0636796	1.5417	1.09648	0.749828	0.132877	4.40555	0.248886	4.83059	0.751623	0.423004
676	2.04	2.09	10.36	1.695	1.695	tr	Q3TI62	Putative uncharacterized protein OS=Mus musculus GN=Cct6a PE=2 SV=1	Cct6a	MOUSE	1	0.954993	0.942855	-0.0664386	2.0893	0.457088	1.99526	0.963829	0.958037	-0.0531509	2.0893	0.461318	2.01372	1.00925	0.9532	0.0132879	2.42103	0.416869	2.44343	0.855067	0.777935	-0.225891	2.0893	0.409261	1.78649	1.00925	0.961217	0.0132879	2.14783	0.469894	2.1677	0.847227	0.760858	-0.239179	2.0893	0.405508	1.77011	0.928966	0.916299
677	2.04	2.05	11.18	3.252	3.252	tr	Q8VCW9	Cytochrome P450, family 2, subfamily a, polypeptide 12 OS=Mus musculus GN=Cyp2a12 PE=2 SV=1	Cyp2a12	MOUSE	1	1.43219	0.520037	0.518221	2.10863	0.679204	2.99226	1.69044	0.401827	0.7574	2.0893	0.809096	3.56451	1.05682	0.896842	0.079727	2.0893	0.505825	2.208	0.724436	0.574977	-0.46507	2.10863	0.346737	1.52757	0.847227	0.758722	-0.239179	2.0893	0.405508	1.77011	1.09648	0.837505	0.132877	2.0893	0.524808	2.29087	0.704693	0.540484
678	2.04	2.04	12.9	3.594	3.594	tr	Q8R436	Glutathione synthetase (Fragment) OS=Mus musculus GN=Gss PE=2 SV=1	Gss	MOUSE	1	1.02802	0.935262	0.0398627	2.0893	0.49204	2.14783	0.831764	0.727331	-0.265754	2.0893	0.398107	1.7378	1.03753	0.922836	0.0531503	4.05509	0.255859	4.20727	0.879022	0.802444	-0.186028	2.0893	0.416869	1.83654	0.636796	0.45958	-0.651098	2.10863	0.30479	1.34276	0.831764	0.726729	-0.265754	2.0893	0.398107	1.7378	0.717794	0.558542
679	2.03	3.2	24.82	7.092	7.092	tr	Q8K0B9	2810007J24Rik protein OS=Mus musculus GN=2810007J24Rik PE=2 SV=1	2810007J24Rik	MOUSE	2	0.337287	0.0743986	-1.56795	4.48745	0.0744732	1.51356	0.244343	0.0441342	-2.03302	1.75388	0.0751623	0.428549	0.625173	0.260086	-0.677673	3.49945	0.175388	2.18776	0.231207	0.0471179	-2.11275	3.69828	0.0440555	0.855067	1.11686	0.726277	0.159452	1.92309	0.580764	2.12814	0.325087	0.0676531	-1.6211	2.37684	0.125893	0.772681	0.376704	0.0858732
680	2.03	2.19	17.47	3.301	2.613	tr	Q3UQ73	NADH-ubiquinone oxidoreductase 75 kDa subunit OS=Mus musculus GN=Ndufs1 PE=2 SV=1	Ndufs1	MOUSE	1	1	0.994311	0	2.46604	0.405508	2.46604	1.35519	0.542428	0.438494	2.208	0.613762	2.99226	1.33045	0.564606	0.411919	3.37287	0.394457	4.48745	0.887156	0.811484	-0.17274	13.1826	0.0679204	11.695	0.92045	0.863873	-0.119589	12.3595	0.0744732	11.3763	0.887156	0.809762	-0.17274	2.0893	0.42462	1.85353	1.08643	0.846708
681	2.03	2.15	12.49	1.679	1.154	tr	Q3V2D0	Lon protease homolog OS=Mus musculus GN=Lonp1 PE=2 SV=1	Lonp1	MOUSE	1	0.405508	0.206216	-1.3022	2.05116	0.0248886	0.831764	0.237684	0.226107	-2.07288	3.7325	0.0340408	0.887156	1.45881	0.482554	0.544796	1.40605	1.03753	2.26987	0.524808	0.319178	-0.93014	2.0893	0.103753	1.09648	1.00925	0.924385	0.0132879	2.60615	0.387258	2.60615	0.972747	0.867059	-0.0398632	1.48594	0.648634	1.44544	0.787046	0.631431
682	2.03	2.04	16.37	5.338	5.338	sp	Q4VAA2	Protein CDV3 OS=Mus musculus GN=Cdv3 PE=1 SV=2	Cdv3	MOUSE	1	1.22462	0.663909	0.292329	4.48745	0.272898	5.44503	1.55597	0.425938	0.637811	2.0893	0.744732	3.25087	1.22462	0.664876	0.292329	7.94328	0.15417	9.72747	1.47231	0.469273	0.558083	3.83707	0.383707	5.64937	1.51356	0.446375	0.597947	2.0893	0.724436	3.16228	1.44544	0.480686	0.531509	2.0893	0.691831	3.01995	1.57036	0.418434
683	2.03	2.03	15.21	11.06	5.069	tr	Q3UTB8	GrpE protein homolog OS=Mus musculus GN=Grpel1 PE=2 SV=1	Grpel1	MOUSE	1	1.1695	0.731207	0.225891	3.59749	0.325087	4.20727	1.02802	0.932188	0.0398627	2.70396	0.380189	2.77971	1.04713	0.907602	0.0664392	6.25173	0.167494	6.54636	1.22462	0.672258	0.292329	2.99226	0.409261	3.66438	1.20226	0.691306	0.265754	2.0893	0.57544	2.51189	1.57036	0.433495	0.651098	2.0893	0.751623	3.28095	1.61436	0.413246
684	2.03	2.03	42.17	25.3	15.66	sp	P48771	Cytochrome c oxidase subunit 7A2, mitochondrial OS=Mus musculus GN=Cox7a2 PE=1 SV=2	Cox7a2	MOUSE	1
685	2.02	2.03	23.42	7.435	4.089	tr	Q9CZL0	Putative uncharacterized protein OS=Mus musculus GN=Tmed9 PE=2 SV=1	Tmed9	MOUSE	1	0.711214	0.549577	-0.491645	2.0893	0.337287	1.48594	0.765597	0.630264	-0.385344	2.0893	0.366438	1.59956	0.809096	0.701509	-0.305617	2.10863	0.387258	1.70608	0.636796	0.464015	-0.651098	2.10863	0.30479	1.34276	0.711214	0.551161	-0.491645	2.0893	0.340408	1.48594	0.60256	0.423004	-0.730824	2.0893	0.285759	1.25892	0.847227	0.753121
686	2.02	2.03	11.99	10.27	10.27	tr	Q4JHD9	11B-hydroxysteroid dehydrogenase type 1 OS=Mus musculus GN=Hsd11b1 PE=2 SV=1	Krt8	MOUSE	2	1.21339	0.447347	0.279042	15.1356	0.0801678	16.293	1.1272	0.642611	0.172741	15.417	0.0731139	15.8489	1.14815	0.522499	0.199316	2.0893	0.549541	2.39883	1.22462	0.438242	0.292329	3.37287	0.363078	4.13048	0.787046	0.241082	-0.345481	2.99226	0.263027	2.35505	0.981748	0.95571	-0.0265755	2.0893	0.469894	2.05116	0.879022	0.47878
687	2.02	2.03	11.84	4.082	4.082	tr	Q3U9U5	Putative uncharacterized protein OS=Mus musculus GN=Bcap31 PE=2 SV=1	Bcap31	MOUSE	1	1.69044	0.402841	0.7574	2.10863	0.801678	3.53183	2.0893	0.307464	1.06302	2.0893	1	4.40555	1.5417	0.463672	0.624522	2.10863	0.731139	3.22107	1.85353	0.356713	0.890277	2.10863	0.879022	3.87258	0.380189	0.246265	-1.39521	2.0893	0.180302	0.794328	0.465586	0.305796	-1.10288	2.10863	0.222843	0.981748	0.469894	0.307275
688	2.02	2.02	12.58	3.753	3.753	tr	Q3TJA9	DnaJ (Hsp40) homolog, subfamily A, member 3, isoform CRA_b OS=Mus musculus GN=Dnaja3 PE=2 SV=1	Dnaja3	MOUSE	1	0.928966	0.803417	-0.106302	2.0893	0.444631	1.94089	0.704693	0.267554	-0.504933	2.0893	0.334195	1.47231	1.1272	0.645244	0.172741	2.0893	0.539511	2.35505	0.887156	0.646911	-0.17274	2.67917	0.331131	2.37684	0.928966	0.779101	-0.106302	2.0893	0.444631	1.94089	1.02802	0.875423	0.0398627	2.0893	0.49204	2.14783	1.0666	0.785256
689	2.02	2.02	8.791	2.637	2.637	sp	Q71RI9	Kynurenine--oxoglutarate transaminase 3 OS=Mus musculus GN=Ccbl2 PE=1 SV=1	Ccbl2	MOUSE	1	3.87258	0.381073	1.95329	4.7863	0.809096	25.5859	2.83139	0.5195	1.50151	4.69894	0.60256	17.5388	1.30617	0.766551	0.385344	4.69894	0.277971	6.08135	0.847227	0.380315	-0.239179	5.49541	0.188799	4.65586	1.30617	0.560748	0.385344	4.57088	0.285759	7.51623	1.55597	0.805267	0.637811	4.57088	0.340408	9.81748	0.390841	0.244132
690	2.02	2.02	13.02	5.917	5.917	sp	Q8R4N0	Citrate lyase subunit beta-like protein, mitochondrial OS=Mus musculus GN=Clybl PE=2 SV=2	Clybl	MOUSE	1	0.879022	0.765541	-0.186028	4.83059	0.18197	4.2462	0.946237	0.908759	-0.0797264	2.24905	0.420727	2.12814	1.01859	0.951585	0.0265749	3.13329	0.325087	3.19154	0.679204	0.420154	-0.558084	3.69828	0.183654	2.51189	0.794328	0.5934	-0.332193	8.47227	0.0937562	6.72977	0.990832	0.998751	-0.0132877	2.0893	0.474242	2.07014	1.01859	0.940755
691	2.02	2.02	12.55	2.979	2.979	sp	Q3UJU9	Regulator of microtubule dynamics protein 3 OS=Mus musculus GN=Fam82a2 PE=1 SV=2	Fam82a2	MOUSE	1	0.316228	0.028218	-1.66096	28.3139	0.0251189	8.95365	0.340408	0.143217	-1.55466	9.72747	0.0376704	3.31131	0.444631	0.201023	-1.16932	21.8776	0.0343558	9.72747	0.253513	0.058932	-1.97987	13.4277	0.020893	3.40408	0.0816582	0.0589922	-3.61426	38.3707	0.0147231	3.13329	0.21677	0.082774	-2.20576	2.53513	0.0487529	0.549541	0.356451	0.143124
692	2.02	2.02	11.16	6.375	6.375	sp	Q9CYW4	Haloacid dehalogenase-like hydrolase domain-containing protein 3 OS=Mus musculus GN=Hdhd3 PE=2 SV=1	Hdhd3	MOUSE	2	0.981748	0.963036	-0.0265755	17.7011	0.0554626	17.378	0.648634	0.373513	-0.624523	7.44732	0.0870964	4.83059	0.92045	0.790453	-0.119589	14.0605	0.0672977	12.942	0.990832	0.997759	-0.0132877	2.0893	0.474242	2.07014	1.13763	0.737556	0.186028	2.0893	0.544503	2.37684	1.14815	0.731564	0.199316	18.0302	0.0636796	18.3654	0.946237	0.903795
693	2.02	2.02	14.89	7.801	7.801	sp	Q8WUR0	Uncharacterized protein C19orf12 homolog OS=Mus musculus PE=2 SV=1	1600014C10Rik	MOUSE	1	0.666807	0.335989	-0.584659	10.5682	0.0630957	7.04693	0.666807	0.342054	-0.584659	2.0893	0.316228	1.39316	0.83946	0.634528	-0.252466	2.0893	0.401791	1.75388	0.717794	0.413752	-0.478358	4.74242	0.151356	3.40408	1.1695	0.654892	0.225891	5.15229	0.226986	6.0256	0.724436	0.425402	-0.46507	4.13048	0.175388	2.99226	0.751623	0.465532
694	2.01	18.14	28.81	24.46	22.76	tr	Q3KQQ4	Serpina1a protein OS=Mus musculus GN=Serpina1b PE=2 SV=1	Serpina1b	MOUSE	14
695	2.01	6.7	31.47	13.79	13.79	tr	Q9D5J8	Putative uncharacterized protein OS=Mus musculus GN=Gstm6 PE=2 SV=1	Gstm6	MOUSE	5
696	2.01	4.27	10.82	7.347	4.898	sp	Q91X77	Cytochrome P450 2C50 OS=Mus musculus GN=Cyp2c50 PE=1 SV=1	Cyp2c50	MOUSE	2	0.744732	0.602564	-0.425207	2.10863	0.356451	1.57036	2.29087	0.277987	1.19589	2.0893	1.09648	4.83059	1.8197	0.363464	0.863701	2.0893	0.870964	3.83707	0.534564	0.360879	-0.903564	2.10863	0.255859	1.1272	0.772681	0.644783	-0.372056	2.10863	0.369828	1.6293	0.744732	0.595416	-0.425207	2.0893	0.353183	1.55597	1.15878	0.760946
697	2.01	2.37	9.759	2.308	1.259	tr	Q80TX7	MKIAA0567 protein (Fragment) OS=Mus musculus GN=Opa1 PE=3 SV=1	Opa1	MOUSE	1	1.41906	0.526556	0.504933	2.0893	0.679204	2.96483	1.38038	0.554247	0.46507	2.0893	0.660694	2.88403	1.23595	0.675146	0.305617	2.0893	0.591562	2.58226	0.737904	0.589733	-0.438494	2.0893	0.353183	1.5417	1.23595	0.675729	0.305617	2.0893	0.591562	2.58226	1.19124	0.719417	0.252467	2.0893	0.570164	2.48886	1.0666	0.879463
698	2.01	2.16	10.07	0.7228	0.7228	tr	B2RWW8	Myosin, heavy polypeptide 8, skeletal muscle, perinatal OS=Mus musculus GN=Myh8 PE=2 SV=1	Myh8	MOUSE	1	0.580764	0.687873	-0.783975	3.46737	0.190546	2.01372	0.879022	0.695532	-0.186028	4.20727	0.30479	3.69828	1.2942	0.472896	0.372056	1.8197	0.711214	4.57088	3.69828	0.0429969	1.88686	2.77971	1.33045	15.8489	2.65461	0.0408158	1.4085	2.24905	1.18032	11.695	1.10662	0.806856	0.146165	1.78649	0.619441	3.37287	0.862979	0.627134
699	2.01	2.14	9.411	0.7184	0.7184	sp	Q6PB66	Leucine-rich PPR motif-containing protein, mitochondrial OS=Mus musculus GN=Lrpprc PE=1 SV=2	Lrpprc	MOUSE	1	1.49969	0.478946	0.58466	2.0893	0.717794	3.16228	2.37684	0.268178	1.24904	2.10863	1.1272	4.96592	1.67494	0.408404	0.744112	2.0893	0.801678	3.49945	0.717794	0.56045	-0.478358	2.0893	0.343558	1.49969	1.18032	0.737027	0.239179	2.0893	0.564937	2.46604	1.03753	0.92246	0.0531503	2.0893	0.496592	2.1677	1.28233	0.632544
700	2.01	2.09	9.012	2.222	1.605	tr	Q6A029	MKIAA0639 protein (Fragment) OS=Mus musculus GN=Kif13b PE=1 SV=1	Kif13b	MOUSE	1	0.870964	0.768497	-0.199316	2.0893	0.416869	1.8197	0.801678	0.643855	-0.318905	2.0893	0.383707	1.67494	0.83946	0.710822	-0.252466	2.0893	0.401791	1.75388	0.887156	0.791213	-0.17274	2.0893	0.420727	1.85353	0.847227	0.710172	-0.239179	20.1372	0.047863	17.0608	0.855067	0.742189	-0.225891	4.48745	0.190546	3.83707	1.1272	0.772223
701	2.01	2.04	4.803	2.401	2.401	tr	Q54AJ5	MuSC OS=Mus musculus GN=Alcam PE=2 SV=1	Alcam	MOUSE	1	0.772681	0.636316	-0.372056	2.0893	0.366438	1.61436	0.83946	0.74922	-0.252466	2.0893	0.401791	1.75388	0.636796	0.461561	-0.651098	2.0893	0.30479	1.33045	1.10662	0.830963	0.146165	2.10863	0.524808	2.31206	0.937562	0.904593	-0.093014	2.0893	0.448745	1.95885	0.895365	0.838223	-0.159452	2.0893	0.428549	1.87068	1.1272	0.79809
702	2.01	2.02	8.103	1.724	1.724	sp	Q3UNX5	Acyl-coenzyme A synthetase ACSM3, mitochondrial OS=Mus musculus GN=Acsm3 PE=1 SV=2	Acsm3	MOUSE	1	2.208	0.29056	1.14274	2.10863	1.04713	4.61318	2.35505	0.269888	1.23576	2.0893	1.1272	4.96592	1.78649	0.373748	0.837126	2.10863	0.847227	3.7325	1.70608	0.398594	0.770687	2.10863	0.809096	3.56451	1.67494	0.407698	0.744112	2.0893	0.801678	3.49945	1.40605	0.534553	0.491646	2.0893	0.672977	2.96483	2.18776	0.290895
703	2.01	2.02	19.09	5.394	5.394	tr	Q14C26	Novel protein (2900064A13Rik) OS=Mus musculus GN=2900064A13Rik PE=2 SV=1	2900064A13Rik	MOUSE	1	1.00925	0.991674	0.0132879	7.51623	0.134276	7.58578	0.963829	0.901232	-0.0531509	3.16228	0.30479	3.04789	0.816582	0.516896	-0.29233	2.0893	0.390841	1.70608	0.972747	0.930794	-0.0398632	2.0893	0.465586	2.03236	0.887156	0.70168	-0.17274	2.12814	0.416869	1.88799	0.954993	0.879063	-0.0664386	2.0893	0.452898	1.99526	0.855067	0.619735
704	2.01	2.01	11.29	3.762	3.762	tr	Q8C2U7	Putative uncharacterized protein OS=Mus musculus GN=Aimp1 PE=2 SV=1	Aimp1	MOUSE	1	1.21339	0.701114	0.279042	2.10863	0.57544	2.53513	1.58489	0.443878	0.664385	2.10863	0.751623	3.31131	1.22462	0.68515	0.292329	2.0893	0.586138	2.55859	1.25892	0.647408	0.332192	2.0893	0.60256	2.65461	1.10662	0.821458	0.146165	2.0893	0.529663	2.31206	0.928966	0.895437	-0.106302	2.0893	0.444631	1.94089	1.49969	0.479496
705	2.01	2.01	9.464	2.839	2.839	tr	Q8K5C8	Cis-retinol/androgen dehydrogenase type 3 OS=Mus musculus GN=Rdh9 PE=2 SV=1	Rdh9	MOUSE	1	0.83946	0.749376	-0.252466	2.0893	0.401791	1.75388	0.855067	0.778061	-0.225891	2.0893	0.409261	1.78649	1.1695	0.780713	0.225891	2.0893	0.559758	2.46604	0.666807	0.521741	-0.584659	2.10863	0.319154	1.40605	1.20226	0.669118	0.265754	2.0893	0.57544	2.51189	0.691831	0.465961	-0.531508	2.0893	0.331131	1.44544	0.698232	0.475775
706	2.01	2.01	30.48	9.524	9.524	tr	Q6ZWZ4	60S ribosomal protein L36 OS=Mus musculus GN=Rpl36 PE=3 SV=1	Rpl36	MOUSE	1	1.51356	0.441642	0.597947	2.0893	0.724436	3.16228	0.92045	0.86422	-0.119589	2.0893	0.440555	1.92309	1.28233	0.592413	0.358769	2.29087	0.559758	2.93765	1.1272	0.768917	0.172741	2.0893	0.539511	2.35505	0.912011	0.849434	-0.132877	2.0893	0.436516	1.90546	1.28233	0.601514	0.358769	8.16582	0.157036	10.4713	1.02802	0.941042
707	2.01	2.01	11.82	5.743	5.743	sp	Q3TLP5	Enoyl-CoA hydratase domain-containing protein 2, mitochondrial OS=Mus musculus GN=Echdc2 PE=2 SV=2	Echdc2	MOUSE	1	1.28233	0.570984	0.358769	1.36773	0.937562	1.75388	1	0.83496	0	1.39316	0.717794	1.39316	1.18032	0.904048	0.239179	1.61436	0.731139	1.90546	0.990832	0.946763	-0.0132877	1.28233	0.772681	1.27057	1.00925	0.916458	0.0132879	1.24738	0.809096	1.25892	1.03753	0.867876	0.0531503	1.40605	0.737904	1.45881	1.07647	0.948547
708	2.01	2.01	12.08	8.75	8.75	tr	Q3UN87	Putative uncharacterized protein OS=Mus musculus GN=Snrpn PE=2 SV=1	Snrpn	MOUSE	1	0.772681	0.636356	-0.372056	2.0893	0.369828	1.61436	0.887156	0.827674	-0.17274	2.0893	0.42462	1.85353	0.642688	0.467325	-0.63781	2.0893	0.30761	1.34276	1.00925	0.96913	0.0132879	2.0893	0.483059	2.10863	0.794328	0.670716	-0.332193	2.0893	0.380189	1.65959	0.895365	0.839981	-0.159452	2.0893	0.428549	1.87068	0.870964	0.801178
709	2.01	2.01	5.405	2.365	2.365	tr	Q3UMT7	Putative uncharacterized protein OS=Mus musculus GN=Hnrnpl PE=2 SV=1	Hnrnpl	MOUSE	1
710	2.01	2.01	13.84	6.25	6.25	sp	Q9ERE7	LDLR chaperone MESD OS=Mus musculus GN=Mesdc2 PE=1 SV=1	Mesdc2	MOUSE	1	0.92045	0.887381	-0.119589	2.0893	0.440555	1.92309	1.08643	0.859321	0.11959	2.10863	0.515229	2.26987	0.990832	0.996021	-0.0132877	2.0893	0.474242	2.07014	1.13763	0.786361	0.186028	2.0893	0.544503	2.37684	1.1695	0.750539	0.225891	2.10863	0.554626	2.44343	0.937562	0.903981	-0.093014	2.0893	0.448745	1.95885	1.25892	0.653024
711	2	132.19	65.34	60.52	58.88	tr	B2KGV2	Carbamoyl-phosphate synthetase 1 (Fragment) OS=Mus musculus GN=Cps1 PE=4 SV=1	Cps1	MOUSE	90	1.94089	0.264435	0.956715	2.10863	0.92045	4.05509	2.48886	0.22026	1.31548	2.10863	1.18032	5.19996	1.7378	0.321474	0.797263	2.10863	0.824138	3.63078	1.0666	0.917953	0.0930139	2.0893	0.510505	2.22844	0.990832	0.823061	-0.0132877	2.58226	0.383707	2.55859	1.04713	0.911104	0.0664392	2.0893	0.501187	2.18776	1.14815	0.753034
712	2	53.87	74.62	73.11	67.8	sp	Q00623	Apolipoprotein A-I OS=Mus musculus GN=Apoa1 PE=1 SV=1	Apoa1	MOUSE	33	0.990832	0.993442	-0.0132877	2.0893	0.474242	2.07014	0.954993	0.935724	-0.0664386	2.0893	0.457088	1.99526	1.01859	0.950191	0.0265749	2.0893	0.487529	2.12814	3.46737	0.192576	1.79384	2.0893	1.65959	7.31139	2.44343	0.259455	1.28891	2.0893	1.1695	5.15229	1.87068	0.352209	0.903564	2.10863	0.887156	3.90841	0.990832	0.994597
713	2	52.29	89.44	86.62	83.1	tr	Q9CWS5	Putative uncharacterized protein OS=Mus musculus GN=Hba-a2 PE=2 SV=1	Hba-a2	MOUSE	62
714	2	26.07	52.25	38.96	38.96	sp	P99024	Tubulin beta-5 chain OS=Mus musculus GN=Tubb5 PE=1 SV=1	Tubb5	MOUSE	17	0.946237	0.921791	-0.0797264	2.0893	0.452898	1.97697	0.937562	0.913299	-0.093014	2.0893	0.448745	1.95885	0.954993	0.947657	-0.0664386	2.10863	0.457088	2.01372	0.794328	0.669662	-0.332193	2.0893	0.380189	1.65959	0.765597	0.629247	-0.385344	2.0893	0.366438	1.59956	0.586138	0.406519	-0.770687	2.0893	0.280543	1.22462	0.717794	0.558311
715	2	24.54	48.54	32.89	30.77	tr	Q9CXK3	Putative uncharacterized protein OS=Mus musculus GN=Actc1 PE=2 SV=1	Actc1	MOUSE	22	0.809096	0.700517	-0.305617	2.10863	0.387258	1.70608	1.31826	0.59602	0.398632	2.0893	0.630957	2.77971	0.751623	0.608495	-0.411919	2.0893	0.359749	1.57036	1.52757	0.470744	0.611235	2.10863	0.724436	3.19154	1.90546	0.342726	0.93014	2.0893	0.912011	4.01791	0.654636	0.479125	-0.611235	2.0893	0.310456	1.36773	0.937562	0.915493
716	2	24.33	47.9	43.98	36.97	tr	Q0VG47	Heterogeneous nuclear ribonucleoprotein A3 OS=Mus musculus GN=Hnrnpa3 PE=2 SV=1	Hnrnpa3	MOUSE	15
717	2	23.9	49.08	37.16	32.57	sp	P19639	Glutathione S-transferase Mu 3 OS=Mus musculus GN=Gstm3 PE=1 SV=2	Gstm3	MOUSE	19
718	2	21	33.63	28.83	21.71	sp	Q8CHT0	Delta-1-pyrroline-5-carboxylate dehydrogenase, mitochondrial OS=Mus musculus GN=Aldh4a1 PE=1 SV=2	Aldh4a1	MOUSE	11	0.666807	0.499512	-0.584659	2.10863	0.319154	1.40605	0.60256	0.422078	-0.730824	2.0893	0.285759	1.25892	0.77983	0.652896	-0.358768	2.10863	0.37325	1.64437	3.34195	0.198604	1.74069	2.10863	1.58489	6.98232	0.691831	0.526214	-0.531508	2.0893	0.328095	1.44544	3.01995	0.21476	1.59453	2.0893	1.44544	6.36796	0.816582	0.709853
719	2	17.49	55.04	49.61	49.61	sp	Q8R1M2	Histone H2A.J OS=Mus musculus GN=H2afj PE=2 SV=1	H2afj	MOUSE	12	1.25892	0.654153	0.332192	2.0893	0.60256	2.63027	0.510505	0.340432	-0.970003	2.10863	0.244343	1.07647	0.672977	0.506932	-0.571372	2.10863	0.322107	1.41906	0.383707	0.248971	-1.38192	2.0893	0.18197	0.801678	0.648634	0.475826	-0.624523	2.0893	0.310456	1.35519	0.794328	0.668851	-0.332193	2.0893	0.376704	1.65959	0.218776	0.161276
720	2	12.07	22.1	16.29	16.29	sp	P68368	Tubulin alpha-4A chain OS=Mus musculus GN=Tuba4a PE=1 SV=1	Tuba4a	MOUSE	9	1.14815	0.774819	0.199316	2.0893	0.549541	2.39883	1.1695	0.741149	0.225891	2.0893	0.559758	2.44343	1.34276	0.579466	0.425207	2.0893	0.642688	2.80543	0.801678	0.684916	-0.318905	2.0893	0.383707	1.67494	1.0666	0.884799	0.0930139	2.0893	0.510505	2.22844	1.35519	0.566563	0.438494	2.0893	0.648634	2.85759	1.48594	0.488708
721	2	10.08	16.59	7.063	6.39	sp	Q7TPR4	Alpha-actinin-1 OS=Mus musculus GN=Actn1 PE=2 SV=1	Actn1	MOUSE	5	0.879022	0.804859	-0.186028	2.0893	0.420727	1.83654	0.946237	0.928157	-0.0797264	2.0893	0.452898	1.97697	0.928966	0.902355	-0.106302	2.0893	0.444631	1.94089	0.879022	0.816463	-0.186028	2.0893	0.420727	1.83654	0.981748	0.983508	-0.0265755	2.0893	0.469894	2.05116	0.824138	0.721451	-0.279042	2.0893	0.394457	1.72187	1.0666	0.878934
722	2	6.07	13.6	9.4	9.4	tr	Q9JKY7	Cytochrome P450 CYP2D22 OS=Mus musculus GN=Cyp2d22 PE=2 SV=1	Cyp2d22	MOUSE	3	1.58489	0.441976	0.664385	2.0893	0.758578	3.31131	1.65959	0.411541	0.730824	2.0893	0.794328	3.49945	1.28233	0.624873	0.358769	2.0893	0.613762	2.70396	0.580764	0.403427	-0.783975	2.10863	0.277971	1.22462	0.765597	0.633564	-0.385344	2.10863	0.366438	1.61436	0.824138	0.725546	-0.279042	2.10863	0.394457	1.7378	0.49204	0.32599
723	2	6.02	17.52	11.68	11.68	sp	O08807	Peroxiredoxin-4 OS=Mus musculus GN=Prdx4 PE=1 SV=1	Prdx4	MOUSE	6	0.356451	0.233288	-1.48822	2.10863	0.170608	0.751623	0.42462	0.275415	-1.23576	2.0893	0.203236	0.887156	1.05682	0.897315	0.079727	2.0893	0.505825	2.208	1.20226	0.713271	0.265754	2.10863	0.570164	2.51189	0.963829	0.960266	-0.0531509	2.0893	0.461318	2.01372	0.824138	0.722085	-0.279042	2.0893	0.394457	1.72187	1.00925	0.974603
724	2	5.66	21	16.5	16.5	tr	Q4FJL0	Putative uncharacterized protein OS=Mus musculus GN=Rab10 PE=2 SV=1	Rab10	MOUSE	3	0.731139	0.575308	-0.451782	2.0893	0.346737	1.52757	0.711214	0.54865	-0.491645	2.0893	0.337287	1.48594	0.758578	0.618619	-0.398631	2.0893	0.363078	1.58489	0.679204	0.514783	-0.558084	2.10863	0.325087	1.43219	0.544503	0.369989	-0.876989	2.10863	0.260615	1.14815	0.496592	0.328055	-1.00987	2.0893	0.237684	1.03753	0.711214	0.548595
725	2	4.21	33.13	15.06	11.45	tr	Q3UHW9	Putative uncharacterized protein OS=Mus musculus GN=Cfl2 PE=2 SV=1	Cfl2	MOUSE	3	0.809096	0.701094	-0.305617	2.10863	0.387258	1.70608	0.928966	0.900378	-0.106302	2.0893	0.444631	1.94089	1.1695	0.746931	0.225891	2.0893	0.559758	2.44343	1.19124	0.725601	0.252467	2.10863	0.564937	2.48886	1.22462	0.685179	0.292329	2.0893	0.586138	2.55859	0.895365	0.843506	-0.159452	2.0893	0.428549	1.87068	1.27057	0.644324
726	2	4.08	22.11	6.88	6.88	tr	Q52KC1	Eukaryotic translation initiation factor 4A2 OS=Mus musculus GN=Eif4a2 PE=2 SV=1	Eif4a2	MOUSE	3	1.02802	0.93701	0.0398627	2.0893	0.49204	2.14783	1.0666	0.883825	0.0930139	2.0893	0.510505	2.22844	0.981748	0.980319	-0.0265755	2.0893	0.469894	2.05116	1.22462	0.687918	0.292329	2.0893	0.586138	2.55859	1	0.988479	0	2.0893	0.47863	2.0893	0.772681	0.639158	-0.372056	2.0893	0.369828	1.61436	1.14815	0.771122
727	2	4.02	25.66	19.08	19.08	tr	Q9CPP1	Putative uncharacterized protein (Fragment) OS=Mus musculus GN=Khk PE=2 SV=1	Khk	MOUSE	2	0.698232	0.533988	-0.518221	2.0893	0.334195	1.45881	1	0.988767	0	2.0893	0.47863	2.0893	0.831764	0.729983	-0.265754	2.0893	0.398107	1.7378	0.870964	0.795645	-0.199316	2.0893	0.416869	1.8197	0.928966	0.893611	-0.106302	2.0893	0.444631	1.94089	1.22462	0.685873	0.292329	2.0893	0.586138	2.55859	0.711214	0.552431
728	2	3.7	7.707	5.451	4.511	tr	Q8K154	UDP glucuronosyltransferase 2 family, polypeptide B34 OS=Mus musculus GN=Ugt2b34 PE=2 SV=1	Ugt2b34	MOUSE	2	1.49969	0.482008	0.58466	2.0893	0.717794	3.13329	1.47231	0.498911	0.558083	2.10863	0.698232	3.0761	1.30617	0.606813	0.385344	2.0893	0.625173	2.72898	0.765597	0.625597	-0.385344	2.0893	0.363078	1.59956	0.887156	0.827692	-0.17274	2.0893	0.42462	1.85353	0.981748	0.977948	-0.0265755	2.0893	0.469894	2.05116	0.847227	0.756938
729	2	3.42	15.79	9.123	7.018	sp	P52843	Bile salt sulfotransferase 1 OS=Mus musculus GN=Sult2a1 PE=2 SV=1	Sult2a1	MOUSE	2	5.05825	0.15023	2.33864	2.10863	2.39883	10.5682	2.83139	0.227676	1.50151	2.10863	1.34276	5.91562	0.83946	0.741637	-0.252466	2.0893	0.398107	1.75388	1.13763	0.784997	0.186028	2.0893	0.544503	2.37684	1.1272	0.795561	0.172741	2.0893	0.539511	2.37684	1.40605	0.535423	0.491646	2.0893	0.672977	2.93765	0.870964	0.791373
730	2	2.2	6.279	1.209	0.78	tr	Q80TM2	MKIAA1027 protein (Fragment) OS=Mus musculus GN=Tln1 PE=2 SV=4	Tln1	MOUSE	1	0.912011	0.861734	-0.132877	2.0893	0.436516	1.90546	1.95885	0.331715	0.970003	2.0893	0.937562	4.09261	1.65959	0.410821	0.730824	2.0893	0.794328	3.49945	0.92045	0.877212	-0.119589	2.0893	0.440555	1.92309	0.92045	0.87466	-0.119589	2.0893	0.436516	1.92309	0.737904	0.588114	-0.438494	2.0893	0.353183	1.5417	1.25892	0.648262
731	2	2.15	13.3	4.709	3.324	sp	Q3UM45	Protein phosphatase 1 regulatory subunit 7 OS=Mus musculus GN=Ppp1r7 PE=1 SV=2	Ppp1r7	MOUSE	1	0.855067	0.774875	-0.225891	2.0893	0.409261	1.78649	0.654636	0.481393	-0.611235	2.0893	0.313329	1.36773	0.77983	0.650772	-0.358768	2.0893	0.37325	1.6293	0.946237	0.925835	-0.0797264	2.0893	0.452898	1.97697	0.870964	0.793781	-0.199316	2.0893	0.416869	1.8197	0.990832	0.996796	-0.0132877	2.0893	0.474242	2.07014	0.77983	0.653665
732	2	2.13	20	9	6.5	tr	A2A9X6	5',3'-nucleotidase, cytosolic OS=Mus musculus GN=Nt5c PE=4 SV=1	Nt5c	MOUSE	1	0.83946	0.748642	-0.252466	2.10863	0.401791	1.77011	1.07647	0.873404	0.106301	2.10863	0.510505	2.24905	0.816582	0.710198	-0.29233	2.0893	0.390841	1.70608	2.63027	0.243004	1.39521	2.10863	1.24738	5.49541	1.65959	0.411054	0.730824	2.0893	0.794328	3.49945	0.855067	0.770697	-0.225891	2.0893	0.409261	1.78649	1.11686	0.812826
733	2	2.12	12.13	4.175	3.181	tr	Q921F1	Annexin A11 OS=Mus musculus GN=Anxa11 PE=2 SV=1	Anxa11	MOUSE	1	0.731139	0.57648	-0.451782	2.0893	0.349945	1.52757	0.731139	0.57611	-0.451782	2.0893	0.349945	1.52757	0.731139	0.575657	-0.451782	2.0893	0.346737	1.52757	0.879022	0.805153	-0.186028	2.0893	0.420727	1.83654	0.847227	0.752985	-0.239179	2.0893	0.405508	1.77011	0.524808	0.349707	-0.93014	2.0893	0.248886	1.09648	0.83946	0.744045
734	2	2.1	5.587	1.27	1.27	tr	B9EKK3	IQ motif containing GTPase activating protein 2 OS=Mus musculus GN=Iqgap2 PE=2 SV=1	Iqgap2	MOUSE	1
735	2	2.05	19.18	5.936	5.936	sp	P43274	Histone H1.4 OS=Mus musculus GN=Hist1h1e PE=1 SV=2	Hist1h1e	MOUSE	1	1.07647	0.867017	0.106301	2.0893	0.515229	2.24905	0.972747	0.973986	-0.0398632	2.0893	0.465586	2.03236	1	0.984364	0	2.0893	0.47863	2.0893	1.10662	0.830056	0.146165	2.0893	0.529663	2.31206	0.630957	0.454492	-0.664385	2.0893	0.301995	1.31826	0.824138	0.720215	-0.279042	2.0893	0.394457	1.72187	0.937562	0.906759
736	2	2.04	15.13	5.882	5.882	tr	Q66JS7	Igk protein OS=Mus musculus GN=Igk-V21-7 PE=1 SV=1	Sdccag1	MOUSE	1
737	2	2.04	35.16	16.41	11.72	tr	Q4VAG4	MCG12304 OS=Mus musculus GN=Rpl22 PE=2 SV=1	Rpl22	MOUSE	1	0.963829	0.960206	-0.0531509	2.0893	0.461318	2.01372	0.636796	0.460834	-0.651098	2.0893	0.30479	1.33045	0.672977	0.50144	-0.571372	2.0893	0.319154	1.40605	0.717794	0.561672	-0.478358	2.0893	0.343558	1.49969	0.47863	0.314678	-1.06302	2.10863	0.229087	1.00925	0.963829	0.955392	-0.0531509	2.0893	0.461318	2.01372	1.04713	0.913729
738	2	2.03	7.64	3.396	3.396	tr	Q8C2E1	Putative uncharacterized protein OS=Mus musculus GN=Ppp2r1a PE=2 SV=1	Ppp2r1a	MOUSE	1
739	2	2.03	4.178	1.511	1.511	sp	P27546	Microtubule-associated protein 4 OS=Mus musculus GN=Map4 PE=1 SV=3	Map4	MOUSE	1	1.0666	0.888096	0.0930139	2.0893	0.510505	2.22844	1.23595	0.678247	0.305617	2.10863	0.586138	2.58226	0.92045	0.874471	-0.119589	2.0893	0.436516	1.92309	1.25892	0.654658	0.332192	2.0893	0.60256	2.63027	1.11686	0.807942	0.159452	2.0893	0.534564	2.33346	1.44544	0.514837	0.531509	2.10863	0.685488	3.01995	1.36773	0.558581
740	2	2.03	13.4	5.296	5.296	tr	A1L3B8	Proteasome (Prosome, macropain) 26S subunit, non-ATPase, 7 OS=Mus musculus GN=Psmd7 PE=2 SV=1	Psmd7	MOUSE	1	1.22462	0.982052	0.292329	13.9316	0.0879023	15.8489	0.679204	0.329724	-0.558084	21.8776	0.0420727	14.8594	0.954993	0.828991	-0.0664386	2.0893	0.457088	1.99526	0.409261	0.30232	-1.28891	3.04789	0.134276	1.24738	1.07647	0.646158	0.106301	19.5884	0.0549541	19.5884	0.801678	0.38621	-0.318905	20.5116	0.0465586	16.4437	0.717794	0.334195
741	2	2.03	14.72	6.135	3.988	tr	Q8BW03	Putative uncharacterized protein OS=Mus musculus GN=Elavl1 PE=2 SV=1	Elavl1	MOUSE	1	1.33045	0.590155	0.411919	2.0893	0.636796	2.77971	1.00925	0.971165	0.0132879	2.0893	0.483059	2.10863	1	0.987079	0	2.0893	0.47863	2.0893	1.1695	0.744954	0.225891	2.0893	0.559758	2.44343	1.23595	0.673812	0.305617	2.0893	0.591562	2.58226	1.13763	0.779943	0.186028	2.0893	0.544503	2.37684	1.22462	0.687904
742	2	2.03	11.61	4.816	4.816	tr	A2AG40	MCG1040650 OS=Mus musculus GN=Stoml2 PE=4 SV=1	Stoml2	MOUSE	1	2.42103	0.263385	1.27562	2.10863	1.14815	5.05825	1.36773	0.565013	0.451782	2.10863	0.648634	2.85759	1.20226	0.702467	0.265754	2.0893	0.57544	2.53513	0.963829	0.95739	-0.0531509	2.0893	0.461318	2.01372	1.43219	0.516643	0.518221	2.0893	0.685488	3.01995	0.887156	0.827146	-0.17274	2.0893	0.42462	1.85353	0.570164	0.391724
743	2	2.03	13.65	11.28	8.309	sp	Q9CQM9	Glutaredoxin-3 OS=Mus musculus GN=Glrx3 PE=1 SV=1	Glrx3	MOUSE	1
744	2	2.02	20.65	3.483	3.483	tr	Q3TPZ5	Dynactin 2 OS=Mus musculus GN=Dctn2 PE=2 SV=1	Dctn2	MOUSE	1	0.737904	0.591731	-0.438494	2.0893	0.353183	1.5417	0.972747	0.965675	-0.0398632	2.0893	0.465586	2.03236	0.539511	0.363584	-0.890277	2.0893	0.258226	1.1272	1	0.97975	0	2.0893	0.47863	2.0893	0.870964	0.797077	-0.199316	2.0893	0.416869	1.8197	1.01859	0.948812	0.0265749	2.0893	0.487529	2.12814	1.31826	0.596066
745	2	2.02	15.16	2.044	2.044	sp	Q5YD48-2	Isoform 2 of APOBEC1 complementation factor OS=Mus musculus GN=A1cf	A1cf	MOUSE	1	0.625173	0.447312	-0.677673	2.0893	0.299226	1.30617	0.405508	0.263607	-1.3022	2.10863	0.194089	0.855067	1.23595	0.670354	0.305617	2.0893	0.591562	2.58226	1.0666	0.877686	0.0930139	2.0893	0.510505	2.22844	0.946237	0.921135	-0.0797264	2.0893	0.452898	1.97697	1.0666	0.884528	0.0930139	2.0893	0.510505	2.22844	1.27057	0.637541
746	2	2.02	24.84	9.804	9.804	sp	Q8R2K1	Protein fucU homolog OS=Mus musculus GN=Le51 PE=1 SV=1	Le51	MOUSE	1	1.13763	0.788105	0.186028	2.0893	0.544503	2.37684	1.00925	0.963882	0.0132879	2.0893	0.483059	2.10863	0.937562	0.912702	-0.093014	2.0893	0.448745	1.95885	0.666807	0.497075	-0.584659	2.0893	0.319154	1.39316	0.691831	0.528634	-0.531508	2.0893	0.331131	1.44544	1.14815	0.774378	0.199316	2.0893	0.549541	2.39883	0.444631	0.288272
747	2	2.02	9.669	3.867	3.867	sp	O08705	Sodium/bile acid cotransporter OS=Mus musculus GN=Slc10a1 PE=2 SV=1	Slc10a1	MOUSE	1	1.40605	0.538208	0.491646	2.0893	0.672977	2.93765	1.52757	0.466742	0.611235	2.0893	0.731139	3.19154	1.31826	0.601375	0.398632	2.0893	0.630957	2.75423	0.77983	0.645327	-0.358768	2.0893	0.369828	1.6293	0.990832	0.999035	-0.0132877	2.0893	0.474242	2.07014	1.21339	0.698031	0.279042	2.0893	0.580764	2.53513	0.903649	0.853634
748	2	2.02	6.932	1.733	1.733	tr	Q9CQL3	Bcl2-associated athanogene 3, isoform CRA_b OS=Mus musculus GN=Bag3 PE=2 SV=1	Bag3	MOUSE	1	0.990832	0.993338	-0.0132877	2.0893	0.474242	2.07014	1.40605	0.53341	0.491646	2.0893	0.672977	2.93765	1.88799	0.34761	0.916852	2.0893	0.903649	3.94457	1.58489	0.444367	0.664385	2.10863	0.751623	3.31131	1.83654	0.360308	0.876989	2.0893	0.879022	3.83707	1.7378	0.389506	0.797263	2.10863	0.824138	3.63078	1.51356	0.473446
749	2	2.02	12.24	6.294	6.294	tr	Q5RKN9	Capping protein (Actin filament) muscle Z-line, alpha 1 OS=Mus musculus GN=Capza1 PE=2 SV=1	Capza1	MOUSE	1	1.0666	0.887495	0.0930139	2.0893	0.510505	2.22844	1.08643	0.850073	0.11959	2.0893	0.519996	2.26987	1	0.97846	0	2.0893	0.47863	2.0893	0.642688	0.467647	-0.63781	2.0893	0.30761	1.34276	1.04713	0.914053	0.0664392	2.0893	0.501187	2.18776	0.698232	0.53202	-0.518221	2.0893	0.331131	1.45881	0.879022	0.815764
750	2	2.02	13.93	6.468	6.468	sp	Q9JM62	Receptor expression-enhancing protein 6 OS=Mus musculus GN=Reep6 PE=2 SV=1	Reep6	MOUSE	1	0.887156	0.823675	-0.17274	2.0893	0.42462	1.85353	0.772681	0.644539	-0.372056	2.10863	0.369828	1.6293	1.07647	0.868723	0.106301	2.0893	0.515229	2.24905	0.711214	0.552409	-0.491645	2.0893	0.340408	1.48594	0.613762	0.438507	-0.704249	2.10863	0.293765	1.2942	0.937562	0.907525	-0.093014	2.0893	0.448745	1.95885	0.895365	0.836222
751	2	2.02	18.11	7.874	7.874	sp	Q9D023	Brain protein 44 OS=Mus musculus GN=Brp44 PE=1 SV=1	Brp44	MOUSE	1	0.990832	0.999727	-0.0132877	2.0893	0.474242	2.07014	1.14815	0.776556	0.199316	2.0893	0.549541	2.39883	0.903649	0.854898	-0.146165	2.0893	0.432514	1.88799	0.711214	0.555739	-0.491645	2.0893	0.340408	1.48594	0.824138	0.724563	-0.279042	2.0893	0.394457	1.72187	0.801678	0.679035	-0.318905	2.0893	0.380189	1.67494	0.619441	0.441169
752	2	2.02	12.5	6.522	6.522	tr	Q3U7U8	Putative uncharacterized protein OS=Mus musculus GN=Rap1a PE=2 SV=1	Rap1a	MOUSE	1	0.801678	0.689873	-0.318905	2.10863	0.383707	1.69044	0.413047	0.268555	-1.27562	2.10863	0.197697	0.870964	0.724436	0.572325	-0.46507	2.0893	0.346737	1.51356	0.787046	0.664241	-0.345481	2.0893	0.376704	1.64437	0.349945	0.229313	-1.5148	2.10863	0.167494	0.737904	0.724436	0.574653	-0.46507	2.10863	0.346737	1.52757	0.625173	0.448643
753	2	2.02	11.07	7.634	7.634	sp	Q9D6S7	Ribosome-recycling factor, mitochondrial OS=Mus musculus GN=Mrrf PE=1 SV=1	Mrrf	MOUSE	1	1.13763	0.789177	0.186028	2.0893	0.544503	2.37684	1.69044	0.401591	0.7574	2.0893	0.809096	3.56451	1.10662	0.828685	0.146165	2.0893	0.529663	2.31206	1.90546	0.344189	0.93014	2.10863	0.903649	3.98107	1.88799	0.349345	0.916852	2.10863	0.895365	3.94457	2.42103	0.262902	1.27562	2.0893	1.15878	5.05825	1.41906	0.52665
754	2	2.02	22.03	14.41	14.41	sp	P62774	Myotrophin OS=Mus musculus GN=Mtpn PE=1 SV=2	Mtpn	MOUSE	1	0.77983	0.647254	-0.358768	2.0893	0.37325	1.6293	0.758578	0.614092	-0.398631	2.0893	0.359749	1.58489	0.887156	0.830995	-0.17274	2.0893	0.42462	1.85353	1.23595	0.677903	0.305617	2.10863	0.586138	2.58226	1.1272	0.799654	0.172741	2.0893	0.539511	2.35505	1.00925	0.970848	0.0132879	2.0893	0.483059	2.10863	0.731139	0.578579
755	2	2.01	5.857	2.343	2.343	tr	D3YVW2	Uncharacterized protein OS=Mus musculus GN=Golim4 PE=4 SV=1	Golim4	MOUSE	1	0.847227	0.753129	-0.239179	2.0893	0.405508	1.77011	0.816582	0.708433	-0.29233	2.0893	0.390841	1.70608	0.870964	0.794298	-0.199316	2.0893	0.416869	1.8197	0.92045	0.880572	-0.119589	2.0893	0.440555	1.92309	0.704693	0.541896	-0.504933	2.0893	0.337287	1.47231	1.04713	0.912425	0.0664392	2.0893	0.501187	2.18776	1	0.982025
756	2	2.01	37.75	7.843	7.843	sp	Q99PT1	Rho GDP-dissociation inhibitor 1 OS=Mus musculus GN=Arhgdia PE=1 SV=3	Arhgdia	MOUSE	1	0.751623	0.583704	-0.411919	6.66807	0.11272	5.01187	0.758578	0.642184	-0.398631	2.0893	0.363078	1.58489	0.724436	0.587141	-0.46507	2.10863	0.346737	1.52757	0.847227	0.772033	-0.239179	2.0893	0.401791	1.77011	0.724436	0.612228	-0.46507	2.42103	0.299226	1.75388	0.636796	0.472108	-0.651098	2.10863	0.30479	1.34276	0.77983	0.651638
757	2	2.01	9.924	2.137	2.137	tr	Q9D2P0	Ewing sarcoma breakpoint region 1 OS=Mus musculus GN=Ewsr1 PE=2 SV=1	Ewsr1	MOUSE	1	0.625173	0.447629	-0.677673	2.0893	0.296483	1.30617	0.847227	0.756771	-0.239179	2.0893	0.405508	1.77011	0.679204	0.508581	-0.558084	2.0893	0.322107	1.41906	1.24738	0.657597	0.318905	2.0893	0.597035	2.63027	0.972747	0.966568	-0.0398632	2.0893	0.465586	2.03236	1.15878	0.76188	0.212603	2.0893	0.554626	2.42103	1.20226	0.702308
758	2	2.01	5.039	1.68	1.68	tr	Q8CBE6	Putative uncharacterized protein OS=Mus musculus GN=Dag1 PE=2 SV=1	Dag1	MOUSE	1	0.619441	0.440857	-0.690961	2.0893	0.293765	1.2942	0.60256	0.423289	-0.730824	2.0893	0.285759	1.25892	0.903649	0.851105	-0.146165	2.0893	0.432514	1.88799	1.24738	0.661111	0.318905	2.0893	0.597035	2.60615	0.912011	0.863104	-0.132877	2.0893	0.436516	1.90546	0.912011	0.868574	-0.132877	2.0893	0.436516	1.90546	1.00925	0.976888
759	2	2.01	18.52	6.481	6.481	sp	O35295	Transcriptional activator protein Pur-beta OS=Mus musculus GN=Purb PE=1 SV=3	Purb	MOUSE	1	0.794328	0.667531	-0.332193	2.0893	0.376704	1.65959	0.809096	0.695125	-0.305617	2.0893	0.387258	1.69044	0.772681	0.638429	-0.372056	2.0893	0.369828	1.61436	1.07647	0.868298	0.106301	2.0893	0.515229	2.24905	0.691831	0.528378	-0.531508	2.10863	0.331131	1.45881	0.824138	0.71543	-0.279042	2.0893	0.390841	1.72187	1.49969	0.480452
760	2	2.01	7.552	3.125	3.125	tr	Q91VA7	Isocitrate dehydrogenase 3 (NAD+) beta OS=Mus musculus GN=Idh3b PE=2 SV=1	Idh3b	MOUSE	1	0.895365	0.835142	-0.159452	2.0893	0.428549	1.87068	1.20226	0.703651	0.265754	2.0893	0.57544	2.51189	1.09648	0.844579	0.132877	2.0893	0.524808	2.29087	1.23595	0.674194	0.305617	2.0893	0.591562	2.58226	1.10662	0.824784	0.146165	2.0893	0.529663	2.31206	0.862979	0.784331	-0.212603	2.0893	0.413047	1.80302	1.22462	0.683362
761	2	2.01	13.76	3.67	3.67	sp	Q05117	Tartrate-resistant acid phosphatase type 5 OS=Mus musculus GN=Acp5 PE=2 SV=2	Acp5	MOUSE	1	1.78649	0.37213	0.837126	2.0893	0.855067	3.76704	0.831764	0.73046	-0.265754	2.0893	0.394457	1.7378	0.981748	0.984358	-0.0265755	2.0893	0.469894	2.05116	1.92309	0.339151	0.943428	2.0893	0.92045	4.05509	0.981748	0.983225	-0.0265755	2.0893	0.469894	2.05116	1.61436	0.429195	0.690961	2.0893	0.772681	3.40408	1.11686	0.8158
762	2	2.01	20.62	11.25	11.25	tr	Q6ZWY7	Putative uncharacterized protein (Fragment) OS=Mus musculus GN=Pfdn5 PE=2 SV=1	Pfdn5	MOUSE	1	1.00925	0.965481	0.0132879	2.0893	0.483059	2.10863	1.23595	0.670881	0.305617	2.0893	0.591562	2.58226	0.92045	0.888258	-0.119589	2.10863	0.440555	1.94089	1.47231	0.497527	0.558083	2.0893	0.704693	3.0761	1.15878	0.754834	0.212603	2.0893	0.554626	2.42103	1.05682	0.891903	0.079727	2.0893	0.505825	2.208	1.34276	0.58176
763	2	2.01	11.69	6.818	6.818	tr	Q3UBN8	Putative uncharacterized protein OS=Mus musculus GN=Bpnt1 PE=2 SV=1	Bpnt1	MOUSE	1	1.05682	0.89701	0.079727	2.0893	0.505825	2.208	0.963829	0.953396	-0.0531509	2.0893	0.461318	2.01372	0.356451	0.233018	-1.48822	2.10863	0.170608	0.751623	0.625173	0.447772	-0.677673	2.0893	0.296483	1.30617	0.887156	0.828033	-0.17274	2.0893	0.42462	1.85353	0.772681	0.638349	-0.372056	2.0893	0.369828	1.61436	0.990832	0.996359
764	2	2.01	6.139	3.366	3.366	sp	Q9DCP2	Sodium-coupled neutral amino acid transporter 3 OS=Mus musculus GN=Slc38a3 PE=1 SV=1	Slc38a3	MOUSE	1	0.519996	0.345841	-0.943428	2.0893	0.246604	1.08643	1.05682	0.892396	0.079727	2.0893	0.505825	2.208	0.772681	0.641555	-0.372056	2.10863	0.369828	1.6293	1.19124	0.717588	0.252467	2.0893	0.570164	2.48886	0.787046	0.657197	-0.345481	2.0893	0.37325	1.64437	1.24738	0.656237	0.318905	2.0893	0.597035	2.63027	1.6293	0.424262
765	2	2.01	29.2	13.27	13.27	sp	Q9CXU9	Eukaryotic translation initiation factor 1b OS=Mus musculus GN=Eif1b PE=2 SV=2	Eif1b	MOUSE	1	0.42462	0.275518	-1.23576	2.0893	0.203236	0.887156	0.879022	0.813629	-0.186028	2.0893	0.420727	1.83654	0.636796	0.461393	-0.651098	2.0893	0.30479	1.33045	0.591562	0.414136	-0.7574	2.10863	0.283139	1.24738	1.14815	0.76506	0.199316	2.0893	0.549541	2.42103	0.731139	0.577006	-0.451782	2.0893	0.346737	1.52757	0.666807	0.497267
766	2	2.01	5.088	3.319	3.319	sp	P97364	Selenide, water dikinase 2 OS=Mus musculus GN=Sephs2 PE=1 SV=3	Sephs2	MOUSE	1	0.549541	0.373484	-0.863701	2.10863	0.263027	1.15878	0.862979	0.77756	-0.212603	2.0893	0.409261	1.80302	0.809096	0.693692	-0.305617	2.0893	0.387258	1.69044	1.35519	0.573988	0.438494	2.10863	0.642688	2.83139	1.19124	0.716784	0.252467	2.0893	0.570164	2.48886	0.946237	0.926744	-0.0797264	2.0893	0.452898	1.97697	0.737904	0.586623
767	2	2.01	11.86	8.475	8.475	tr	Q91V78	CD 81 antigen, isoform CRA_c OS=Mus musculus GN=Cd81 PE=2 SV=1	Cd81	MOUSE	1	0.801678	0.681415	-0.318905	2.0893	0.383707	1.67494	0.794328	0.673543	-0.332193	2.0893	0.380189	1.65959	0.83946	0.741076	-0.252466	2.0893	0.401791	1.75388	0.912011	0.863918	-0.132877	2.0893	0.436516	1.90546	1.24738	0.66522	0.318905	2.0893	0.597035	2.60615	0.870964	0.80191	-0.199316	2.0893	0.416869	1.8197	0.83946	0.738945
768	2	2.01	9.319	4.659	4.659	tr	Q8BVQ0	Putative uncharacterized protein OS=Mus musculus GN=Wdr61 PE=2 SV=1	Wdr61	MOUSE	1	0.794328	0.676058	-0.332193	2.0893	0.380189	1.65959	0.77983	0.654252	-0.358768	2.10863	0.37325	1.64437	0.737904	0.588441	-0.438494	2.0893	0.353183	1.5417	0.990832	0.997454	-0.0132877	2.0893	0.474242	2.07014	0.912011	0.865595	-0.132877	2.0893	0.436516	1.90546	1.10662	0.827811	0.146165	2.0893	0.529663	2.31206	1.11686	0.814057
769	2	2.01	5.437	1.977	1.977	tr	Q61833	Ribophorin OS=Mus musculus GN=Rpn2 PE=2 SV=1	Rpn2	MOUSE	1	0.831764	0.73336	-0.265754	2.0893	0.398107	1.7378	0.816582	0.702949	-0.29233	2.0893	0.387258	1.70608	0.847227	0.763668	-0.239179	2.10863	0.405508	1.78649	0.591562	0.415746	-0.7574	2.10863	0.283139	1.24738	0.49204	0.324717	-1.02315	2.0893	0.235505	1.02802	0.483059	0.318797	-1.04973	2.10863	0.231207	1.01859	0.801678	0.687893
770	2	2.01	7.916	3.43	3.43	tr	D3YXT3	Uncharacterized protein OS=Mus musculus GN=Hdhd2 PE=4 SV=1	Hdhd2	MOUSE	1	0.879022	0.807133	-0.186028	2.0893	0.420727	1.83654	0.77983	0.652391	-0.358768	2.0893	0.37325	1.6293	0.862979	0.779934	-0.212603	2.0893	0.413047	1.80302	1.20226	0.705473	0.265754	2.0893	0.57544	2.51189	1.07647	0.873499	0.106301	2.0893	0.515229	2.24905	0.831764	0.731887	-0.265754	2.0893	0.398107	1.7378	0.831764	0.729896
771	2	2.01	7.143	4.762	4.762	tr	Q9D3C4	Putative uncharacterized protein OS=Mus musculus GN=Arpc4 PE=2 SV=1	Arpc4	MOUSE	1	0.847227	0.752644	-0.239179	2.0893	0.401791	1.77011	0.809096	0.694557	-0.305617	2.0893	0.387258	1.69044	1.23595	0.668416	0.305617	2.0893	0.591562	2.60615	0.580764	0.403608	-0.783975	2.10863	0.277971	1.22462	0.613762	0.43565	-0.704249	2.0893	0.291072	1.28233	0.570164	0.394399	-0.81055	2.10863	0.272898	1.20226	0.586138	0.408842
772	2	2.01	4.748	3.561	3.561	sp	Q9WVT6	Carbonic anhydrase 14 OS=Mus musculus GN=Ca14 PE=1 SV=1	Ca14	MOUSE	1	1.39316	0.54414	0.478358	2.0893	0.666807	2.91072	0.937562	0.912961	-0.093014	2.0893	0.448745	1.95885	1.23595	0.674033	0.305617	2.0893	0.591562	2.58226	1.30617	0.605238	0.385344	2.0893	0.625173	2.75423	1.0666	0.883361	0.0930139	2.0893	0.510505	2.22844	1.14815	0.766715	0.199316	2.0893	0.549541	2.39883	1.22462	0.680956
773	2	2	33.99	7.843	7.843	tr	A3KGQ6	Actin-related protein 2/3 complex subunit 5 OS=Mus musculus GN=Arpc5l PE=3 SV=1	Arpc5l	MOUSE	1	0.816582	0.709967	-0.29233	2.0893	0.390841	1.70608	1.0666	0.886513	0.0930139	2.0893	0.510505	2.22844	1.1695	0.739981	0.225891	2.0893	0.559758	2.46604	1.00925	0.977416	0.0132879	2.10863	0.47863	2.10863	0.824138	0.714467	-0.279042	2.0893	0.390841	1.72187	1.19124	0.721209	0.252467	2.0893	0.570164	2.48886	0.801678	0.688104
774	2	2	24.5	12.58	12.58	tr	Q3TKM9	Actin-related protein 2/3 complex subunit 5 OS=Mus musculus GN=Arpc5 PE=2 SV=1	Arpc5	MOUSE	1	0.972747	0.977406	-0.0398632	2.10863	0.465586	2.05116	0.855067	0.774241	-0.225891	2.0893	0.409261	1.78649	0.83946	0.747664	-0.252466	2.0893	0.401791	1.75388	0.648634	0.478208	-0.624523	2.10863	0.310456	1.36773	0.92045	0.876159	-0.119589	2.0893	0.440555	1.92309	1.09648	0.845002	0.132877	2.10863	0.519996	2.29087	1.02802	0.938185
775	2	2	18.36	4.688	4.688	tr	D3Z253	Uncharacterized protein OS=Mus musculus GN=Aspdh PE=4 SV=1	Aspdh	MOUSE	1	0.981748	0.983714	-0.0265755	2.0893	0.469894	2.05116	0.895365	0.840177	-0.159452	2.0893	0.428549	1.87068	1.1272	0.803837	0.172741	2.10863	0.534564	2.35505	1.31826	0.599748	0.398632	2.0893	0.630957	2.75423	1.10662	0.828287	0.146165	2.0893	0.529663	2.31206	1.41906	0.523351	0.504933	2.0893	0.679204	2.99226	0.879022	0.808752
776	2	2	5.556	3.439	3.439	tr	Q99LE7	Pxn protein (Fragment) OS=Mus musculus GN=Pxn PE=2 SV=1	Pxn	MOUSE	1	0.420727	0.273717	-1.24905	2.10863	0.201372	0.887156	0.660694	0.490638	-0.597947	2.10863	0.316228	1.39316	1.25892	0.646335	0.332192	2.0893	0.60256	2.65461	0.666807	0.499332	-0.584659	2.10863	0.319154	1.40605	0.824138	0.724386	-0.279042	2.10863	0.394457	1.7378	0.474242	0.311525	-1.0763	2.10863	0.226986	1	1.34276	0.582884
777	2	2	22.95	7.377	7.377	tr	Q8R3T4	Amyloid protein A OS=Mus musculus GN=Saa2 PE=2 SV=1	Saa2	MOUSE	1	0.613762	0.440332	-0.704249	2.10863	0.293765	1.2942	0.340408	0.225362	-1.55466	2.12814	0.158489	0.724436	5.05825	0.1505	2.33864	2.10863	2.39883	10.5682	1.15878	0.759073	0.212603	2.10863	0.549541	2.42103	0.928966	0.891981	-0.106302	2.0893	0.440555	1.94089	1.00925	0.976565	0.0132879	2.10863	0.47863	2.10863	6.30957	0.133013
778	2	2	25	10.81	10.81	tr	Q5M9P7	Calcium regulated heat stable protein 1 OS=Mus musculus GN=Carhsp1 PE=2 SV=1	Carhsp1	MOUSE	1	0.895365	0.831786	-0.159452	2.0893	0.42462	1.87068	2.12814	0.30172	1.08959	2.10863	1.00925	4.44631	1.19124	0.71893	0.252467	2.0893	0.570164	2.48886	1.94089	0.33663	0.956715	2.10863	0.92045	4.05509	2.12814	0.302708	1.08959	2.10863	1.00925	4.44631	1.90546	0.343167	0.93014	2.0893	0.912011	4.01791	1.64437	0.419161
779	2	2	21.43	9.286	9.286	tr	Q4VA32	Putative uncharacterized protein OS=Mus musculus GN=Acot13 PE=2 SV=1	Acot13	MOUSE	1	0.92045	0.884568	-0.119589	2.0893	0.440555	1.92309	1.45881	0.505391	0.544796	2.10863	0.691831	3.04789	1.48594	0.486522	0.571372	2.0893	0.711214	3.13329	2.33346	0.272504	1.22247	2.0893	1.11686	4.92039	0.92045	0.875669	-0.119589	2.0893	0.436516	1.92309	2.1677	0.294112	1.11617	2.0893	1.03753	4.57088	1.67494	0.409181
780	2	2	15.29	8.824	8.824	tr	A2A7Z2	Thioredoxin domain containing 12 (Endoplasmic reticulum) OS=Mus musculus GN=Txndc12 PE=4 SV=1	Txndc12	MOUSE	1	0.981748	0.988822	-0.0265755	2.0893	0.469894	2.05116	1.35519	0.573392	0.438494	2.10863	0.642688	2.83139	1.13763	0.788998	0.186028	2.0893	0.544503	2.37684	1.38038	0.548503	0.46507	2.0893	0.660694	2.91072	0.903649	0.857256	-0.146165	2.0893	0.432514	1.88799	1.30617	0.608308	0.385344	2.0893	0.625173	2.72898	1.44544	0.513373
781	2	2	19.89	12.71	12.71	sp	Q9R0P4	Small acidic protein OS=Mus musculus GN=Smap PE=1 SV=1	Smap	MOUSE	1	1.30617	0.609824	0.385344	2.10863	0.619441	2.72898	2.18776	0.293611	1.12946	2.10863	1.03753	4.57088	1.05682	0.897581	0.079727	2.0893	0.505825	2.208	2.22844	0.286602	1.15603	2.10863	1.05682	4.65586	1.52757	0.467497	0.611235	2.0893	0.731139	3.22107	1.23595	0.66856	0.305617	2.0893	0.591562	2.60615	1.11686	0.813266
782	2	2	13.5	5.907	5.907	sp	Q9D273	Cob(I)yrinic acid a,c-diamide adenosyltransferase, mitochondrial OS=Mus musculus GN=Mmab PE=2 SV=1	Mmab	MOUSE	1	0.704693	0.546766	-0.504933	2.10863	0.337287	1.48594	0.981748	0.982636	-0.0265755	2.0893	0.469894	2.05116	1.14815	0.773476	0.199316	2.0893	0.549541	2.39883	1.2942	0.619539	0.372056	2.0893	0.619441	2.70396	1.1695	0.744903	0.225891	2.0893	0.559758	2.44343	1.08643	0.858811	0.11959	2.0893	0.519996	2.26987	0.737904	0.591859
783	2	2	11.45	7.229	7.229	sp	Q9CQ40	39S ribosomal protein L49, mitochondrial OS=Mus musculus GN=Mrpl49 PE=2 SV=1	Mrpl49	MOUSE	1	0.515229	0.343657	-0.956715	2.10863	0.246604	1.08643	0.895365	0.837063	-0.159452	2.0893	0.428549	1.87068	1	0.98511	0	2.0893	0.47863	2.0893	0.751623	0.612997	-0.411919	2.10863	0.359749	1.58489	0.879022	0.804566	-0.186028	2.0893	0.416869	1.83654	1.04713	0.913481	0.0664392	2.0893	0.501187	2.18776	0.809096	0.690317
784	2	2	18.07	9.036	9.036	sp	Q9CPT4	UPF0556 protein C19orf10 homolog OS=Mus musculus GN=D17Wsu104e PE=2 SV=1	D17Wsu104e	MOUSE	1	0.895365	0.839776	-0.159452	2.0893	0.428549	1.87068	0.972747	0.965104	-0.0398632	2.0893	0.465586	2.03236	1.08643	0.851491	0.11959	2.0893	0.519996	2.26987	1.21339	0.70097	0.279042	2.10863	0.57544	2.53513	0.801678	0.688328	-0.318905	2.0893	0.383707	1.67494	1.08643	0.854994	0.11959	2.0893	0.519996	2.26987	1.07647	0.868566
785	2	2	2.744	0.9879	0.9879	sp	Q8R1B4	Eukaryotic translation initiation factor 3 subunit C OS=Mus musculus GN=Eif3c PE=1 SV=1	Eif3c	MOUSE	1	0.737904	0.587796	-0.438494	2.0893	0.349945	1.5417	0.903649	0.851511	-0.146165	2.0893	0.432514	1.88799	1.13763	0.78444	0.186028	2.0893	0.544503	2.37684	0.92045	0.87655	-0.119589	2.0893	0.440555	1.92309	0.928966	0.889899	-0.106302	2.0893	0.440555	1.94089	0.903649	0.852592	-0.146165	2.0893	0.432514	1.88799	1.65959	0.412107
786	2	2	27.59	20.69	20.69	sp	P56379	6.8 kDa mitochondrial proteolipid OS=Mus musculus GN=Mp68 PE=2 SV=1	Mp68	MOUSE	1	2.99226	0.216574	1.58124	2.0893	1.43219	6.30957	1.97697	0.32713	0.983291	2.0893	0.946237	4.16869	1.40605	0.53804	0.491646	2.10863	0.666807	2.93765	0.751623	0.612896	-0.411919	2.10863	0.359749	1.58489	1.05682	0.894327	0.079727	2.0893	0.505825	2.208	1.13763	0.788904	0.186028	2.10863	0.539511	2.37684	0.946237	0.928473
787	2	2	4.886	3.257	3.257	tr	Q9ES94	Cathepsin Z OS=Mus musculus GN=Ctsz PE=2 SV=1	Ctsz	MOUSE	1	0.529663	0.354878	-0.916852	2.0893	0.251189	1.10662	0.903649	0.854835	-0.146165	2.0893	0.432514	1.88799	1.10662	0.826648	0.146165	2.0893	0.529663	2.31206	0.809096	0.694916	-0.305617	2.0893	0.387258	1.69044	0.787046	0.662306	-0.345481	2.0893	0.376704	1.64437	0.765597	0.629263	-0.385344	2.0893	0.366438	1.59956	0.724436	0.571084
788	2	2	11.16	9.442	9.442	tr	Q9D927	Putative uncharacterized protein OS=Mus musculus GN=1810009N02Rik PE=2 SV=1	1810009N02Rik	MOUSE	1	0.794328	0.67461	-0.332193	2.10863	0.380189	1.67494	0.104713	0.110009	-3.25549	2.12814	0.049204	0.222843	0.972747	0.977291	-0.0398632	2.10863	0.465586	2.05116	0.549541	0.371955	-0.863701	2.0893	0.260615	1.14815	1.43219	0.519	0.518221	2.0893	0.685488	3.01995	0.42462	0.274746	-1.23576	2.0893	0.201372	0.887156	0.457088	0.297762
789	2	2	18.92	8.784	8.784	tr	Q8C663	Putative uncharacterized protein OS=Mus musculus GN=Rnase4 PE=2 SV=1	Rnase4	MOUSE	1	0.613762	0.433557	-0.704249	2.0893	0.291072	1.28233	0.597035	0.417806	-0.744112	2.0893	0.283139	1.24738	0.744732	0.595285	-0.425207	2.0893	0.353183	1.55597	1.45881	0.50682	0.544796	2.10863	0.691831	3.04789	1.45881	0.507024	0.544796	2.10863	0.691831	3.04789	1.08643	0.855804	0.11959	2.0893	0.519996	2.26987	1.48594	0.490831
790	2	2	5.382	4.249	4.249	tr	Q5M8R9	Farnesyl diphosphate synthetase OS=Mus musculus GN=Fdps PE=2 SV=1	Fdps	MOUSE	1	1.70608	0.398909	0.770687	2.10863	0.809096	3.56451	1.11686	0.813554	0.159452	2.0893	0.534564	2.33346	1.38038	0.556778	0.46507	2.10863	0.654636	2.88403	0.787046	0.6595	-0.345481	2.0893	0.37325	1.64437	1.1272	0.792702	0.172741	2.0893	0.539511	2.37684	0.608135	0.42791	-0.717537	2.0893	0.288403	1.27057	0.77983	0.652238
791	2	2	10.24	7.229	7.229	tr	Q3UZ06	Putative uncharacterized protein OS=Mus musculus GN=Sec22b PE=2 SV=1	krt3	MOUSE	1	0.737904	0.591125	-0.438494	2.0893	0.353183	1.5417	0.724436	0.570505	-0.46507	2.0893	0.346737	1.51356	0.954993	0.932973	-0.0664386	2.0893	0.452898	1.99526	0.794328	0.677172	-0.332193	2.10863	0.380189	1.67494	0.666807	0.495584	-0.584659	2.0893	0.319154	1.39316	0.855067	0.765141	-0.225891	2.0893	0.405508	1.78649	0.92045	0.88093
792	2	2	19.79	14.58	14.58	tr	Q3TVP0	MCG120563, isoform CRA_a OS=Mus musculus GN=Hmga1 PE=2 SV=1	Hmga1	MOUSE	1	0.963829	0.952564	-0.0531509	2.0893	0.461318	2.01372	0.353183	0.2306	-1.50151	2.0893	0.167494	0.737904	0.990832	0.999235	-0.0132877	2.0893	0.474242	2.07014	1.18032	0.736237	0.239179	2.10863	0.559758	2.46604	0.946237	0.925105	-0.0797264	2.0893	0.452898	1.97697	1.44544	0.510969	0.531509	2.0893	0.691831	3.01995	1.30617	0.612886
793	2	2	10.78	7.435	7.435	tr	Q3TLW5	Putative uncharacterized protein OS=Mus musculus GN=Aqp1 PE=2 SV=1	Aqp1	MOUSE	1			#NUM!						#NUM!
794	2	2	15.52	9.77	9.77	tr	E0CXH4	Uncharacterized protein OS=Mus musculus GN=Cmbl PE=4 SV=1	Cmbl	MOUSE	1	1.25892	0.665232	0.332192	1.7378	0.724436	2.18776	1.09648	0.850777	0.132877	1.49969	0.731139	1.64437	1.20226	0.720187	0.265754	1.39316	0.862979	1.67494	1.04713	0.914166	0.0664392	1.38038	0.758578	1.44544	1.07647	0.865696	0.106301	2.48886	0.432514	2.67917	1.02802	0.933486	0.0398627	1.75388	0.586138	1.80302	0.937562	0.975598
795	2	2	13.82	10.57	10.57	tr	D3Z0N4	MCG123152 OS=Mus musculus GN=Gm10269 PE=3 SV=1	Gm10269	MOUSE	1	1.48594	0.486477	0.571372	2.0893	0.711214	3.13329	1.65959	0.411804	0.730824	2.0893	0.794328	3.49945	1.33045	0.590698	0.411919	2.0893	0.636796	2.77971	0.831764	0.730284	-0.265754	2.0893	0.398107	1.7378	1.03753	0.921668	0.0531503	2.0893	0.496592	2.1677	0.862979	0.785723	-0.212603	2.0893	0.413047	1.80302	0.887156	0.83025
796	2	2	11.29	8.602	8.602	sp	Q9D6J5	NADH dehydrogenase [ubiquinone] 1 beta subcomplex subunit 8, mitochondrial OS=Mus musculus GN=Ndufb8 PE=1 SV=1	Ndufb8	MOUSE	1	1.30617	0.610654	0.385344	2.0893	0.625173	2.72898	0.963829	0.952309	-0.0531509	2.0893	0.461318	2.01372	0.870964	0.796521	-0.199316	2.0893	0.416869	1.8197	1.09648	0.837639	0.132877	2.0893	0.524808	2.29087	1.14815	0.774204	0.199316	2.0893	0.549541	2.39883	0.981748	0.982978	-0.0265755	2.0893	0.469894	2.05116	1.0666	0.879071
797	2	2	41.67	16.67	16.67	sp	Q6ZWM4	N-alpha-acetyltransferase 38, NatC auxiliary subunit OS=Mus musculus GN=Naa38 PE=2 SV=3	Naa38	MOUSE	1	1	0.988519	0	2.0893	0.47863	2.0893	0.903649	0.854112	-0.146165	2.0893	0.432514	1.88799	0.831764	0.733141	-0.265754	2.0893	0.398107	1.7378	0.879022	0.804312	-0.186028	2.0893	0.416869	1.83654	0.801678	0.687277	-0.318905	2.0893	0.383707	1.67494	0.862979	0.786948	-0.212603	2.0893	0.413047	1.80302	0.895365	0.837408
798	2	2	16.13	8.871	8.871	sp	Q61268	Apolipoprotein C-IV OS=Mus musculus GN=Apoc4 PE=2 SV=1	Apoc4	MOUSE	1	0.337287	0.221318	-1.56795	2.0893	0.159956	0.704693	0.420727	0.273706	-1.24905	2.10863	0.201372	0.887156	0.534564	0.358393	-0.903564	2.0893	0.253513	1.11686	0.672977	0.502028	-0.571372	2.0893	0.319154	1.40605	0.60256	0.422589	-0.730824	2.0893	0.285759	1.25892	0.630957	0.457773	-0.664385	2.10863	0.301995	1.33045	0.855067	0.771378
799	2	2	5.869	3.16	3.16	sp	Q3UPH1	Protein PRRC1 OS=Mus musculus GN=Prrc1 PE=2 SV=1	Prrc1	MOUSE	1	0.285759	0.194613	-1.80713	2.10863	0.136773	0.60256	0.319154	0.212474	-1.64768	2.10863	0.152757	0.672977	0.691831	0.527634	-0.531508	2.0893	0.331131	1.44544	1.48594	0.487554	0.571372	2.0893	0.711214	3.13329	0.972747	0.975851	-0.0398632	2.0893	0.465586	2.03236	1.2942	0.621591	0.372056	2.10863	0.613762	2.70396	0.990832	0.992793
800	2	2	3.365	1.923	1.923	sp	P50427	Steryl-sulfatase OS=Mus musculus GN=Sts PE=2 SV=1	Sts	MOUSE	1	0.390841	0.252496	-1.35535	2.0893	0.185353	0.816582	0.704693	0.545622	-0.504933	2.0893	0.337287	1.47231	0.862979	0.78577	-0.212603	2.0893	0.413047	1.80302	0.608135	0.432103	-0.717537	2.10863	0.291072	1.28233	0.744732	0.596407	-0.425207	2.0893	0.356451	1.55597	0.672977	0.507494	-0.571372	2.10863	0.322107	1.41906	0.928966	0.899051
801	2	2	11.76	11.76	11.76	tr	Q9CY75	MCG4364, isoform CRA_b OS=Mus musculus GN=Gcsh PE=2 SV=1	Gcsh	MOUSE	1	1.77011	0.37602	0.823838	2.0893	0.847227	3.7325	1.94089	0.33749	0.956715	2.10863	0.92045	4.05509	1.48594	0.486405	0.571372	2.0893	0.711214	3.13329	2.208	0.28906	1.14274	2.0893	1.05682	4.65586	1.72187	0.39192	0.783975	2.0893	0.824138	3.63078	2.55859	0.248252	1.35535	2.0893	1.22462	5.39511	1.6293	0.422105
802	2	2	7.299	7.299	7.299	tr	Q920W8	Fau protein (Fragment) OS=Mus musculus GN=Fau PE=4 SV=1	Fau	MOUSE	1	1.03753	0.923787	0.0531503	2.0893	0.496592	2.1677	0.49204	0.338922	-1.02315	3.49945	0.140605	1.72187	0.963829	0.960426	-0.0531509	5.49541	0.175388	5.29664	0.809096	0.686719	-0.305617	3.69828	0.218776	2.99226	0.77983	0.638883	-0.358768	3.22107	0.242103	2.51189	1.08643	0.845665	0.11959	2.0893	0.519996	2.26987	0.679204	0.530564
803	2	2	6.222	6.222	6.222	tr	Q8C909	Adenylosuccinate synthetase OS=Mus musculus GN=Adss PE=2 SV=1	Adss	MOUSE	1	1.85353	0.354299	0.890277	2.0893	0.887156	3.90841	1.27057	0.641442	0.34548	2.0893	0.608135	2.65461	1.43219	0.52227	0.518221	2.10863	0.679204	2.99226	0.666807	0.498293	-0.584659	2.10863	0.319154	1.40605	1.30617	0.605155	0.385344	2.0893	0.625173	2.75423	1.33045	0.592706	0.411919	2.10863	0.630957	2.77971	0.698232	0.536927
804	2	2	13.04	13.04	13.04	sp	Q9Z239	Phospholemman OS=Mus musculus GN=Fxyd1 PE=1 SV=1	Fxyd1	MOUSE	1	1	0.978094	0	2.0893	0.47863	2.0893	1.21339	0.697833	0.279042	2.0893	0.580764	2.53513	1.13763	0.788371	0.186028	2.0893	0.544503	2.37684	1.55597	0.453833	0.637811	2.0893	0.744732	3.25087	1.27057	0.634497	0.34548	2.0893	0.608135	2.67917	1.51356	0.47353	0.597947	2.0893	0.724436	3.16228	1.19124	0.71947
805	2	2	10.95	10.95	10.95	sp	Q9D8S9	BolA-like protein 1 OS=Mus musculus GN=Bola1 PE=1 SV=1	Bola1	MOUSE	1	1.11686	0.805755	0.159452	2.0893	0.534564	2.33346	1.11686	0.80707	0.159452	2.0893	0.534564	2.33346	1.25892	0.647758	0.332192	2.0893	0.60256	2.63027	1.2942	0.614389	0.372056	2.0893	0.619441	2.72898	1.02802	0.945579	0.0398627	2.0893	0.49204	2.14783	1.23595	0.669894	0.305617	2.0893	0.591562	2.58226	1.10662	0.831402
806	2	2	23.6	23.6	23.6	sp	Q8CF02	Protein FAM25 OS=Mus musculus GN=Fam25 PE=2 SV=1	Fam25	MOUSE	1	0.0147231	0.0173014	-6.08577	3.94457	0.01	0.0580764	0.0717794	0.0949954	-3.80029	2.33346	0.0212814	0.167494	0.369828	0.241915	-1.43507	2.10863	0.177011	0.77983	4.32514	0.165444	2.11275	2.10863	2.05116	9.0365	1.10662	0.828858	0.146165	2.10863	0.524808	2.31206	4.74242	0.1556	2.24562	2.0893	2.26987	10	1.55597	0.452136
807	2	2	22.09	22.09	22.09	sp	Q8BGS2	BolA-like protein 2 OS=Mus musculus GN=Bola2 PE=1 SV=1	Bola2	MOUSE	1	1.36773	0.55832	0.451782	2.0893	0.654636	2.88403	0.862979	0.782318	-0.212603	2.0893	0.413047	1.80302	1.05682	0.889809	0.079727	2.0893	0.505825	2.208	1.34276	0.578599	0.425207	2.0893	0.642688	2.80543	1.33045	0.584548	0.411919	2.0893	0.636796	2.80543	0.613762	0.437307	-0.704249	2.10863	0.293765	1.2942	0.765597	0.633717
808	1.96	2	4.734	4.734	4.734	tr	Q5XK33	Succinate dehydrogenase complex, subunit C, integral membrane protein OS=Mus musculus GN=Sdhc PE=2 SV=1	Sdhc	MOUSE	1	0.83946	0.750274	-0.252466	2.0893	0.401791	1.75388	0.937562	0.911577	-0.093014	2.0893	0.448745	1.95885	0.685488	0.519549	-0.544796	2.0893	0.328095	1.43219	0.744732	0.602916	-0.425207	2.10863	0.356451	1.57036	0.666807	0.49282	-0.584659	2.0893	0.316228	1.39316	0.824138	0.714916	-0.279042	2.0893	0.390841	1.72187	1.19124	0.715068
809	1.92	2.07	10.91	1.984	1.984	tr	Q3UKA1	Putative uncharacterized protein OS=Mus musculus GN=Dnajc3 PE=2 SV=1	Dnajc3	MOUSE	1	1.27057	0.63792	0.34548	2.0893	0.608135	2.65461	1	0.98457	0	2.0893	0.47863	2.0893	1.02802	0.940453	0.0398627	2.0893	0.49204	2.14783	0.758578	0.619442	-0.398631	2.0893	0.363078	1.58489	0.654636	0.483925	-0.611235	2.10863	0.313329	1.38038	0.564937	0.388809	-0.823838	2.10863	0.270396	1.19124	0.794328	0.669003
810	1.92	2.05	20.7	11.01	8.811	sp	P58044	Isopentenyl-diphosphate Delta-isomerase 1 OS=Mus musculus GN=Idi1 PE=2 SV=1	Idi1	MOUSE	1	0.642688	0.465722	-0.63781	2.0893	0.30479	1.34276	0.283139	0.192731	-1.82042	2.0893	0.134276	0.591562	0.461318	0.301237	-1.11617	2.0893	0.220801	0.963829	0.390841	0.254335	-1.35535	2.10863	0.187068	0.824138	0.461318	0.301511	-1.11617	2.10863	0.220801	0.972747	0.251189	0.176755	-1.99316	2.0893	0.119124	0.524808	0.981748	0.991323
811	1.92	2.02	22.92	6.944	6.944	tr	Q8BX20	Novel translation initiation factor 1A / IF-1 domain containing protein OS=Mus musculus GN=Gm5662 PE=2 SV=1	Gm5662	MOUSE	1	1.0666	0.886809	0.0930139	2.0893	0.510505	2.22844	0.963829	0.950549	-0.0531509	2.0893	0.461318	2.01372	1.11686	0.813914	0.159452	2.0893	0.534564	2.33346	1.14815	0.777087	0.199316	2.10863	0.544503	2.39883	0.591562	0.415822	-0.7574	2.10863	0.283139	1.24738	0.77983	0.646264	-0.358768	2.0893	0.369828	1.6293	0.751623	0.604504
812	1.92	2.01	8.647	4.135	4.135	tr	Q9CVI1	Putative uncharacterized protein (Fragment) OS=Mus musculus GN=Nqo2 PE=2 SV=1	Nqo2	MOUSE	1	1.20226	0.705306	0.265754	2.0893	0.57544	2.51189	0.972747	0.9748	-0.0398632	2.0893	0.465586	2.03236	0.912011	0.867294	-0.132877	2.0893	0.436516	1.90546	0.92045	0.876937	-0.119589	2.0893	0.440555	1.92309	0.903649	0.851342	-0.146165	2.0893	0.432514	1.88799	1.14815	0.770552	0.199316	2.0893	0.549541	2.39883	1.20226	0.708745
813	1.89	2.04	18.06	6.237	6.237	tr	Q543J5	Antithrombin OS=Mus musculus GN=Serpinc1 PE=2 SV=1	Serpinc1	MOUSE	2	0.981748	0.932722	-0.0265755	2.0893	0.469894	2.05116	1.01859	0.998735	0.0265749	3.87258	0.263027	3.94457	1.24738	0.39832	0.318905	2.0893	0.597035	2.60615	1.0666	0.713626	0.0930139	2.0893	0.510505	2.22844	1.10662	0.636326	0.146165	2.85759	0.387258	3.16228	1.0666	0.721651	0.0930139	2.10863	0.505825	2.22844	1.11686	0.569951
814	1.89	2.01	15.01	3.485	3.485	tr	Q8BLV4	Putative uncharacterized protein (Fragment) OS=Mus musculus GN=Lrrfip1 PE=2 SV=2	Lrrfip1	MOUSE	1	1.20226	0.509519	0.265754	3.22107	0.37325	3.87258	1.15878	0.526809	0.212603	2.18776	0.529663	2.53513	1.02802	0.864369	0.0398627	3.98107	0.258226	4.09261	1.36773	0.341138	0.451782	4.61318	0.296483	6.30957	1.51356	0.281201	0.597947	2.0893	0.724436	3.19154	1.33045	0.379624	0.411919	12.7057	0.104713	16.1436	1.61436	0.251359
815	1.86	1.86	32.87	11.19	6.294	tr	D3Z0F3	Uncharacterized protein OS=Mus musculus GN=Tfam PE=4 SV=1	Tfam	MOUSE	1	1.43219	0.256868	0.518221	1.27057	1.1272	1.8197	1.45881	0.22862	0.544796	1.61436	0.903649	2.48886	1.36773	0.291737	0.451782	1.87068	0.731139	2.70396	1.10662	0.695819	0.146165	1.39316	0.794328	1.58489	0.946237	0.884533	-0.0797264	1.30617	0.724436	1.23595	1.72187	0.119173	0.783975	1.41906	1.21339	2.58226	0.870964	0.658088
816	1.85	1.85	7.692	5.017	5.017	tr	Q3TDI5	Peroxisome biogenesis factor 19, isoform CRA_e OS=Mus musculus GN=Pex19 PE=2 SV=1	Pex19	MOUSE	1	1	0.991322	0	2.0893	0.47863	2.0893	0.787046	0.660878	-0.345481	2.0893	0.376704	1.64437	0.809096	0.6945	-0.305617	2.0893	0.387258	1.69044	0.824138	0.723305	-0.279042	2.0893	0.394457	1.72187	0.92045	0.8857	-0.119589	2.0893	0.440555	1.92309	0.691831	0.529287	-0.531508	2.0893	0.331131	1.44544	0.887156	0.819448
817	1.82	2.1	19.29	3.333	2.143	tr	Q3UKN6	Putative uncharacterized protein OS=Mus musculus GN=Nucb2 PE=2 SV=1	Nucb2	MOUSE	1	0.349945	0.228559	-1.5148	2.0893	0.165959	0.731139	0.77983	0.651819	-0.358768	2.0893	0.37325	1.6293	0.954993	0.936273	-0.0664386	2.0893	0.457088	1.99526	0.731139	0.577903	-0.451782	2.0893	0.346737	1.52757	0.444631	0.28984	-1.16932	2.10863	0.212814	0.937562	0.501187	0.331517	-0.996579	2.0893	0.237684	1.04713	1.70608	0.39633
818	1.82	1.89	9.97	6.344	4.532	sp	Q9D1P4	Cysteine and histidine-rich domain-containing protein 1 OS=Mus musculus GN=Chordc1 PE=1 SV=1	Chordc1	MOUSE	1	0.824138	0.715409	-0.279042	2.0893	0.394457	1.72187	0.809096	0.697897	-0.305617	2.0893	0.387258	1.69044	0.912011	0.865044	-0.132877	2.0893	0.436516	1.90546	0.559758	0.384248	-0.837126	2.10863	0.267917	1.18032	0.625173	0.448408	-0.677673	2.0893	0.299226	1.30617	0.954993	0.940226	-0.0664386	2.0893	0.457088	1.99526	0.963829	0.957484
819	1.82	1.82	5.652	2.826	2.826	tr	Q9Z326	49 kDa zinc finger protein OS=Mus musculus GN=Zfp207 PE=2 SV=1	Zfp207	MOUSE	1	0.963829	0.954073	-0.0531509	2.0893	0.461318	2.01372	0.990832	0.995591	-0.0132877	2.0893	0.474242	2.07014	0.711214	0.555664	-0.491645	2.0893	0.340408	1.48594	0.912011	0.871445	-0.132877	2.0893	0.436516	1.90546	1.03753	0.925774	0.0531503	2.0893	0.496592	2.1677	0.879022	0.817778	-0.186028	2.10863	0.420727	1.85353	1.01859	0.960697
820	1.82	1.82	13.01	13.01	13.01	sp	Q9QUM9	Proteasome subunit alpha type-6 OS=Mus musculus GN=Psma6 PE=1 SV=1	Psma6	MOUSE	2	0.990832	0.993058	-0.0132877	2.0893	0.474242	2.07014	1.00925	0.963121	0.0132879	2.0893	0.483059	2.10863	0.895365	0.840284	-0.159452	2.0893	0.428549	1.87068	0.847227	0.754866	-0.239179	2.0893	0.405508	1.77011	0.597035	0.418536	-0.744112	2.0893	0.285759	1.24738	0.928966	0.900924	-0.106302	2.0893	0.444631	1.94089	0.855067	0.767634
821	1.8	1.8	12.5	8.594	8.594	sp	Q9D0T1	NHP2-like protein 1 OS=Mus musculus GN=Nhp2l1 PE=2 SV=4	Nhp2l1	MOUSE	1	0.816582	0.704605	-0.29233	2.0893	0.390841	1.70608	1.08643	0.848593	0.11959	2.0893	0.519996	2.26987	0.903649	0.855673	-0.146165	2.0893	0.432514	1.88799	1.23595	0.668794	0.305617	2.0893	0.591562	2.58226	1.08643	0.851361	0.11959	2.0893	0.519996	2.26987	0.963829	0.954806	-0.0531509	2.0893	0.461318	2.01372	0.937562	0.914588
822	1.79	1.79	32.58	15.91	15.91	tr	Q9D7P1	40S ribosomal protein S24 OS=Mus musculus GN=Rps24 PE=2 SV=1	Rps24	MOUSE	3	1.27057	0.639529	0.34548	2.0893	0.608135	2.65461	2.22844	0.286345	1.15603	2.0893	1.0666	4.65586	1.21339	0.699391	0.279042	2.10863	0.57544	2.53513	1.20226	0.712209	0.265754	2.10863	0.570164	2.51189	1.01859	0.959846	0.0265749	2.0893	0.487529	2.12814	1.08643	0.854685	0.11959	2.0893	0.519996	2.26987	1.01859	0.958724
823	1.78	1.88	8.13	3.136	1.51	tr	Q922X6	Major vault protein OS=Mus musculus GN=Mvp PE=2 SV=1	Mvp	MOUSE	1	0.824138	0.615122	-0.279042	2.0893	0.394457	1.72187	0.831764	0.627725	-0.265754	2.0893	0.398107	1.7378	1.0666	0.844944	0.0930139	2.0893	0.510505	2.22844	1.02802	0.909072	0.0398627	2.0893	0.49204	2.14783	0.855067	0.677971	-0.225891	2.0893	0.409261	1.78649	0.77983	0.535606	-0.358768	2.10863	0.37325	1.64437	0.758578	0.490635
824	1.77	1.78	26.87	26.87	14.93	tr	Q7JD02	ATP synthase protein 8 OS=Mus musculus domesticus GN=ATP8 PE=3 SV=1	ATP8	MOUSE	1	1.52757	0.351914	0.611235	2.10863	0.724436	3.19154	1.14815	0.665763	0.199316	3.87258	0.296483	4.44631	1.31826	0.467516	0.398632	2.0893	0.630957	2.75423	0.981748	0.967276	-0.0265755	2.26987	0.432514	2.22844	0.801678	0.512546	-0.318905	2.10863	0.383707	1.69044	1.00925	0.957666	0.0132879	2.0893	0.483059	2.10863	1	0.982697
825	1.77	1.77	15.41	3.145	3.145	tr	Q8C5R8	Ribose-phosphate pyrophosphokinase OS=Mus musculus GN=Prps1l1 PE=2 SV=1	Prps1l1	MOUSE	1	0.847227	0.757275	-0.239179	2.0893	0.405508	1.77011	1.07647	0.870071	0.106301	2.0893	0.515229	2.24905	1.18032	0.728032	0.239179	2.0893	0.564937	2.46604	1.21339	0.696179	0.279042	2.0893	0.580764	2.53513	0.92045	0.883412	-0.119589	2.0893	0.440555	1.92309	1.05682	0.900594	0.079727	2.0893	0.505825	2.208	0.862979	0.780692
826	1.77	1.77	20.83	5.449	5.449	sp	Q8K183	Pyridoxal kinase OS=Mus musculus GN=Pdxk PE=1 SV=1	Pdxk	MOUSE	1	0.990832	0.992666	-0.0132877	2.0893	0.474242	2.07014	0.608135	0.431674	-0.717537	2.10863	0.291072	1.28233	0.660694	0.491161	-0.597947	2.10863	0.316228	1.39316	0.654636	0.479117	-0.611235	2.0893	0.310456	1.36773	0.704693	0.540233	-0.504933	2.0893	0.334195	1.47231	0.809096	0.693755	-0.305617	2.0893	0.387258	1.69044	0.570164	0.39409
827	1.76	1.79	41.87	21.25	9.375	tr	D3Z422	Uncharacterized protein OS=Mus musculus GN=Rpl21-ps7 PE=4 SV=1	Rpl21-ps7	MOUSE	1	0.862979	0.530003	-0.212603	2.39883	0.363078	2.07014	0.608135	0.0833205	-0.717537	1.78649	0.337287	1.08643	0.704693	0.15896	-0.504933	1.49969	0.465586	1.05682	0.613762	0.0844863	-0.704249	1.90546	0.319154	1.1695	0.816582	0.368171	-0.29233	2.63027	0.310456	2.14783	0.787046	0.308488	-0.345481	1.78649	0.440555	1.40605	0.92045	0.725104
828	1.75	1.75	5.186	2.029	1.127	tr	B2RSC8	Neural cell expressed, developmentally down-regulated 4 OS=Mus musculus GN=Nedd4 PE=2 SV=1	Nedd4	MOUSE	1	0.642688	0.378202	-0.63781	2.0893	0.30479	1.34276	0.963829	0.94262	-0.0531509	2.0893	0.461318	2.01372	0.937562	0.883172	-0.093014	2.0893	0.448745	1.95885	0.744732	0.514037	-0.425207	2.0893	0.353183	1.55597	0.809096	0.62325	-0.305617	2.0893	0.387258	1.69044	0.744732	0.515855	-0.425207	2.0893	0.356451	1.55597	1.07647	0.832615
829	1.74	1.75	18.79	12.08	8.054	tr	Q3U8F7	Putative uncharacterized protein OS=Mus musculus GN=Npc2 PE=2 SV=1	Npc2	MOUSE	1	0.946237	0.932523	-0.0797264	2.0893	0.452898	1.97697	1.01859	0.953341	0.0265749	2.0893	0.487529	2.12814	1.03753	0.920842	0.0531503	2.0893	0.496592	2.1677	0.92045	0.879765	-0.119589	2.0893	0.440555	1.92309	0.990832	0.997435	-0.0132877	2.0893	0.474242	2.07014	0.831764	0.733849	-0.265754	2.0893	0.398107	1.7378	0.946237	0.931422
830	1.74	1.74	9.694	4.082	4.082	tr	Q5I0T8	MCG11796 OS=Mus musculus GN=Rpl19 PE=2 SV=1	Rpl19	MOUSE	1	0.903649	0.85748	-0.146165	2.0893	0.432514	1.88799	1.40605	0.532655	0.491646	2.0893	0.672977	2.96483	0.928966	0.889025	-0.106302	2.0893	0.440555	1.94089	1.28233	0.633147	0.358769	2.10863	0.608135	2.67917	1.20226	0.709784	0.265754	2.0893	0.57544	2.51189	0.855067	0.774993	-0.225891	2.0893	0.409261	1.78649	1.45881	0.500262
831	1.74	1.74	17.96	5.34	5.34	tr	Q0PD38	RAB18, member RAS oncogene family, isoform CRA_a OS=Mus musculus GN=Rab18 PE=2 SV=1	Rab18	MOUSE	1	1	0.989948	0	2.0893	0.47863	2.0893	0.824138	0.716968	-0.279042	2.0893	0.394457	1.72187	0.801678	0.685187	-0.318905	2.0893	0.383707	1.67494	0.772681	0.642925	-0.372056	2.0893	0.369828	1.61436	0.636796	0.463549	-0.651098	2.10863	0.30479	1.34276	0.787046	0.660583	-0.345481	2.0893	0.376704	1.64437	0.794328	0.668506
832	1.72	5.17	18.11	9.797	6.1	tr	Q3UWB9	Putative uncharacterized protein OS=Mus musculus GN=Ugt2b5 PE=2 SV=1	Ugt2b5	MOUSE	3	0.887156	0.594788	-0.17274	1.38038	0.642688	1.22462	0.981748	0.969559	-0.0265755	1.38038	0.711214	1.35519	1.23595	0.369057	0.305617	1.38038	0.895365	1.70608	0.928966	0.743254	-0.106302	1.95885	0.474242	1.8197	0.887156	0.605593	-0.17274	1.38038	0.642688	1.22462	0.758578	0.253916	-0.398631	1.5417	0.49204	1.1695	0.903649	0.653318
833	1.72	1.73	6.824	3.529	3.529	tr	A2A712	Secernin 2 OS=Mus musculus GN=Scrn2 PE=4 SV=1	Scrn2	MOUSE	1	1.34276	0.577206	0.425207	2.0893	0.642688	2.83139	0.685488	0.523224	-0.544796	2.10863	0.328095	1.44544	0.83946	0.743197	-0.252466	2.0893	0.401791	1.75388	1.13763	0.781609	0.186028	2.0893	0.544503	2.37684	1.47231	0.494848	0.558083	2.0893	0.704693	3.10456	0.711214	0.552047	-0.491645	2.0893	0.340408	1.48594	0.765597	0.634324
834	1.71	1.72	25	12.5	12.5	tr	Q5BLJ9	MCG15532 OS=Mus musculus GN=Rpl27 PE=2 SV=1	tubb2c	MOUSE	2	0.847227	0.442333	-0.239179	1.59956	0.529663	1.35519	0.794328	0.530628	-0.332193	1.47231	0.539511	1.1695	0.83946	0.556364	-0.252466	1.23595	0.679204	1.03753	0.92045	0.833034	-0.119589	1.23595	0.744732	1.13763	0.787046	0.433351	-0.345481	1.24738	0.625173	0.981748	0.981748	0.95007	-0.0265755	1.33045	0.737904	1.30617	0.912011	0.770065
835	1.7	1.71	33.62	14.66	14.66	sp	Q9CPP6	NADH dehydrogenase [ubiquinone] 1 alpha subcomplex subunit 5 OS=Mus musculus GN=Ndufa5 PE=1 SV=3	Ndufa5	MOUSE	1	0.772681	0.636495	-0.372056	2.0893	0.369828	1.61436	1.00925	0.977403	0.0132879	2.0893	0.483059	2.10863	0.731139	0.575363	-0.451782	2.0893	0.346737	1.52757	1.09648	0.834631	0.132877	2.0893	0.524808	2.29087	1.20226	0.704454	0.265754	2.0893	0.57544	2.51189	1.25892	0.65358	0.332192	2.0893	0.60256	2.63027	1.0666	0.874766
836	1.7	1.71	6.262	4.697	2.153	tr	Q91W48	Archain 1 OS=Mus musculus GN=Arcn1 PE=2 SV=1	Arcn1	MOUSE	1	0.717794	0.520167	-0.478358	2.58226	0.277971	1.85353	0.912011	0.845137	-0.132877	2.0893	0.436516	1.90546	0.972747	0.965433	-0.0398632	2.0893	0.465586	2.03236	0.765597	0.594823	-0.385344	3.31131	0.231207	2.53513	0.698232	0.492781	-0.518221	2.51189	0.277971	1.75388	0.946237	0.908844	-0.0797264	2.65461	0.356451	2.51189	0.824138	0.687725
837	1.7	1.7	25.68	8.784	8.784	tr	D3Z6J9	Uncharacterized protein OS=Mus musculus GN=Gm5908 PE=3 SV=1	Gm5908	MOUSE	1	1.1695	0.745867	0.225891	2.0893	0.559758	2.44343	0.765597	0.633841	-0.385344	2.10863	0.366438	1.61436	0.787046	0.661971	-0.345481	2.0893	0.376704	1.64437	0.946237	0.928804	-0.0797264	2.0893	0.452898	1.97697	0.711214	0.554878	-0.491645	2.10863	0.340408	1.49969	1.04713	0.912393	0.0664392	2.0893	0.501187	2.18776	0.903649	0.849193
838	1.68	1.75	20	5	4.138	sp	Q8BIQ5	Cleavage stimulation factor subunit 2 OS=Mus musculus GN=Cstf2 PE=1 SV=2	Cstf2	MOUSE	1	0.698232	0.538535	-0.518221	2.10863	0.334195	1.47231	0.737904	0.588099	-0.438494	2.0893	0.349945	1.5417	0.895365	0.83196	-0.159452	2.0893	0.42462	1.87068	1.19124	0.725739	0.252467	2.10863	0.564937	2.48886	1.51356	0.474726	0.597947	2.0893	0.724436	3.16228	1.85353	0.354053	0.890277	2.0893	0.887156	3.90841	0.879022	0.812102
839	1.68	1.68	5.475	1.449	1.449	tr	Q9QYS0	ATP sulfurylase/APS kinase isoform SK2 OS=Mus musculus GN=Papss2 PE=2 SV=1	Papss2	MOUSE	1	0.809096	0.700953	-0.305617	2.10863	0.387258	1.70608	1.34276	0.575515	0.425207	2.0893	0.642688	2.83139	0.963829	0.959373	-0.0531509	2.0893	0.461318	2.01372	1.13763	0.786949	0.186028	2.0893	0.544503	2.37684	1.05682	0.899963	0.079727	2.0893	0.505825	2.208	0.83946	0.7437	-0.252466	2.0893	0.401791	1.75388	1.28233	0.631795
840	1.66	1.68	7.643	0.6369	0.6369	sp	Q99KY4-2	Isoform 2 of Cyclin-G-associated kinase OS=Mus musculus GN=Gak	Gak	MOUSE	1	1.03753	0.927152	0.0531503	2.0893	0.496592	2.1677	1.48594	0.490545	0.571372	2.10863	0.704693	3.10456	1.13763	0.786054	0.186028	2.0893	0.544503	2.37684	1.25892	0.654656	0.332192	2.10863	0.597035	2.63027	1.1695	0.744996	0.225891	2.0893	0.559758	2.44343	1.75388	0.382827	0.810551	2.10863	0.831764	3.66438	1.44544	0.508555
841	1.66	1.66	38.4	10.4	10.4	sp	Q9DCG9	tRNA methyltransferase 112 homolog OS=Mus musculus GN=Trmt112 PE=2 SV=1	Trmt112	MOUSE	1	5.01187	0.150767	2.32535	2.0893	2.39883	10.5682	0.928966	0.902665	-0.106302	2.10863	0.444631	1.95885	1.03753	0.921296	0.0531503	2.0893	0.496592	2.18776	1.47231	0.499312	0.558083	2.10863	0.698232	3.0761	1.36773	0.564373	0.451782	2.10863	0.648634	2.85759	1.05682	0.891281	0.079727	2.0893	0.505825	2.22844	1.44544	0.50963
842	1.63	1.65	13.96	2.059	2.059	tr	Q99LX3	Cyp27a1 protein OS=Mus musculus GN=Cyp27a1 PE=2 SV=1	Cyp27a1	MOUSE	1	1.10662	0.818579	0.146165	2.0893	0.529663	2.33346	1.23595	0.668822	0.305617	2.0893	0.591562	2.58226	1.27057	0.635948	0.34548	2.0893	0.608135	2.65461	0.879022	0.814954	-0.186028	2.0893	0.420727	1.83654	0.963829	0.954604	-0.0531509	2.0893	0.461318	2.01372	1.08643	0.847313	0.11959	2.0893	0.519996	2.26987	1.08643	0.859085
843	1.62	1.63	21.68	11.19	11.19	tr	Q5DQJ3	Capping protein (Actin filament) muscle Z-line, alpha 2, isoform CRA_c OS=Mus musculus GN=Capza2 PE=2 SV=1	Capza2	MOUSE	2	1.0666	0.888306	0.0930139	2.10863	0.505825	2.22844	1.36773	0.564733	0.451782	2.10863	0.648634	2.85759	0.816582	0.7035	-0.29233	2.0893	0.387258	1.70608	0.990832	0.993031	-0.0132877	2.0893	0.474242	2.07014	1.1695	0.741929	0.225891	2.0893	0.559758	2.44343	0.895365	0.845271	-0.159452	2.10863	0.428549	1.88799	0.487529	0.322781
844	1.61	1.64	5.937	1.5	0.625	sp	Q6NZJ6	Eukaryotic translation initiation factor 4 gamma 1 OS=Mus musculus GN=Eif4g1 PE=1 SV=1	Eif4g1	MOUSE	1	0.519996	0.348463	-0.943428	2.10863	0.248886	1.09648	0.461318	0.300341	-1.11617	2.0893	0.218776	0.963829	0.954993	0.934255	-0.0664386	2.0893	0.457088	1.99526	0.487529	0.321943	-1.03644	2.10863	0.233346	1.02802	0.758578	0.615363	-0.398631	2.0893	0.359749	1.58489	0.824138	0.72579	-0.279042	2.10863	0.394457	1.7378	0.816582	0.706657
845	1.61	1.63	6.582	2.123	2.123	sp	Q8BM72	Heat shock 70 kDa protein 13 OS=Mus musculus GN=Hspa13 PE=2 SV=1	Hspa13	MOUSE	1	0.717794	0.557868	-0.478358	2.0893	0.340408	1.49969	0.685488	0.51631	-0.544796	2.0893	0.325087	1.43219	0.724436	0.568114	-0.46507	2.0893	0.343558	1.51356	0.679204	0.510435	-0.558084	2.0893	0.325087	1.41906	0.963829	0.951427	-0.0531509	2.0893	0.461318	2.01372	0.765597	0.62571	-0.385344	2.0893	0.363078	1.59956	0.981748	0.991484
846	1.59	1.63	9.241	6.601	4.29	sp	Q99MZ7	Peroxisomal trans-2-enoyl-CoA reductase OS=Mus musculus GN=Pecr PE=2 SV=1	Pecr	MOUSE	1	1.45881	0.500667	0.544796	2.0893	0.698232	3.0761	0.954993	0.93731	-0.0664386	2.0893	0.457088	1.99526	1.02802	0.946705	0.0398627	2.0893	0.49204	2.14783	1.25892	0.647886	0.332192	2.0893	0.60256	2.63027	1.09648	0.83856	0.132877	2.0893	0.524808	2.29087	1.34276	0.575344	0.425207	2.0893	0.642688	2.83139	1.36773	0.561147
847	1.58	1.58	8.571	8.571	4.286	sp	Q9CYA0	Cysteine-rich with EGF-like domain protein 2 OS=Mus musculus GN=Creld2 PE=2 SV=1	Creld2	MOUSE	1	0.685488	0.43787	-0.544796	2.72898	0.251189	1.87068	0.666807	0.422956	-0.584659	3.01995	0.220801	2.01372	0.990832	0.995642	-0.0132877	5.34564	0.185353	5.29664	0.679204	0.43372	-0.558084	14.1906	0.0549541	9.63829	0.717794	0.489997	-0.478358	3.37287	0.212814	2.42103	0.625173	0.372685	-0.677673	2.37684	0.260615	1.48594	0.870964	0.752211
848	1.57	1.6	12.19	4.432	4.432	sp	P42208	Septin-2 OS=Mus musculus GN=Sept2 PE=1 SV=2	Sept2	MOUSE	1	0.816582	0.701948	-0.29233	2.0893	0.387258	1.70608	0.794328	0.668769	-0.332193	2.0893	0.380189	1.65959	0.765597	0.624529	-0.385344	2.0893	0.363078	1.59956	0.642688	0.469669	-0.63781	2.0893	0.30761	1.34276	0.83946	0.74516	-0.252466	2.0893	0.401791	1.75388	0.937562	0.915064	-0.093014	2.0893	0.448745	1.95885	0.724436	0.56882
849	1.57	1.57	23.46	13.58	13.58	tr	Q78ZM0	Putative uncharacterized protein OS=Mus musculus GN=Snx3 PE=2 SV=1	Snx3	MOUSE	2	0.704693	0.518887	-0.504933	1.57036	0.448745	1.10662	0.772681	0.593669	-0.372056	1.38038	0.559758	1.0666	0.990832	0.964695	-0.0132877	1.38038	0.717794	1.36773	0.928966	0.943774	-0.106302	1.48594	0.625173	1.38038	1	0.968094	0	1.38038	0.724436	1.38038	1.02802	0.990944	0.0398627	1.38038	0.744732	1.41906	1.1695	0.646855
850	1.54	1.54	28.51	16.06	10.84	sp	Q9DB29	Isoamyl acetate-hydrolyzing esterase 1 homolog OS=Mus musculus GN=Iah1 PE=2 SV=1	Iah1	MOUSE	2	1.07647	0.671552	0.106301	1.43219	0.751623	1.5417	0.928966	0.588631	-0.106302	1.52757	0.608135	1.41906	0.946237	0.885439	-0.0797264	1.25892	0.751623	1.19124	1	0.843646	0	1.52757	0.654636	1.52757	0.972747	0.980984	-0.0398632	1.24738	0.77983	1.21339	0.981748	0.991452	-0.0265755	1.24738	0.787046	1.22462	0.847227	0.522522
851	1.52	1.54	39.77	12.5	12.5	sp	P56135	ATP synthase subunit f, mitochondrial OS=Mus musculus GN=Atp5j2 PE=1 SV=3	Atp5j2	MOUSE	1	1.28233	0.633281	0.358769	2.0893	0.613762	2.67917	1.72187	0.384825	0.783975	2.0893	0.824138	3.63078	1.58489	0.416351	0.664385	2.35505	0.672977	3.7325	0.92045	0.916572	-0.119589	2.0893	0.440555	1.92309	0.751623	0.602071	-0.411919	2.0893	0.359749	1.57036	0.981748	0.96321	-0.0265755	2.0893	0.469894	2.05116	0.990832	0.983367
852	1.52	1.53	20.83	16.67	16.67	tr	D3YU66	Uncharacterized protein OS=Mus musculus GN=Gm12854 PE=4 SV=1	Gm12854	MOUSE	1	0.260615	0.181335	-1.94001	2.0893	0.123595	0.544503	0.363078	0.237449	-1.46165	2.10863	0.17378	0.765597	0.619441	0.445208	-0.690961	2.10863	0.296483	1.30617	0.49204	0.324479	-1.02315	2.0893	0.235505	1.02802	0.630957	0.456542	-0.664385	2.10863	0.301995	1.33045	0.524808	0.351997	-0.93014	2.10863	0.251189	1.10662	0.510505	0.339319
853	1.52	1.52	5.709	1.473	1.473	sp	Q5U405	Transmembrane protease serine 13 OS=Mus musculus GN=Tmprss13 PE=2 SV=2	Tmprss13	MOUSE	1	0.862979	0.578218	-0.212603	1.5417	0.559758	1.33045	0.751623	0.421385	-0.411919	1.78649	0.420727	1.34276	0.801678	0.57321	-0.318905	1.52757	0.524808	1.22462	1.18032	0.694987	0.239179	1.23595	0.954993	1.47231	1.02802	0.377503	0.0398627	2.72898	0.376704	2.80543	0.879022	0.309166	-0.186028	2.72898	0.322107	2.39883	0.608135	0.287066
854	1.51	1.52	12.29	2.73	2.73	tr	D3Z4I5	Uncharacterized protein OS=Mus musculus GN=Dnajc8 PE=4 SV=1	Dnajc8	MOUSE	1	0.809096	0.690071	-0.305617	2.0893	0.383707	1.69044	1.28233	0.630687	0.358769	2.0893	0.613762	2.67917	1.21339	0.698664	0.279042	2.0893	0.580764	2.53513	1.02802	0.942905	0.0398627	2.0893	0.49204	2.14783	1.05682	0.897944	0.079727	2.0893	0.505825	2.208	1.04713	0.907454	0.0664392	2.0893	0.501187	2.18776	1.02802	0.936652
855	1.49	12.73	55.29	47.65	47.65	tr	Q6PCW9	Myl1 protein OS=Mus musculus GN=Myl1 PE=2 SV=1	Myl1	MOUSE	7
856	1.49	1.49	7.487	5.526	4.456	tr	Q91WG0	Carboxylesterase 2 OS=Mus musculus GN=Ces2 PE=2 SV=1	Ces2	MOUSE	2	1.30617	0.6133	0.385344	2.10863	0.619441	2.72898	0.946237	0.925619	-0.0797264	2.0893	0.452898	1.97697	0.903649	0.853583	-0.146165	2.0893	0.432514	1.88799	0.666807	0.496071	-0.584659	2.0893	0.319154	1.39316	0.862979	0.786989	-0.212603	2.0893	0.413047	1.80302	0.963829	0.955838	-0.0531509	2.0893	0.461318	2.01372	0.636796	0.460764
857	1.48	1.49	19.37	5	5	tr	D3YTZ1	MCG114459 OS=Mus musculus GN=Rpl29-ps2 PE=4 SV=1	Rpl29-ps2	MOUSE	1	1.35519	0.548931	0.438494	2.42103	0.559758	3.28095	1.43219	0.498866	0.518221	6.98232	0.205116	10	1.05682	0.884464	0.079727	2.0893	0.505825	2.208	1.2942	0.603971	0.372056	2.83139	0.457088	3.66438	0.895365	0.823459	-0.159452	15.5597	0.0613762	13.9316	1.27057	0.615824	0.34548	3.19154	0.398107	4.05509	1.11686	0.804174
858	1.48	1.49	6.608	4.405	4.405	tr	Q7JD03	Cytochrome c oxidase subunit 2 OS=Mus musculus domesticus GN=COX2 PE=3 SV=1	COX2	MOUSE	1	2.208	0.433675	1.14274	1.55597	1.41906	5.19996	3.31131	0.297067	1.7274	1.67494	1.97697	9.46237	1.41906	0.710563	0.504933	2.65461	0.534564	4.65586	0.903649	0.926033	-0.146165	1.97697	0.420727	1.78649	1	0.995992	0	1.70608	0.586138	1.75388	0.731139	0.7944	-0.451782	1.44544	0.283139	1.05682	0.436516	0.626901
859	1.48	1.48	9.816	4.601	4.601	sp	Q9CSU0	Regulation of nuclear pre-mRNA domain-containing protein 1B OS=Mus musculus GN=Rprd1b PE=2 SV=2	Rprd1b	MOUSE	1	0.751623	0.605455	-0.411919	2.0893	0.359749	1.57036	0.539511	0.365518	-0.890277	2.10863	0.258226	1.13763	0.487529	0.319986	-1.03644	2.0893	0.231207	1.01859	0.679204	0.512649	-0.558084	2.0893	0.325087	1.41906	0.765597	0.630844	-0.385344	2.0893	0.366438	1.59956	0.564937	0.389341	-0.823838	2.10863	0.270396	1.19124	0.691831	0.523529
860	1.48	1.48	7.323	2.746	2.746	tr	D3YXT0	Uncharacterized protein OS=Mus musculus GN=Ndufs2 PE=3 SV=1	Ndufs2	MOUSE	1	1.30617	0.606327	0.385344	2.0893	0.625173	2.72898	1.55597	0.452144	0.637811	2.0893	0.744732	3.28095	0.972747	0.964484	-0.0398632	2.0893	0.465586	2.03236	0.787046	0.658551	-0.345481	2.0893	0.376704	1.64437	0.691831	0.531274	-0.531508	2.10863	0.331131	1.45881	0.613762	0.436333	-0.704249	2.0893	0.293765	1.28233	0.691831	0.528647
861	1.48	1.48	3.478	1.739	1.739	sp	Q80VP1	Epsin-1 OS=Mus musculus GN=Epn1 PE=1 SV=3	Epn1	MOUSE	1	0.666807	0.492928	-0.584659	2.0893	0.316228	1.39316	0.744732	0.600962	-0.425207	2.0893	0.356451	1.55597	0.691831	0.525139	-0.531508	2.0893	0.328095	1.44544	1.04713	0.915646	0.0664392	2.0893	0.501187	2.18776	1.00925	0.967013	0.0132879	2.0893	0.483059	2.10863	1.64437	0.419723	0.717537	2.0893	0.787046	3.43558	0.724436	0.570919
862	1.47	1.47	3.372	1.167	1.167	sp	O70570	Polymeric immunoglobulin receptor OS=Mus musculus GN=Pigr PE=1 SV=1	Pigr	MOUSE	1	3.22107	0.203356	1.68754	2.0893	1.5417	6.79204	5.70164	0.13987	2.51138	2.0893	2.72898	12.0226	4.01791	0.173144	2.00644	2.0893	1.92309	8.47227	2.03236	0.316895	1.02315	2.0893	0.972747	4.28548	4.61318	0.158653	2.20576	2.0893	2.208	9.63829	2.29087	0.27769	1.19589	2.0893	1.09648	4.83059	1.95885	0.330109
863	1.46	1.46	13.11	6.557	6.557	tr	Q3UEK1	Mannose binding lectin (C), isoform CRA_b OS=Mus musculus GN=Mbl2 PE=2 SV=1	Mbl2	MOUSE	1	0.794328	0.672378	-0.332193	2.0893	0.380189	1.65959	1.45881	0.501227	0.544796	2.0893	0.698232	3.04789	0.801678	0.680679	-0.318905	2.0893	0.383707	1.67494	1.19124	0.714986	0.252467	2.0893	0.570164	2.48886	1	0.987091	0	2.0893	0.47863	2.0893	0.887156	0.824496	-0.17274	2.0893	0.42462	1.85353	0.711214	0.555933
864	1.44	1.46	7.801	4.255	4.255	sp	Q8K4Z3	Apolipoprotein A-I-binding protein OS=Mus musculus GN=Apoa1bp PE=1 SV=1	Apoa1bp	MOUSE	1	0.801678	0.683359	-0.318905	2.0893	0.383707	1.67494	0.879022	0.806854	-0.186028	2.0893	0.420727	1.83654	0.765597	0.626009	-0.385344	2.0893	0.366438	1.59956	0.903649	0.855963	-0.146165	2.0893	0.432514	1.88799	0.912011	0.860875	-0.132877	2.0893	0.436516	1.90546	0.887156	0.821092	-0.17274	2.0893	0.42462	1.85353	0.870964	0.793154
865	1.43	1.44	24.58	8.475	8.475	tr	Q14AF6	MCG4862 OS=Mus musculus GN=Snrpd2 PE=2 SV=1	Snrpd2	MOUSE	1	0.963829	0.95768	-0.0531509	2.0893	0.461318	2.01372	0.534564	0.359439	-0.903564	2.0893	0.253513	1.11686	0.724436	0.573109	-0.46507	2.0893	0.346737	1.51356	0.972747	0.973708	-0.0398632	2.0893	0.465586	2.03236	1.69044	0.402753	0.7574	2.0893	0.809096	3.53183	0.744732	0.599153	-0.425207	2.0893	0.356451	1.55597	1.01859	0.953828
866	1.4	1.41	9.251	5.286	5.286	tr	Q9CWK0	Putative uncharacterized protein OS=Mus musculus GN=Rpl14 PE=2 SV=1	Rpl14	MOUSE	1	0.816582	0.703188	-0.29233	2.0893	0.390841	1.70608	0.77983	0.65168	-0.358768	2.0893	0.37325	1.6293	1.07647	0.860015	0.106301	2.0893	0.515229	2.26987	0.887156	0.819245	-0.17274	2.0893	0.42462	1.85353	0.549541	0.374986	-0.863701	2.10863	0.263027	1.15878	0.711214	0.552413	-0.491645	2.0893	0.340408	1.48594	0.855067	0.766946
867	1.4	1.4	6.081	2.703	2.703	tr	Q3U8P5	Putative uncharacterized protein OS=Mus musculus GN=Vps4b PE=2 SV=1	Vps4b	MOUSE	1	0.912011	0.860874	-0.132877	2.0893	0.436516	1.90546	0.809096	0.694646	-0.305617	2.0893	0.387258	1.69044	0.824138	0.719934	-0.279042	2.0893	0.394457	1.72187	0.608135	0.428939	-0.717537	2.0893	0.291072	1.27057	0.717794	0.565841	-0.478358	2.10863	0.343558	1.51356	0.794328	0.676974	-0.332193	2.0893	0.380189	1.65959	0.539511	0.365809
868	1.39	1.39	11.52	5.455	3.636	sp	Q9DAW9	Calponin-3 OS=Mus musculus GN=Cnn3 PE=2 SV=1	Cnn3	MOUSE	1	0.731139	0.525576	-0.451782	2.0893	0.346737	1.52757	1.08643	0.838807	0.11959	2.0893	0.519996	2.26987	1.05682	0.876323	0.079727	2.0893	0.505825	2.208	1.24738	0.624229	0.318905	2.0893	0.597035	2.60615	1.24738	0.629646	0.318905	3.34195	0.37325	4.16869	1.09648	0.811651	0.132877	2.0893	0.524808	2.29087	1.18032	0.708606
869	1.38	1.39	8.022	1.866	1.866	tr	Q3TXR9	Putative uncharacterized protein OS=Mus musculus GN=Hexb PE=2 SV=1	Hexb	MOUSE	1	1.07647	0.711977	0.106301	5.39511	0.199526	5.80764	0.870964	0.695528	-0.199316	5.64937	0.15417	4.92039	1.24738	0.748656	0.318905	2.29087	0.544503	2.85759	1.52757	0.571506	0.611235	5.80764	0.263027	8.87156	1.13763	0.965803	0.186028	8.95365	0.127057	10.0925	1.48594	0.515167	0.571372	2.0893	0.711214	3.10456	0.946237	0.815652
870	1.37	1.37	9.947	2.255	2.255	tr	Q8CE80	Putative uncharacterized protein OS=Mus musculus GN=Cast PE=2 SV=1	Cast	MOUSE	1	0.794328	0.66788	-0.332193	2.0893	0.376704	1.65959	0.83946	0.739379	-0.252466	2.0893	0.398107	1.75388	1.08643	0.849154	0.11959	2.0893	0.519996	2.26987	0.704693	0.544589	-0.504933	2.0893	0.337287	1.47231	1.19124	0.72353	0.252467	2.0893	0.570164	2.48886	0.903649	0.845845	-0.146165	2.0893	0.428549	1.88799	0.946237	0.929842
871	1.36	1.39	14.61	4.534	4.534	tr	Q9Z1A1	Putative uncharacterized protein OS=Mus musculus GN=Tfg PE=2 SV=1	Tfg	MOUSE	1
872	1.35	1.36	3.454	2.198	2.198	tr	Q3UNA7	Putative uncharacterized protein OS=Mus musculus GN=Gclc PE=2 SV=1	Gclc	MOUSE	1	2.10863	0.305807	1.0763	2.10863	1	4.40555	1.88799	0.345922	0.916852	2.0893	0.903649	3.98107	0.92045	0.884698	-0.119589	2.0893	0.440555	1.92309	0.928966	0.897265	-0.106302	2.0893	0.444631	1.94089	0.77983	0.651933	-0.358768	2.10863	0.37325	1.64437	0.685488	0.519115	-0.544796	2.0893	0.328095	1.43219	0.591562	0.415898
873	1.34	1.36	16.48	2.198	2.198	tr	D3YUM1	Uncharacterized protein OS=Mus musculus GN=Ndufv1 PE=4 SV=1	Ndufv1	MOUSE	1	1	0.962043	0	2.0893	0.47863	2.0893	0.887156	0.562257	-0.17274	2.22844	0.398107	1.97697	0.83946	0.465467	-0.252466	2.0893	0.401791	1.75388	0.92045	0.715868	-0.119589	2.0893	0.440555	1.92309	0.847227	0.476768	-0.239179	2.0893	0.401791	1.77011	0.831764	0.405324	-0.265754	3.76704	0.220801	3.13329	0.879022	0.587071
874	1.33	2.22	28.13	25	25	tr	Q14A47	Coiled-coil domain containing 72 OS=Mus musculus GN=Ccdc72 PE=4 SV=1	Ccdc72	MOUSE	2	0.83946	0.738838	-0.252466	2.0893	0.398107	1.75388	0.831764	0.733231	-0.265754	2.0893	0.398107	1.7378	1	0.988501	0	2.0893	0.47863	2.0893	1.21339	0.699845	0.279042	2.10863	0.57544	2.53513	0.847227	0.754336	-0.239179	2.0893	0.401791	1.77011	1.04713	0.908878	0.0664392	2.0893	0.501187	2.18776	1.07647	0.873265
875	1.33	1.35	18.57	8.095	8.095	tr	Q8VC73	cDNA sequence BC021614 OS=Mus musculus GN=BC021614 PE=2 SV=1	BC021614	MOUSE	1	1.44544	0.516487	0.531509	2.10863	0.685488	3.01995	0.972747	0.972608	-0.0398632	2.0893	0.465586	2.03236	0.711214	0.558158	-0.491645	2.10863	0.337287	1.49969	1.43219	0.524036	0.518221	2.10863	0.679204	2.99226	1.6293	0.426416	0.704249	2.10863	0.772681	3.43558	6.60694	0.129659	2.72398	2.10863	3.13329	14.0605	1.38038	0.55955
876	1.32	1.34	10.51	3.377	2.064	tr	Q8R1W6	Flavin containing monooxygenase 5 OS=Mus musculus GN=Fmo5 PE=2 SV=1	Fmo5	MOUSE	1	2.70396	0.112944	1.43507	1.65959	1.6293	5.10505	4.13048	0.0543943	2.04631	1.6293	2.53513	9.63829	2.07014	0.190166	1.04973	4.16869	0.496592	9.2045	1.2942	0.550765	0.372056	2.85759	0.452898	4.01791	1.28233	0.558811	0.358769	3.10456	0.413047	4.28548	1.39316	0.477901	0.478358	3.31131	0.420727	5.01187	0.49204	0.54301
877	1.31	13.26	28.08	13.86	10.92	tr	Q3TZQ2	Putative uncharacterized protein OS=Mus musculus GN=Msn PE=2 SV=1	Msn	MOUSE	8	0.698232	0.318057	-0.518221	4.44631	0.157036	3.10456	0.452898	0.0945051	-1.14274	3.10456	0.128233	1.40605	0.570164	0.16817	-0.81055	1.51356	0.349945	0.862979	0.613762	0.208586	-0.704249	3.01995	0.194089	1.85353	0.416869	0.0802887	-1.26233	1.87068	0.199526	0.77983	0.60256	0.202222	-0.730824	1.39316	0.428549	0.83946	0.816582	0.543914
878	1.31	1.31	8.824	6.471	6.471	tr	D3Z1E9	Uncharacterized protein OS=Mus musculus GN=Arpc3 PE=4 SV=1	Arpc3	MOUSE	1	0.744732	0.606222	-0.425207	2.0893	0.353183	1.55597	1.15878	0.715941	0.212603	4.28548	0.270396	4.96592	0.787046	0.684845	-0.345481	2.46604	0.319154	1.94089	0.613762	0.464729	-0.704249	5.15229	0.119124	3.16228	0.972747	0.987984	-0.0398632	3.43558	0.283139	3.34195	0.654636	0.487575	-0.611235	2.0893	0.313329	1.36773	0.672977	0.555151
[truncated: 47 more columns]
