# Supplementary material for: Multifactorial Comparative Proteomic Study of Cytochrome P450 2E1 Function in Chronic Alcohol Administration
Source: PLoS One. 2014 Mar 21;9(3):e92504. doi: 10.1371/journal.pone.0092504 (PMC3962406; doi:10.1371/journal.pone.0092504)
Supplement: Table S2 — Proteins significantly changed after ethanol administration in male and female mice. (XLSX) [file pone.0092504.s002.xlsx]

## Sheet: Sheet1
Table S2. Proteins significantly changed after ethanol administration in male and female mice
Accession Number	Protein Name	Gene Symbol	Function	Log2 (116:114)	p-value (116:114)	Log2 (115:113)	p-value (115:114)
B2KGV2	Carbamoyl-phosphate synthase	Cps1	fatty acid metabolism	3.11	0.008	0.35	0.701
A2ATU0	Probable 2-oxoglutarate dehydrogenase E1	Dhtkd1	alcohol metabolism	3.1	0.003	-0.09	0.881
P10649	Glutathione S-transferase Mu 1	Gstm1*	oxidation reduction	2.92	0	1.37	0.001
A0ZNJ2	3-hydroxyisobutyrate dehydrogenase	Hibadh*	oxidation reduction	2.76	0.006	1.41	0.089
Q8R0Y6	10-formyltetrahydrofolate dehydrogenase	Aldh1l1**	oxidation reduction	2.55	0.001	-0.29	0.302
Q3UER1	Fructose-bisphosphate aldolase	Aldob*	alcohol metabolism	2.09	0	-0.73	0.001
Q91XG2	Cytochrome P450, family 2A4	Cyp2a4**	oxidation reduction	2.07	0.038	0.37	0.439
Q3UWN2	Putative uncharacterized protein	Aass	oxidation reduction	2.01	0.006	0.56	0.137
Q7TSZ0	Heat shock protein 9	Hspa9*	chaperone	2.01	0	0.08	0.225
Q3UJ34	Argininosuccinate synthase	Ass1**	oxidation reduction	1.95	0	0.08	0.322
Q3UKT3	Putative uncharacterized protein	Oat	amino acid metabolism	1.87	0.001	0.82	0.217
Q544B1	Aldehyde dehydrogenase 2	Aldh2*	alcohol metabolism	1.79	0	0.86	0.004
Q546G4	Albumin 1	Krt8*	developmental process	1.63	0	2.07	0
Q3TCQ3	Putative uncharacterized protein	Pcx	energy production	1.57	0	0.9	0.001
A2A6J8	Troponin I, skeletal, fast 2	Tnni2	developmental process	1.57	0.003	2.21	0.023
Q91XD4	Formimidoyltransferase-cyclodeaminase	Ftcd	fatty acid metabolism	1.45	0.005	-1.69	0.006
P37040	NADPH--cytochrome P450 reductase	Por**	oxidation reduction	1.44	0.037	0.62	0.12
B1AWX7	Aldehyde dehydrogenase 1B1	Aldh1b1	alcohol metabolism	1.42	0.033	0.24	0.457
Q566C3	Alanine aminotransferase 1	Gpt	amino acid metabolism	1.4	0.012	-0.08	0.812
Q3TIT9	Acetyl-Coenzyme A acyltransferase 2	Acaa2	fatty acid metabolism	1.37	0.001	0.05	0.214
Q921I1	Serotransferrin	Tf*	serum carrier protein	1.37	0	1.9	0
D3Z106	Uncharacterized protein	Acsm1	fatty acid metabolism	1.36	0.048	-0.37	0.38
Q6GTG6	Long-chain-fatty-acid--CoA ligase 1	Acsl1	fatty acid metabolism	1.29	0.009	0.8	0.03
Q05421	Cytochrome P450 2E1	Cyp2e1**	oxidation reduction	1.26	0.001	1.59	0
Q8R086	Sulfite oxidase, mitochondrial	Suox	oxidation reduction	1.24	0.046	0.82	0.025
P63038	60 kDa heat shock protein	Hspd1*	chaperone	1.14	0	-0.36	0.119
P08249	Malate dehydrogenase	Mdh2**	oxidation reduction	1.06	0.024	1.49	0.026
Q9CZN7	Serine hydroxymethyltransferase	Shmt2	fatty acid metabolism	1.02	0.04	-0.41	0.49
P15105	Glutamine synthetase	Glul	fatty acid metabolism	1.01	0.001	0.57	0.153
Q3TXS9	Putative uncharacterized protein	Rps2	DNA binding	-1.29	0.029	-2.51	0.037
Q3U6S1	Putative uncharacterized protein	Vim	developmental process	-1.55	0	-1.38	0.003
Q5FW97	Enolase	Eno1*	alcohol metabolism	-1.83	0	-1.17	0.001
P32020	Non-specific lipid-transfer protein	Scp2	fatty acid metabolism	-1.97	0	-0.92	0.489
P10853	Histone H2B type 1-F	Hist1h2bf*	DNA binding	-1.98	0.027	-3.89	0
P16015	Carbonic anhydrase 3	Ca3*	fatty acid metabolism	-2.14	0	-4.98	0
Q91W60	Inter alpha-trypsin inhibitor, heavy chain 4	Itih4	metabolism	0.17	0.804	4.33	0.026
Q545Y3	Putative uncharacterized protein	Tpm1	developmental process	-0.85	0.231	2.99	0
A2A4Z2	Troponin C2, fast	Tnnc2	developmental process	0.03	0.932	2.92	0.027
Q8CF02	Protein FAM25	Fam25	N/A	-1.44	0.242	2.29	0.021
Q02819	Nucleobindin-1	Nucb1	DNA binding	0.5	0.18	2.01	0.001
P56135	ATP synthase-coupling factor 6	Atp5j	energy production	0.6	0.188	1.93	0.002
P63242	Eukaryotic translation initiation factor 5A-1	Eif5a	apoptosis process	-0.21	0.458	1.85	0.039
Q5FWJ5	Hnrpk protein	actg1-b	DNA binding	-0.09	0.479	1.83	0.024
Q8C7E7	Starch-binding domain-containing protein 1	Stbd1	amino acid metabolism	-0.17	0.607	1.71	0.001
Q8VDD5	Myosin-9	Myh9*	developmental process	1.02	0.063	1.65	0.014
Q58E70	Putative uncharacterized protein	Krt8*	developmental process	-0.86	0.046	1.54	0.001
P27773	Protein disulfide-isomerase A3	Pdia3*	oxidation reduction	0.05	0.685	1.51	0
Q3UKP2	Hemopexin, isoform CRA_f	Hpx	signaling/transcription	0.08	0.72	1.47	0.001
Q91XF8	Apolipoprotein A-IV	Apoa4*	fatty acid metabolism	-0.07	0.49	1.46	0.001
Q544Y7	Cofilin 1, non-muscle	Cfl1	developmental process	0.47	0.259	1.41	0.048
Q4KL76	Heat shock protein 1 (Chaperonin 10)	Hspe1	chaperone	1	0.101	1.4	0.02
Q922C8	Prolyl 4-hydroxylase, beta polypeptide	P4hb*	oxidation reduction	0.48	0.005	1.36	0
Q3UEK9	Alpha-2-HS-glycoprotein, isoform CRA_a	Ahsg	developmental process	0.07	0.596	1.32	0.048
Q99K47	Fibrinogen, alpha polypeptide	Fga	signaling/transcription	-0.37	0.178	1.28	0.02
P19157	Glutathione S-transferase P 1	Gstp1	oxidation reduction	0.9	0.011	1.28	0.003
E0CXN5	Uncharacterized protein	Gpd1	oxidation reduction	0.41	0.166	1.25	0.015
Q9CQB4	MCG67985	Uqcrb*	oxidation reduction	-0.13	0.908	1.22	0.021
A8DUK0	Beta-globin	Hbb-b1*	transport	-0.58	0.013	1.2	0.034
Q4FJX9	Superoxide dismutase	Sod2*	oxidation reduction	0.8	0.057	1.1	0.034
Q54AH9	Beta-2-globin (Fragment)	Hbb*	transport	-0.66	0.028	1.08	0.001
B2RXY7	Carbonyl reductase 1	Cbr1	oxidation reduction	0.94	0.031	1.02	0.024
Q9DCY1	Peptidyl-prolyl cis-trans isomerase	Ppib*	protein folding	-0.13	0.223	-1.02	0.011
Q91V38	Heat shock protein 90, beta (Grp94)	Hsp90b1*	chaperone	-0.25	0.158	-1.06	0
Q3TZJ3	Putative uncharacterized protein	Hspa8*	chaperone	-0.23	0.342	-1.16	0.001
D2KHZ9	Glyceraldehyde-3-phosphate dehydrogenase	Gapdh*	oxidation reduction	-0.07	0.845	-1.28	0.001
P62264	40S ribosomal protein S14	Rps14	signaling/transcription	-0.41	0.267	-1.3	0.039
Q3TDN8	Putative uncharacterized protein	Bphl	signaling/transcription	-0.01	0.424	-1.34	0.004
P14152	Malate dehydrogenase	Mdh1	oxidation reduction	-0.16	0.282	-1.37	0
Q9JMH6	Thioredoxin reductase 1	Txnrd1	oxidation reduction	-0.45	0.425	-1.37	0.034
P49429	4-hydroxyphenylpyruvate dioxygenase	Hpd	oxidation reduction	-0.19	0.488	-1.58	0.011
O88844	Isocitrate dehydrogenase [NADP]	Idh1*	oxidation reduction	0.23	0.444	-1.63	0
Q3V2F7	Fatty acid binding protein 1, liver	Fabp1*	fatty acid metabolism	-0.74	0	-1.74	0
Q3U9G2	Putative uncharacterized protein	Hspa5	chaperone	-0.73	0	-1.75	0
Q3TY87	Putative uncharacterized protein	Fah*	amino acid metabolism	-1.12	0.077	-1.77	0
Q99JY0	Trifunctional enzyme subunit beta	Hadhb	oxidation reduction	-0.13	0.704	-1.78	0.004
Q4FZE6	Putative uncharacterized protein	Rps7	signaling/transcription	-0.58	0.131	-1.9	0.003
P05784	Keratin, type I cytoskeletal 18	Krt18*	developmental process	-0.07	0.601	-1.97	0
P17563	Selenium-binding protein 1	Selenbp1*	signaling/transcription	0.21	0.088	-1.98	0
Q5EBH4	Dimethylglycine dehydrogenase	Dmgdh	oxidation reduction	0.09	0.625	-2.06	0
Q99KR3	Beta-lactamase-like protein 2	Lactb2	fatty acid metabolism	-0.56	0.26	-2.21	0.047
Q53ZU7	Peroxiredoxin 6	Prdx6*	oxidation reduction	-0.66	0.006	-2.3	0.002
Q5M9M5	MCG10806	Rpl23a	DNA binding	0.05	0.988	-2.62	0.002
O35459	Betaine--homocysteine S-methyltransferase 1	Bhmt*	amino acid metabolism	0.9	0.002	-2.74	0
Q3UIA9	Fumarate hydratase 1	Fh1	fatty acid metabolism	-0.15	0.674	-2.87	0.002
Q63880	Liver carboxylesterase 31	Es31	alcohol metabolism	0.09	0.959	-3.19	0.009
Q56A15	Cytochrome c, somatic	Cycs	energy production	-0.11	0.466	-3.22	0
Q3V235	Prohibitin 2	Phb2*	DNA binding	-0.52	0.066	-3.22	0.026
P67778	Prohibitin	Phb*	DNA binding	-0.16	0.374	-3.43	0.049
P56480	ATP synthase subunit beta	Atp5b*	energy production	0.05	0.946	-3.6	0
Q03265	ATP synthase subunit alpha	Atp5a1*	energy production	0.2	0.618	-3.79	0
NOTES:
	This table contains 90 liver proteins that display more than 2.0 folds change either in ethanol treated male mice or female mice. For more detailed information of these proteins, please refer to Table S1.
	*Proteins reported by previous proteomic studies.
	** Proteins reported by previous studies.
