# Supplementary material for: Multifactorial Comparative Proteomic Study of Cytochrome P450 2E1 Function in Chronic Alcohol Administration
Source: PLoS One. 2014 Mar 21;9(3):e92504. doi: 10.1371/journal.pone.0092504 (PMC3962406; doi:10.1371/journal.pone.0092504)
Supplement: Table S3 — Proteins significantly changed in CYP2E1 knockout dextrose-fed male mice. (XLSX) [file pone.0092504.s003.xlsx]

## Sheet: Sheet1
Table S3. Proteins significantly changed in CYP2E1 knockout dextrose-fed male mice
Accession Number	Protein Name	Gene Symbol	Function	Log2 (118:114)
Q545M7	Parvalbumin	Pvalb	signaling/transcription	5.58
A2RTA0	Creatine kinase, muscle	Ckm	engergy production	5.08
Q8R563	Troponin T fast skeletal muscle isoform	Tnnt3	developmental process	4.85
Q545G1	Putative uncharacterized protein	Mylpf	immune response	4.69
Q3UVB1	Myoglobin, isoform CRA_a	Mb	developmental process	4.65
A2AIM4	Tropomyosin 2 beta	Tpm2	developmental process	4.16
A2A6J8	Troponin I, skeletal, fast 2	Tnni2	developmental process	3.88
Q545Y3	Putative uncharacterized protein	Tpm1	developmental process	3.61
P17563	Selenium-binding protein 1	Selenbp1	transport	2.5
A0ZNJ2	3-hydroxyisobutyrate dehydrogenase	Hibadh	oxidation reduction	2.35
Q3TIT9	Acetyl-Coenzyme A acyltransferase 2	Acaa2	fatty acid metabolism	2.34
P17751	Triosephosphate isomerase	Tpi1	engergy production	2.19
Q78JT3	3-hydroxyanthranilate 3,4-dioxygenase	Haao	oxidation reduction	2.14
P16015	Carbonic anhydrase 3	Car3	fatty acid metabolism	2.11
Q7TSZ0	Heat shock protein 9	Hspa9	chaperone	2.1
Q3UER1	Fructose-bisphosphate aldolase	Aldob	alcohol metabolism	2.06
B1ASG5	Ubiquinol-cytochrome c reductase hinge protein	Uqcrh	oxidation reduction	2.02
Q5EBJ0	Fatty acid binding protein 3	Fabp3	fatty acid metabolism	1.99
Q53YP5	Fatty acid binding protein 2	Fabp2	fatty acid metabolism	1.82
P32020	Non-specific lipid-transfer protein	Scp2	fatty acid metabolism	1.69
Q3UKT3	Putative uncharacterized protein	Oat	amino acid metabolism	1.58
B1ARW4	NADH dehydrogenase (Ubiquinone) Fe-S protein 5	Ndufs5	oxidation reduction	1.58
Q9CQB4	MCG67985	Uqcrb	oxidation reduction	1.55
O35490	Betaine--homocysteine S-methyltransferase 1	Bhmt	amino acid metabolism	1.54
Q91WU0	Expressed sequence AU018778	Ces1f	amino acid metabolism	1.53
A2ATU0	Probable 2-oxoglutarate dehydrogenase E1	Dhtkd1	alcohol metabolism	1.42
B2RWW8	Myosin, heavy polypeptide 8	Myh8	developmental process	1.41
P52760	Ribonuclease UK114	Hrsp12	DNA binding	1.34
Q53ZU7	Peroxiredoxin 6	Krt8	oxidation reduction	1.34
Q8R086	Sulfite oxidase	Suox	oxidation reduction	1.33
Q3V2F7	Fatty acid binding protein 1, liver	Fabp1	fatty acid metabolism	1.28
Q8VDC3	Aconitate hydratase	Aco2	amino acid metabolism	1.25
Q5FW97	Enolase	Eno1	alcohol metabolism	1.24
P09411	Phosphoglycerate kinase 1	Pgk1	engergy production	1.21
Q3UKW2	Putative uncharacterized protein	Calm1	signaling/transcription	1.2
P11352	Glutathione peroxidase 1	Gpx1	oxidation reduction	1.18
P10649	Glutathione S-transferase Mu 1	Gstm1	oxidation reduction	1.18
Q5EBQ2	MCG7941, isoform CRA_f	Pebp1	engergy production	1.16
Q99KR3	Beta-lactamase-like protein 2	Lactb2	fatty acid metabolism	1.14
P12787	Cytochrome c oxidase subunit 5A	Cox5a	oxidation reduction	1.13
Q3UWS9	Putative uncharacterized protein	Prdx5	oxidation reduction	1.12
Q544B1	Aldehyde dehydrogenase 2	Aldh2	alcohol metabolism	1.1
B2RXY7	Carbonyl reductase 1	Cbr1	oxidation reduction	1.1
P63038	60 kDa heat shock protein,	Hspd1	chaperone	1.09
Q9DCS9	NADH dehydrogenase [ubiquinone] 1 beta	Ndufb10	oxidation reduction	1.09
Q546G4	Albumin 1	Krt8	developmental process	1.06
Q548W7	Diazepam binding inhibitor	Dbi	fatty acid metabolism	1.02
Q8VBW8	Tetratricopeptide repeat protein 36	Ttc36	N/A	1.02
D3YW52	Uncharacterized protein	Pzp	amino acid metabolism	-1.06
P10853	Histone H2B type 1-F/J/L	Hist1h2bf	DNA binding	-1.08
P11679	Keratin, type II cytoskeletal 8	Krt8	developmental process	-1.09
Q80XN0	D-beta-hydroxybutyrate dehydrogenase	Bdh1	oxidation reduction	-1.18
Q80XP1	Complement component 3	C3	immune response	-1.2
B3RH23	Lamin A	Lmna	hypoxia	-1.32
Q9R1S5	Arylsulfotransferase ST1A4	Sult1a1	amino acid metabolism	-1.34
P08003	Protein disulfide-isomerase A4	Pdia4	oxidation reduction	-1.36
Q8C2Q8	ATP synthase gamma chain	Atp5c1	engergy production	-1.38
Q3U6S1	Putative uncharacterized protein	Vim	developmental process	-1.4
Q543H3	Ornithine transcarbamylase	Otc	amino acid metabolism	-1.42
Q3TXS9	Putative uncharacterized protein	Rps2	DNA binding	-1.42
Q561N5	MCG23000, isoform CRA_b	Rps18	signaling/transcription	-1.47
P60335	Poly(rC)-binding protein 1	Pcbp1	DNA binding	-1.49
Q91XF8	Apolipoprotein A-IV	Apoa4	fatty acid metabolism	-1.63
Q7JJ15	H2K1(B)	H2-K1	immune response	-1.63
Q6ZWX2	Putative uncharacterized protein	Tmsb4x	signaling/transcription	-1.63
Q91XE0	Glycine N-acyltransferase	Glyat	fatty acid metabolism	-1.65
Q91W49	Enoyl-Coenzyme A, hydratase	Ehhadh	oxidation reduction	-1.65
Q54AH9	Beta-2-globin (Fragment)	Hbb	transport	-1.66
P26443	Glutamate dehydrogenase 1, mitochondrial	Glud1	oxidation reduction	-1.79
Q3TVD2	Putative uncharacterized protein	Calr	signaling/transcription	-1.81
P51174	Long-chain specific acyl-CoA dehydrogenase	Acadl	oxidation reduction	-1.87
Q921I1	Serotransferrin	Trf	serum carrier protein	-1.89
Q545X8	MCG116623	Rps4x	signaling/transcription	-1.95
P45952	Medium-chain specific acyl-CoA dehydrogenase	Acadm	oxidation reduction	-1.97
Q99K47	Fibrinogen, alpha polypeptide	Fga	developmental process	-2.02
P48036	Annexin A5	Anxa5	fatty acid metabolism	-2.13
Q564E2	L-lactate dehydrogenase	Ldha	oxidation reduction	-2.25
Q3THH1	Putative uncharacterized protein	Pdia6	oxidation reduction	-2.38
Q91V38	Heat shock protein 90, beta (Grp94)	Hsp90b1	chaperone	-2.43
A8DUK0	Beta-globin	Hbb-b1	transport	-2.47
Q3TGR2	Fibrinogen, B beta polypeptide, isoform CRA_a	Fgb	developmental process	-2.48
A8Y5N5	Hydroxysteroid (17-beta) dehydrogenase 13	Hsd17b13	oxidation reduction	-2.72
Q5M8R8	Putative uncharacterized protein	Rplp0	signaling/transcription	-2.8
Q3V235	Prohibitin 2	Phb2	signaling/transcription	-2.88
B1AR27	Acyl-Coenzyme A dehydrogenase, very long chain	Acadvl	oxidation reduction	-2.99
Q9QXD6	Fructose-1,6-bisphosphatase 1	Fbp1	fatty acid metabolism	-3.34
Q05421	Cytochrome P450 2E1	Cyp2e1	oxidation reduction	-3.56
P54869	Hydroxymethylglutaryl-CoA synthase	Hmgcs2	alcohol metabolism	-3.76
Q3UKP2	Hemopexin, isoform CRA_f	Hpx	signaling/transcription	-3.89
Q3UBS3	Haptoglobin	Hp	developmental process	-4.77
NOTES:
	This table contains 90 liver proteins that displaying more than 2.0 folds changes proteins in CYP2E1 knockout male mice. For more detailed information of these proteins, please refer to Table S1.
