# Supplementary material for: Multifactorial Comparative Proteomic Study of Cytochrome P450 2E1 Function in Chronic Alcohol Administration
Source: PLoS One. 2014 Mar 21;9(3):e92504. doi: 10.1371/journal.pone.0092504 (PMC3962406; doi:10.1371/journal.pone.0092504)
Supplement: Table S4 — IPA upstream regulator analysis of proteins in clusters 2 and 3 resulted from K-mean analysis of log2 RE, 116/114 and log2 RKO+E, 121/114 data sets. (XLSX) [file pone.0092504.s004.xlsx]

## Sheet: Sheet1
Table S4. IPA upstream regulator analysis of proteins in clusters 2 and 3 resulted from K-mean analysis of log2 RE, 116/114 and log2 RKO+E, 121/114 data sets
Upstream Regulator	Molecule Type	Wild-type Male Mice with Chronic Alcohol fed (E)							CYP2E1 KO Male Mice with Chronic Alcohol fed (E+KO)
		Predicted Activation State	Activation z-score	p-value of overlap	Target molecules in dataset				Predicted Activation State	Activation z-score	p-value of overlap	Target molecules in dataset
					Genes	Prediction (based on expression direction)	Log Ratio	Findings				Genes	Prediction (based on expression direction)	Log Ratio	Findings
NRF2	transcription regulator	Activated	2.560	4.76E-04	VCP	Activated	0.811	Upregulates	n/a	-0.029	5.46E-04	BHMT	Activated	1.834	Upregulates
					PRDX1	Activated	0.532	Upregulates				CBR1	Activated	1.581	Upregulates
					Gstp1	Activated	0.904	Upregulates				Serpina3k (includes others)	Inhibited	-0.850	Upregulates
					GSTM1	Activated	2.923	Upregulates				RPLP0	Inhibited	-0.970	Upregulates
					FABP1	Activated	-0.744	Downregulates				HSP90B1	Inhibited	-1.076	Upregulates
					CBR1	Activated	0.943	Upregulates				Gstp1	Inhibited	-1.395	Upregulates
					BHMT	Activated	0.904	Upregulates				UOX	Activated	-1.408	Downregulates
												FABP1	Activated	-1.820	Downregulates
PPARA	ligand-dependent nuclear receptor	Inhibited	-2.309	6.51E-14	SCP2	Inhibited	-1.967	Upregulates	Inhibited	-2.292	1.45E-10	SELENBP1	Inhibited	1.169	Downregulates
					Gstp1	Inhibited	0.904	Downregulates				SCP2	Inhibited	-2.192	Upregulates
					FTCD	Inhibited	1.448	Downregulates				HSD17B4	Inhibited	-0.678	Upregulates
					FABP1	Inhibited	-0.744	Upregulates				GSTZ1	Inhibited	-2.418	Upregulates
					DBI	Inhibited	-0.518	Upregulates				FABP1	Inhibited	-1.820	Upregulates
					CPS1	Inhibited	3.109	Downregulates				EHHADH	Inhibited	-2.285	Upregulates
					CAT	Inhibited	-0.784	Upregulates				ECH1	Inhibited	-0.478	Upregulates
					ASS1	Inhibited	1.953	Downregulates				CAT	Inhibited	-2.618	Upregulates
					ALDOB	Inhibited	2.086	Downregulates				ASS1	Inhibited	0.890	Downregulates
					ALDH2	Inhibited	1.794	Downregulates				ARG1	Inhibited	0.518	Downregulates
					ACOX1	Inhibited	-0.824	Upregulates				ACOX1	Inhibited	-1.408	Upregulates
					PC	Activated	1.568	Upregulates				ACADVL	Inhibited	-1.090	Upregulates
					HACL1	Activated	0.718	Upregulates				PC	Activated	0.890	Upregulates
					ACAT1	Activated	0.598	Upregulates				Gstp1	Activated	-1.395	Downregulates
					HADHA	Affected	0.585	Regulates				ACAT1	Activated	0.518	Upregulates
					HSD17B10	Affected	0.571	Regulates				HADHA	Affected	-0.106	Regulates
					KRT8	Affected	1.634	Regulates				KRT8	Affected	0.532	Regulates
					POR	Affected	1.435	Regulates
CTNNB1	transcription regulator	n/a	1.498	3.52E-06	CYP2A6	Activated	2.073	Upregulates	n/a	-1.960	2.75E-04	GLUL	Inhibited	-0.452	Upregulates
					OAT	Activated	1.874	Upregulates				RGN	Inhibited	-1.169	Upregulates
					CYP2E1	Activated	1.262	Upregulates				CA3	Inhibited	-3.428	Upregulates
					GLUL	Activated	1.010	Upregulates				CYP2E1	Inhibited	-4.292	Upregulates
					CA3	Inhibited	-2.139	Upregulates
ACOX1	enzyme	n/a	n/a	3.73E-05	ACSL1	Inhibited	1.289	Downregulates	n/a	1.702	4.14E-09	HSPA5	Activated	-0.399	Downregulates
					HSPA5	Activated	-0.731	Downregulates				ACADVL	Activated	-1.090	Downregulates
					CAT	Activated	-0.784	Downregulates				ACOX1	Inhibited	-1.408	Upregulates
					ACOX1	Inhibited	-0.824	Upregulates				UOX	Activated	-1.408	Downregulates
												ACSL1	Activated	-1.794	Downregulates
												EHHADH	Activated	-2.285	Downregulates
												CAT	Activated	-2.618	Downregulates
RXRA	ligand-dependent nuclear receptor	n/a	-1.131	7.84E-05	GPT	Activated	1.395	Upregulates	n/a	n/a	3.84E-02	ACOX1	Inhibited	-1.408	Upregulates
					FABP1	Inhibited	-0.744	Upregulates				FABP1	Inhibited	-1.820	Upregulates
					ACOX1	Inhibited	-0.824	Upregulates
					GPX1	Inhibited	-0.943	Upregulates
NR1I2	ligand-dependent nuclear receptor	n/a	-1.026	1.04E-06	GSTM1	Activated	2.923	Upregulates	n/a	1.195	8.37E-05	BHMT	Inhibited	1.834	Downregulates
					POR	Affected	1.435	Regulates				TF	Inhibited	0.824	Downregulates
					TF	Inhibited	1.369	Downregulates				GLUL	Activated	-0.452	Downregulates
					GLUL	Inhibited	1.010	Downregulates				HMGCS2	Activated	-0.731	Downregulates
					BHMT	Inhibited	0.904	Downregulates				Gstp1	Activated	-1.395	Downregulates
					Gstp1	Inhibited	0.904	Downregulates				ACOX1	Activated	-1.408	Downregulates
					HMGCS2	Inhibited	0.718	Downregulates				UOX	Activated	-1.408	Downregulates
					ACOX1	Activated	-0.824	Downregulates
MED1	transcription regulator	n/a	n/a	5.41E-04	Gstp1	Activated	0.904	Upregulates	Inhibited	-2.213	1.90E-06	SCP2	Inhibited	-2.192	Upregulates
					ACOX1	Inhibited	-0.824	Upregulates				HSD17B4	Inhibited	-0.678	Upregulates
					SCP2	Inhibited	-1.967	Upregulates				Gstp1	Inhibited	-1.395	Upregulates
												EHHADH	Inhibited	-2.285	Upregulates
												ACOX1	Inhibited	-1.408	Upregulates
LEP	growth factor	n/a	-0.378	8.94E-07	CPS1	Inhibited	3.109	Downregulates	Inhibited	-2.121	7.89E-07	SOD1	Inhibited	-1.714	Upregulates
					ALDOB	Inhibited	2.086	Downregulates				EPHX2	Inhibited	-0.957	Upregulates
					ASS1	Inhibited	1.953	Downregulates				EHHADH	Inhibited	-2.285	Upregulates
					CYP2E1	Activated	1.262	Upregulates				ECH1	Inhibited	-0.478	Upregulates
					PRDX1	Activated	0.532	Upregulates				CYP2E1	Inhibited	-4.292	Upregulates
					ACOX1	Affected	-0.824	Regulates				ASS1	Inhibited	0.890	Downregulates
					GPX1	Inhibited	-0.943	Upregulates				ACADVL	Inhibited	-1.090	Upregulates
					SCP2	Activated	-1.967	Downregulates				SCP2	Activated	-2.192	Downregulates
												ACOX1	Affected	-1.408	Regulates
